# Supplementary material for: Niche differentiation drives microbial community assembly and succession in full-scale activated sludge bioreactors
Source: NPJ Biofilms Microbiomes. 2022 Apr 11;8:23. doi: 10.1038/s41522-022-00291-2 (PMC9001656; doi:10.1038/s41522-022-00291-2)
Supplement: Supplementary file 2 — Supplementary data 1 [file 41522_2022_291_MOESM2_ESM.xlsx]

## Sheet: Bray-Curtis Dis FF-WWTP
SUPPLEMENTARY DATA 1. Bray-Curtis dissimilarity matrix and probability of co-occurrence values for FF-WWTP and SU-WWTP
	FF.1-1	FF.1-2	FF.1-3	FF.2-1	FF.2-2	FF.2-3	FF.3-1	FF.3-2	FF.3-3	FF.4-1	FF.4-2	FF.4-3	FF.5-1	FF.5-2	FF.5-3	FF.6-1	FF.6-2	FF.6-3	FF.7-1	FF.7-2	FF.7-3	FF.8-1	FF.8-2	FF.8-3	FF.9-1	FF.9-2	FF.9-3	FF.10-1	FF.10-2	FF.10-3	FF.11-1	FF.11-2	FF.11-3	FF.12-1	FF.12-2	FF.12-3	FF.13-1	FF.13-2	FF.13-3	FF.14-1	FF.14-2	FF.14-3	FF.15-1	FF.15-2	FF.15-3	FF.16-1	FF.16-2	FF.16-3	FF.17-1
FF.1-1	0	0.24729	0.444397	0.333272	0.343407	0.353534	0.41419	0.415536	0.374199	0.536911	0.535643	0.517472	0.671137	0.592797	0.584767	0.549101	0.53045	0.511999	0.486572	0.506608	0.51625	0.418884	0.445913	0.500151	0.474126	0.456976	0.539856	0.541451	0.398288	0.406606	0.374348	0.37849	0.409541	0.379985	0.388749	0.372947	0.382895	0.408133	0.360856	0.465729	0.461471	0.471179	0.503484	0.511873	0.530211	0.62224	0.582213	0.613507	0.561001
FF.1-2	0.24729	0	0.409899	0.306978	0.365554	0.42265	0.416835	0.473495	0.453623	0.58562	0.578122	0.550275	0.739474	0.638016	0.6324	0.54107	0.583913	0.553228	0.517911	0.543725	0.553933	0.472481	0.519213	0.574609	0.473488	0.472686	0.615011	0.562803	0.506682	0.502075	0.435004	0.42469	0.440957	0.390526	0.425577	0.422148	0.388051	0.474033	0.385259	0.564845	0.565567	0.567948	0.582921	0.593028	0.615258	0.637798	0.607751	0.637898	0.572189
FF.1-3	0.444397	0.409899	0	0.460434	0.492778	0.543836	0.531176	0.582183	0.554001	0.648822	0.64796	0.618191	0.788027	0.678709	0.67619	0.577853	0.639231	0.613141	0.594676	0.606273	0.623508	0.558492	0.605112	0.651498	0.544322	0.537915	0.665717	0.612731	0.603141	0.60311	0.53894	0.537425	0.540727	0.524939	0.545606	0.547093	0.527369	0.573859	0.522331	0.640856	0.641359	0.644722	0.654799	0.663222	0.680946	0.700602	0.671238	0.701187	0.633345
FF.2-1	0.333272	0.306978	0.460434	0	0.212034	0.286151	0.302922	0.358347	0.39426	0.542308	0.528311	0.511693	0.715119	0.61583	0.615436	0.535426	0.561823	0.537628	0.497337	0.505198	0.522152	0.474879	0.513666	0.549732	0.441145	0.455544	0.568659	0.564418	0.507008	0.498882	0.445601	0.434232	0.439774	0.418037	0.41682	0.428296	0.402653	0.458719	0.418582	0.513061	0.510893	0.516577	0.535496	0.542277	0.552697	0.62222	0.599385	0.617593	0.56938
FF.2-2	0.343407	0.365554	0.492778	0.212034	0	0.229661	0.309288	0.335312	0.350132	0.511229	0.500971	0.486252	0.685882	0.587294	0.585467	0.538688	0.53277	0.520759	0.482741	0.489946	0.492981	0.462111	0.486951	0.515149	0.447079	0.456014	0.533128	0.555866	0.486758	0.484943	0.456784	0.451665	0.440353	0.424542	0.422744	0.428537	0.414744	0.444086	0.42655	0.487014	0.488488	0.490535	0.508341	0.516765	0.525932	0.607717	0.584461	0.601184	0.570371
FF.2-3	0.353534	0.42265	0.543836	0.286151	0.229661	0	0.371799	0.329496	0.327259	0.486912	0.479965	0.481878	0.651514	0.568851	0.56752	0.570239	0.527541	0.523648	0.500789	0.505782	0.49926	0.466425	0.461089	0.476835	0.475052	0.466977	0.498338	0.567591	0.442624	0.448944	0.42873	0.431013	0.432519	0.440235	0.429708	0.423363	0.424105	0.418881	0.429498	0.445664	0.444134	0.452048	0.491191	0.492165	0.505874	0.608507	0.585132	0.594606	0.589473
FF.3-1	0.41419	0.416835	0.531176	0.302922	0.309288	0.371799	0	0.244329	0.295689	0.47924	0.454791	0.450183	0.680393	0.576208	0.571926	0.519085	0.538171	0.514457	0.48536	0.485554	0.487259	0.480468	0.504111	0.528619	0.475573	0.479582	0.572566	0.574835	0.528722	0.519429	0.507589	0.491188	0.488445	0.474919	0.476484	0.479322	0.447771	0.489793	0.466824	0.507788	0.49985	0.510001	0.513574	0.516597	0.521264	0.59146	0.576001	0.580595	0.559673
FF.3-2	0.415536	0.473495	0.582183	0.358347	0.335312	0.329496	0.244329	0	0.223307	0.432815	0.415634	0.417625	0.635129	0.52684	0.523504	0.528147	0.494627	0.488429	0.471044	0.479823	0.471725	0.472291	0.473581	0.485098	0.490072	0.486406	0.518826	0.580671	0.484581	0.478212	0.488402	0.489436	0.48806	0.480278	0.456697	0.457642	0.449304	0.45284	0.462659	0.444569	0.447421	0.449776	0.45416	0.451769	0.460794	0.578085	0.559869	0.556464	0.563514
FF.3-3	0.374199	0.453623	0.554001	0.39426	0.350132	0.327259	0.295689	0.223307	0	0.411245	0.412937	0.403144	0.596897	0.478641	0.475775	0.498298	0.451351	0.438934	0.447006	0.457091	0.468427	0.415509	0.415132	0.442712	0.479157	0.454742	0.49772	0.571492	0.438673	0.441798	0.441121	0.458968	0.457689	0.455242	0.443831	0.441196	0.424175	0.412453	0.420119	0.415677	0.401712	0.417248	0.442377	0.44375	0.451855	0.576208	0.538688	0.559499	0.538373
FF.4-1	0.536911	0.58562	0.648822	0.542308	0.511229	0.486912	0.47924	0.432815	0.411245	0	0.177602	0.191557	0.50071	0.363321	0.364077	0.458764	0.364966	0.379114	0.44336	0.432644	0.443202	0.460732	0.44969	0.429605	0.528588	0.51708	0.508747	0.631008	0.522138	0.525961	0.541631	0.555398	0.541303	0.557199	0.546746	0.542903	0.511817	0.474759	0.513705	0.416264	0.412761	0.417753	0.39363	0.394349	0.401082	0.471085	0.447324	0.451677	0.481431
FF.4-2	0.535643	0.578122	0.64796	0.528311	0.500971	0.479965	0.454791	0.415634	0.412937	0.177602	0	0.17674	0.510482	0.382304	0.380389	0.468662	0.391264	0.396315	0.453508	0.448439	0.438605	0.473274	0.458697	0.445165	0.521204	0.520483	0.516319	0.635702	0.524136	0.52285	0.539094	0.541989	0.540777	0.54359	0.52846	0.528457	0.506442	0.479227	0.513068	0.431609	0.422891	0.434486	0.402239	0.404976	0.410193	0.453559	0.43285	0.432546	0.466755
FF.4-3	0.517472	0.550275	0.618191	0.511693	0.486252	0.481878	0.450183	0.417625	0.403144	0.191557	0.17674	0	0.525556	0.37517	0.364304	0.432644	0.376932	0.367166	0.430574	0.426244	0.431371	0.447734	0.438973	0.446559	0.512619	0.509686	0.534907	0.631961	0.521742	0.51954	0.527388	0.531299	0.531943	0.536921	0.52547	0.519826	0.488298	0.470965	0.492991	0.443617	0.436002	0.44447	0.421591	0.424609	0.435949	0.452541	0.418519	0.434641	0.44099
FF.5-1	0.671137	0.739474	0.788027	0.715119	0.685882	0.651514	0.680393	0.635129	0.596897	0.50071	0.510482	0.525556	0	0.383444	0.386188	0.612142	0.486664	0.513242	0.602663	0.611473	0.608332	0.588582	0.558455	0.553722	0.681838	0.660545	0.644913	0.761745	0.633254	0.639781	0.671291	0.673578	0.699691	0.691776	0.690201	0.678057	0.682072	0.653619	0.672917	0.54802	0.543625	0.549346	0.517935	0.521949	0.522029	0.572657	0.541348	0.555083	0.598212
FF.5-2	0.592797	0.638016	0.678709	0.61583	0.587294	0.568851	0.576208	0.52684	0.478641	0.363321	0.382304	0.37517	0.383444	0	0.102125	0.397834	0.293716	0.312849	0.447589	0.445996	0.460477	0.463123	0.452601	0.450595	0.555652	0.538399	0.556866	0.654855	0.555796	0.566718	0.575606	0.586884	0.579664	0.592484	0.58847	0.583688	0.575342	0.537911	0.563906	0.459158	0.459055	0.463796	0.433949	0.434813	0.440982	0.393048	0.380687	0.40435	0.429383
FF.5-3	0.584767	0.6324	0.67619	0.615436	0.585467	0.56752	0.571926	0.523504	0.475775	0.364077	0.380389	0.364304	0.386188	0.102125	0	0.391706	0.288915	0.305318	0.433938	0.435077	0.453532	0.450868	0.440704	0.442034	0.555976	0.535256	0.557008	0.653708	0.549443	0.558896	0.566211	0.577046	0.574677	0.583131	0.580911	0.576644	0.565464	0.529837	0.554458	0.457153	0.455391	0.457653	0.432793	0.43273	0.441324	0.390385	0.371508	0.402894	0.418192
FF.6-1	0.549101	0.54107	0.577853	0.535426	0.538688	0.570239	0.519085	0.528147	0.498298	0.458764	0.468662	0.432644	0.612142	0.397834	0.391706	0	0.287728	0.238789	0.361661	0.370663	0.403007	0.390739	0.434695	0.476466	0.470692	0.45585	0.568971	0.590155	0.563949	0.565725	0.539356	0.555139	0.535384	0.549257	0.560725	0.568014	0.516919	0.521723	0.494127	0.520151	0.519206	0.521976	0.505145	0.509589	0.521953	0.467331	0.433048	0.460228	0.38667
FF.6-2	0.53045	0.583913	0.639231	0.561823	0.53277	0.527541	0.538171	0.494627	0.451351	0.364966	0.391264	0.376932	0.486664	0.293716	0.288915	0.287728	0	0.130821	0.348502	0.346364	0.361162	0.37077	0.361498	0.371114	0.479081	0.463132	0.493291	0.597656	0.497438	0.505225	0.516158	0.532549	0.528474	0.541448	0.54313	0.543021	0.528566	0.494106	0.508886	0.408896	0.410019	0.412458	0.407397	0.405976	0.417933	0.423752	0.391359	0.403113	0.395276
FF.6-3	0.511999	0.553228	0.613141	0.537628	0.520759	0.523648	0.514457	0.488429	0.438934	0.379114	0.396315	0.367166	0.513242	0.312849	0.305318	0.238789	0.130821	0	0.318439	0.321308	0.344774	0.331698	0.343913	0.377262	0.466021	0.447245	0.509421	0.590702	0.500951	0.505491	0.507181	0.52254	0.51495	0.52628	0.531895	0.530641	0.505029	0.487029	0.482493	0.429872	0.431257	0.436037	0.426494	0.428753	0.441884	0.432861	0.387637	0.411172	0.381311
FF.7-1	0.486572	0.517911	0.594676	0.497337	0.482741	0.500789	0.48536	0.471044	0.447006	0.44336	0.453508	0.430574	0.602663	0.447589	0.433938	0.361661	0.348502	0.318439	0	0.168312	0.205073	0.24715	0.282328	0.331206	0.422646	0.423282	0.484706	0.56917	0.471964	0.470417	0.479537	0.474938	0.46881	0.48781	0.489886	0.489336	0.456752	0.464876	0.448616	0.460525	0.476168	0.465483	0.457144	0.466193	0.471262	0.44218	0.402549	0.437856	0.369481
FF.7-2	0.506608	0.543725	0.606273	0.505198	0.489946	0.505782	0.485554	0.479823	0.457091	0.432644	0.448439	0.426244	0.611473	0.445996	0.435077	0.370663	0.346364	0.321308	0.168312	0	0.154405	0.276478	0.296415	0.32339	0.385688	0.391771	0.438868	0.531563	0.474226	0.470501	0.483385	0.482811	0.462497	0.488651	0.491947	0.492408	0.468991	0.466997	0.467995	0.464141	0.475719	0.465085	0.453312	0.460947	0.461193	0.42413	0.4174	0.42355	0.370282
FF.7-3	0.51625	0.553933	0.623508	0.522152	0.492981	0.49926	0.487259	0.471725	0.468427	0.443202	0.438605	0.431371	0.608332	0.460477	0.453532	0.403007	0.361162	0.344774	0.205073	0.154405	0	0.307508	0.313448	0.332215	0.404459	0.415208	0.452338	0.543872	0.484383	0.481781	0.499776	0.486154	0.474225	0.501752	0.495132	0.500055	0.478969	0.478537	0.487208	0.466441	0.480425	0.465135	0.457639	0.461654	0.468291	0.434834	0.432311	0.424962	0.397801
FF.8-1	0.418884	0.472481	0.558492	0.474879	0.462111	0.466425	0.480468	0.472291	0.415509	0.460732	0.473274	0.447734	0.588582	0.463123	0.450868	0.390739	0.37077	0.331698	0.24715	0.276478	0.307508	0	0.154567	0.24574	0.363765	0.34358	0.430616	0.524041	0.388623	0.396244	0.393073	0.403443	0.410048	0.432853	0.438927	0.432106	0.424978	0.4247	0.399132	0.433896	0.434799	0.441041	0.453144	0.46913	0.475961	0.485582	0.436683	0.479197	0.407167
FF.8-2	0.445913	0.519213	0.605112	0.513666	0.486951	0.461089	0.504111	0.473581	0.415132	0.44969	0.458697	0.438973	0.558455	0.452601	0.440704	0.434695	0.361498	0.343913	0.282328	0.296415	0.313448	0.154567	0	0.165297	0.393952	0.375508	0.411029	0.551603	0.364838	0.372396	0.40999	0.417776	0.438156	0.450605	0.449334	0.437319	0.449348	0.424314	0.42775	0.413342	0.408324	0.415963	0.439963	0.447492	0.453861	0.488296	0.439027	0.479617	0.430359
FF.8-3	0.500151	0.574609	0.651498	0.549732	0.515149	0.476835	0.528619	0.485098	0.442712	0.429605	0.445165	0.446559	0.553722	0.450595	0.442034	0.476466	0.371114	0.377262	0.331206	0.32339	0.332215	0.24574	0.165297	0	0.410149	0.394322	0.371974	0.551199	0.388211	0.397291	0.449423	0.455728	0.4597	0.483008	0.472933	0.459999	0.488148	0.441428	0.480982	0.393383	0.403098	0.397577	0.424898	0.422574	0.427071	0.496263	0.464813	0.483018	0.465933
FF.9-1	0.474126	0.473488	0.544322	0.441145	0.447079	0.475052	0.475573	0.490072	0.479157	0.528588	0.521204	0.512619	0.681838	0.555652	0.555976	0.470692	0.479081	0.466021	0.422646	0.385688	0.404459	0.363765	0.393952	0.410149	0	0.155524	0.277027	0.373102	0.43725	0.437474	0.381945	0.383786	0.336758	0.406319	0.416896	0.425342	0.420855	0.43867	0.430581	0.4807	0.498988	0.491844	0.506816	0.507754	0.509486	0.530656	0.548406	0.535461	0.479378
FF.9-2	0.456976	0.472686	0.537915	0.455544	0.456014	0.466977	0.479582	0.486406	0.454742	0.51708	0.520483	0.509686	0.660545	0.538399	0.535256	0.45585	0.463132	0.447245	0.423282	0.391771	0.415208	0.34358	0.375508	0.394322	0.155524	0	0.266915	0.352016	0.41193	0.416241	0.36199	0.37484	0.331976	0.396019	0.402126	0.411407	0.425771	0.424705	0.420589	0.45731	0.469967	0.464574	0.483906	0.488189	0.495571	0.545696	0.550753	0.551194	0.482321
FF.9-3	0.539856	0.615011	0.665717	0.568659	0.533128	0.498338	0.572566	0.518826	0.49772	0.508747	0.516319	0.534907	0.644913	0.556866	0.557008	0.568971	0.493291	0.509421	0.484706	0.438868	0.452338	0.430616	0.411029	0.371974	0.277027	0.266915	0	0.411533	0.404645	0.409627	0.422767	0.441052	0.395095	0.483538	0.476469	0.469765	0.509628	0.457696	0.506956	0.435239	0.457446	0.448723	0.474726	0.466759	0.464444	0.550994	0.579114	0.562501	0.540854
FF.10-1	0.541451	0.562803	0.612731	0.564418	0.555866	0.567591	0.574835	0.580671	0.571492	0.631008	0.635702	0.631961	0.761745	0.654855	0.653708	0.590155	0.597656	0.590702	0.56917	0.531563	0.543872	0.524041	0.551603	0.551199	0.373102	0.352016	0.411533	0	0.470529	0.483571	0.449065	0.463399	0.391957	0.491484	0.486761	0.495828	0.526216	0.524868	0.527932	0.568227	0.602545	0.586903	0.601656	0.608836	0.608736	0.620334	0.655264	0.633126	0.600027
FF.10-2	0.398288	0.506682	0.603141	0.507008	0.486758	0.442624	0.528722	0.484581	0.438673	0.522138	0.524136	0.521742	0.633254	0.555796	0.549443	0.563949	0.497438	0.500951	0.471964	0.474226	0.484383	0.388623	0.364838	0.388211	0.43725	0.41193	0.404645	0.470529	0	0.123382	0.26214	0.280086	0.306678	0.366968	0.372734	0.350302	0.426548	0.384546	0.395522	0.404327	0.406529	0.41145	0.472291	0.479307	0.483256	0.60316	0.566102	0.593849	0.552328
FF.10-3	0.406606	0.502075	0.60311	0.498882	0.484943	0.448944	0.519429	0.478212	0.441798	0.525961	0.52285	0.51954	0.639781	0.566718	0.558896	0.565725	0.505225	0.505491	0.470417	0.470501	0.481781	0.396244	0.372396	0.397291	0.437474	0.416241	0.409627	0.483571	0.123382	0	0.26741	0.276423	0.31352	0.358822	0.360461	0.333765	0.41725	0.383814	0.405918	0.404508	0.407511	0.410599	0.473781	0.48028	0.484523	0.597376	0.561276	0.593062	0.544493
FF.11-1	0.374348	0.435004	0.53894	0.445601	0.456784	0.42873	0.507589	0.488402	0.441121	0.541631	0.539094	0.527388	0.671291	0.575606	0.566211	0.539356	0.516158	0.507181	0.479537	0.483385	0.499776	0.393073	0.40999	0.449423	0.381945	0.36199	0.422767	0.449065	0.26214	0.26741	0	0.133718	0.178018	0.290473	0.302575	0.287389	0.35014	0.349365	0.328812	0.447293	0.446385	0.455976	0.507125	0.510521	0.516425	0.613662	0.584291	0.609766	0.549881
FF.11-2	0.37849	0.42469	0.537425	0.434232	0.451665	0.431013	0.491188	0.489436	0.458968	0.555398	0.541989	0.531299	0.673578	0.586884	0.577046	0.555139	0.532549	0.52254	0.474938	0.482811	0.486154	0.403443	0.417776	0.455728	0.383786	0.37484	0.441052	0.463399	0.280086	0.276423	0.133718	0	0.181311	0.277155	0.284692	0.273173	0.357044	0.367372	0.342212	0.454279	0.455704	0.45539	0.508864	0.513956	0.521343	0.61199	0.584082	0.610588	0.549058
FF.11-3	0.409541	0.440957	0.540727	0.439774	0.440353	0.432519	0.488445	0.48806	0.457689	0.541303	0.540777	0.531943	0.699691	0.579664	0.574677	0.535384	0.528474	0.51495	0.46881	0.462497	0.474225	0.410048	0.438156	0.4597	0.336758	0.331976	0.395095	0.391957	0.306678	0.31352	0.178018	0.181311	0	0.297338	0.29434	0.299064	0.365138	0.370314	0.361998	0.456251	0.472773	0.463636	0.512215	0.514885	0.519837	0.605185	0.584927	0.602041	0.551355
FF.12-1	0.379985	0.390526	0.524939	0.418037	0.424542	0.440235	0.474919	0.480278	0.455242	0.557199	0.54359	0.536921	0.691776	0.592484	0.583131	0.549257	0.541448	0.52628	0.48781	0.488651	0.501752	0.432853	0.450605	0.483008	0.406319	0.396019	0.483538	0.491484	0.366968	0.358822	0.290473	0.277155	0.297338	0	0.159698	0.165617	0.308465	0.350463	0.315097	0.46404	0.471442	0.467546	0.50072	0.512636	0.524402	0.612675	0.58886	0.614652	0.545798
FF.12-2	0.388749	0.425577	0.545606	0.41682	0.422744	0.429708	0.476484	0.456697	0.443831	0.546746	0.52846	0.52547	0.690201	0.58847	0.580911	0.560725	0.54313	0.531895	0.489886	0.491947	0.495132	0.438927	0.449334	0.472933	0.416896	0.402126	0.476469	0.486761	0.372734	0.360461	0.302575	0.284692	0.29434	0.159698	0	0.144059	0.330309	0.348591	0.339014	0.446673	0.457047	0.453239	0.48685	0.496872	0.503899	0.613175	0.585281	0.605536	0.552847
FF.12-3	0.372947	0.422148	0.547093	0.428296	0.428537	0.423363	0.479322	0.457642	0.441196	0.542903	0.528457	0.519826	0.678057	0.583688	0.576644	0.568014	0.543021	0.530641	0.489336	0.492408	0.500055	0.432106	0.437319	0.459999	0.425342	0.411407	0.469765	0.495828	0.350302	0.333765	0.287389	0.273173	0.299064	0.165617	0.144059	0	0.33493	0.337773	0.332655	0.440246	0.446117	0.444705	0.485446	0.496241	0.500627	0.608675	0.581289	0.60715	0.547695
FF.13-1	0.382895	0.388051	0.527369	0.402653	0.414744	0.424105	0.447771	0.449304	0.424175	0.511817	0.506442	0.488298	0.682072	0.575342	0.565464	0.516919	0.528566	0.505029	0.456752	0.468991	0.478969	0.424978	0.449348	0.488148	0.420855	0.425771	0.509628	0.526216	0.426548	0.41725	0.35014	0.357044	0.365138	0.308465	0.330309	0.33493	0	0.203473	0.146537	0.439865	0.452228	0.448519	0.478573	0.486613	0.498512	0.580955	0.554435	0.587105	0.52719
FF.13-2	0.408133	0.474033	0.573859	0.458719	0.444086	0.418881	0.489793	0.45284	0.412453	0.474759	0.479227	0.470965	0.653619	0.537911	0.529837	0.521723	0.494106	0.487029	0.464876	0.466997	0.478537	0.4247	0.424314	0.441428	0.43867	0.424705	0.457696	0.524868	0.384546	0.383814	0.349365	0.367372	0.370314	0.350463	0.348591	0.337773	0.203473	0	0.197615	0.380383	0.395475	0.386728	0.439787	0.440919	0.451585	0.570432	0.537668	0.56549	0.527317
FF.13-3	0.360856	0.385259	0.522331	0.418582	0.42655	0.429498	0.466824	0.462659	0.420119	0.513705	0.513068	0.492991	0.672917	0.563906	0.554458	0.494127	0.508886	0.482493	0.448616	0.467995	0.487208	0.399132	0.42775	0.480982	0.430581	0.420589	0.506956	0.527932	0.395522	0.405918	0.328812	0.342212	0.361998	0.315097	0.339014	0.332655	0.146537	0.197615	0	0.435346	0.440326	0.442821	0.47728	0.485553	0.497813	0.5811	0.544745	0.579922	0.516419
FF.14-1	0.465729	0.564845	0.640856	0.513061	0.487014	0.445664	0.507788	0.444569	0.415677	0.416264	0.431609	0.443617	0.54802	0.459158	0.457153	0.520151	0.408896	0.429872	0.460525	0.464141	0.466441	0.433896	0.413342	0.393383	0.4807	0.45731	0.435239	0.568227	0.404327	0.404508	0.447293	0.454279	0.456251	0.46404	0.446673	0.440246	0.439865	0.380383	0.435346	0	0.13513	0.110303	0.234543	0.240539	0.244524	0.536266	0.497993	0.526919	0.521631
FF.14-2	0.461471	0.565567	0.641359	0.510893	0.488488	0.444134	0.49985	0.447421	0.401712	0.412761	0.422891	0.436002	0.543625	0.459055	0.455391	0.519206	0.410019	0.431257	0.476168	0.475719	0.480425	0.434799	0.408324	0.403098	0.498988	0.469967	0.457446	0.602545	0.406529	0.407511	0.446385	0.455704	0.472773	0.471442	0.457047	0.446117	0.452228	0.395475	0.440326	0.13513	0	0.12185	0.245	0.253132	0.258384	0.549456	0.507248	0.538968	0.533729
FF.14-3	0.471179	0.567948	0.644722	0.516577	0.490535	0.452048	0.510001	0.449776	0.417248	0.417753	0.434486	0.44447	0.549346	0.463796	0.457653	0.521976	0.412458	0.436037	0.465483	0.465085	0.465135	0.441041	0.415963	0.397577	0.491844	0.464574	0.448723	0.586903	0.41145	0.410599	0.455976	0.45539	0.463636	0.467546	0.453239	0.444705	0.448519	0.386728	0.442821	0.110303	0.12185	0	0.22783	0.230231	0.240363	0.538543	0.501686	0.531116	0.521694
FF.15-1	0.503484	0.582921	0.654799	0.535496	0.508341	0.491191	0.513574	0.45416	0.442377	0.39363	0.402239	0.421591	0.517935	0.433949	0.432793	0.505145	0.407397	0.426494	0.457144	0.453312	0.457639	0.453144	0.439963	0.424898	0.506816	0.483906	0.474726	0.601656	0.472291	0.473781	0.507125	0.508864	0.512215	0.50072	0.48685	0.485446	0.478573	0.439787	0.47728	0.234543	0.245	0.22783	0	0.136465	0.145515	0.4991	0.465438	0.491838	0.503266
FF.15-2	0.511873	0.593028	0.663222	0.542277	0.516765	0.492165	0.516597	0.451769	0.44375	0.394349	0.404976	0.424609	0.521949	0.434813	0.43273	0.509589	0.405976	0.428753	0.466193	0.460947	0.461654	0.46913	0.447492	0.422574	0.507754	0.488189	0.466759	0.608836	0.479307	0.48028	0.510521	0.513956	0.514885	0.512636	0.496872	0.496241	0.486613	0.440919	0.485553	0.240539	0.253132	0.230231	0.136465	0	0.130091	0.502434	0.472293	0.492738	0.504654
FF.15-3	0.530211	0.615258	0.680946	0.552697	0.525932	0.505874	0.521264	0.460794	0.451855	0.401082	0.410193	0.435949	0.522029	0.440982	0.441324	0.521953	0.417933	0.441884	0.471262	0.461193	0.468291	0.475961	0.453861	0.427071	0.509486	0.495571	0.464444	0.608736	0.483256	0.484523	0.516425	0.521343	0.519837	0.524402	0.503899	0.500627	0.498512	0.451585	0.497813	0.244524	0.258384	0.240363	0.145515	0.130091	0	0.505205	0.476195	0.492554	0.518654
FF.16-1	0.62224	0.637798	0.700602	0.62222	0.607717	0.608507	0.59146	0.578085	0.576208	0.471085	0.453559	0.452541	0.572657	0.393048	0.390385	0.467331	0.423752	0.432861	0.44218	0.42413	0.434834	0.485582	0.488296	0.496263	0.530656	0.545696	0.550994	0.620334	0.60316	0.597376	0.613662	0.61199	0.605185	0.612675	0.613175	0.608675	0.580955	0.570432	0.5811	0.536266	0.549456	0.538543	0.4991	0.502434	0.505205	0	0.202731	0.183279	0.303959
FF.16-2	0.582213	0.607751	0.671238	0.599385	0.584461	0.585132	0.576001	0.559869	0.538688	0.447324	0.43285	0.418519	0.541348	0.380687	0.371508	0.433048	0.391359	0.387637	0.402549	0.4174	0.432311	0.436683	0.439027	0.464813	0.548406	0.550753	0.579114	0.655264	0.566102	0.561276	0.584291	0.584082	0.584927	0.58886	0.585281	0.581289	0.554435	0.537668	0.544745	0.497993	0.507248	0.501686	0.465438	0.472293	0.476195	0.202731	0	0.196822	0.266601
FF.16-3	0.613507	0.637898	0.701187	0.617593	0.601184	0.594606	0.580595	0.556464	0.559499	0.451677	0.432546	0.434641	0.555083	0.40435	0.402894	0.460228	0.403113	0.411172	0.437856	0.42355	0.424962	0.479197	0.479617	0.483018	0.535461	0.551194	0.562501	0.633126	0.593849	0.593062	0.609766	0.610588	0.602041	0.614652	0.605536	0.60715	0.587105	0.56549	0.579922	0.526919	0.538968	0.531116	0.491838	0.492738	0.492554	0.183279	0.196822	0	0.306365
FF.17-1	0.561001	0.572189	0.633345	0.56938	0.570371	0.589473	0.559673	0.563514	0.538373	0.481431	0.466755	0.44099	0.598212	0.429383	0.418192	0.38667	0.395276	0.381311	0.369481	0.370282	0.397801	0.407167	0.430359	0.465933	0.479378	0.482321	0.540854	0.600027	0.552328	0.544493	0.549881	0.549058	0.551355	0.545798	0.552847	0.547695	0.52719	0.527317	0.516419	0.521631	0.533729	0.521694	0.503266	0.504654	0.518654	0.303959	0.266601	0.306365	0
FF.17-2	0.580946	0.615204	0.678023	0.607458	0.59429	0.588464	0.59096	0.578035	0.544546	0.444962	0.447978	0.438356	0.554883	0.401646	0.394537	0.431595	0.367374	0.379756	0.403034	0.388345	0.414478	0.434234	0.428265	0.431256	0.499223	0.4968	0.498164	0.607093	0.540324	0.540332	0.569544	0.579664	0.568791	0.579907	0.579311	0.570253	0.551232	0.527172	0.543618	0.481726	0.491097	0.481942	0.462732	0.465362	0.478118	0.306793	0.286188	0.302442	0.199584
FF.17-3	0.61125	0.635938	0.690767	0.620413	0.59947	0.597192	0.595946	0.584812	0.561956	0.465946	0.461205	0.459761	0.587091	0.425697	0.419942	0.46373	0.403265	0.415423	0.440026	0.409473	0.424682	0.471522	0.466174	0.456769	0.494827	0.493857	0.46382	0.595048	0.567112	0.565738	0.583618	0.591033	0.567795	0.590245	0.583803	0.586915	0.564928	0.539691	0.560669	0.507632	0.521999	0.512731	0.485309	0.479163	0.490014	0.315123	0.32065	0.315124	0.245971
FF.18-1	0.510995	0.566065	0.643645	0.550601	0.538969	0.519582	0.563565	0.542075	0.508113	0.45741	0.466833	0.472738	0.601624	0.474837	0.472928	0.470099	0.401822	0.402849	0.392076	0.372323	0.391763	0.365148	0.362888	0.371574	0.423534	0.415319	0.425989	0.551959	0.445476	0.449249	0.480457	0.491787	0.484459	0.504542	0.505999	0.49619	0.52099	0.484638	0.504138	0.434111	0.44348	0.439008	0.433835	0.43579	0.445207	0.413639	0.390077	0.405938	0.337217
FF.18-2	0.501345	0.55445	0.632662	0.543136	0.538265	0.523024	0.560126	0.543002	0.50534	0.463337	0.476224	0.477005	0.602489	0.482863	0.478661	0.462623	0.407551	0.402536	0.389255	0.37707	0.39616	0.358857	0.3607	0.37807	0.430526	0.421431	0.440462	0.565525	0.437176	0.442975	0.473967	0.48795	0.48257	0.500944	0.505911	0.493089	0.51357	0.483031	0.492583	0.441641	0.448245	0.444568	0.439033	0.439538	0.450597	0.425308	0.399611	0.415457	0.334455
FF.18-3	0.506418	0.567297	0.644786	0.552222	0.54258	0.522513	0.563802	0.542843	0.505232	0.462344	0.473791	0.480395	0.600388	0.480603	0.475456	0.474434	0.401485	0.405386	0.39853	0.375813	0.395137	0.3658	0.364834	0.376933	0.432154	0.42326	0.431419	0.558789	0.440282	0.445978	0.483135	0.497946	0.493522	0.511824	0.515209	0.503819	0.528653	0.490106	0.50799	0.437593	0.443041	0.439237	0.433871	0.433384	0.44403	0.421155	0.403452	0.416151	0.348893
FF.19-1	0.445787	0.519151	0.5935	0.512682	0.50201	0.481628	0.533812	0.509477	0.474434	0.509857	0.521733	0.513533	0.65203	0.512013	0.505042	0.47604	0.438329	0.428832	0.413586	0.405546	0.426934	0.353187	0.357635	0.380656	0.419695	0.405972	0.4376	0.520052	0.373414	0.387534	0.420354	0.44077	0.433415	0.469991	0.476187	0.466328	0.498633	0.470813	0.470681	0.446557	0.448358	0.443761	0.471858	0.473293	0.485321	0.501889	0.478671	0.500529	0.428677
FF.19-2	0.459456	0.53837	0.618605	0.529299	0.513738	0.486478	0.547958	0.513842	0.47629	0.506653	0.519871	0.516231	0.634539	0.510203	0.505015	0.501838	0.439705	0.437623	0.425402	0.422937	0.436854	0.366607	0.357141	0.366883	0.447194	0.429984	0.438411	0.537008	0.36494	0.375694	0.438336	0.453693	0.448997	0.482772	0.485429	0.473079	0.513625	0.472545	0.48692	0.433649	0.431647	0.431552	0.467341	0.467073	0.479139	0.506282	0.479169	0.505062	0.446789
FF.19-3	0.499224	0.563043	0.637316	0.540881	0.520441	0.496145	0.549577	0.517657	0.493381	0.516194	0.525419	0.524899	0.662555	0.531163	0.526863	0.534436	0.465664	0.470213	0.441678	0.417873	0.431511	0.415612	0.395094	0.377523	0.44604	0.431818	0.405613	0.533607	0.407519	0.401789	0.466442	0.477233	0.466513	0.501448	0.497558	0.484082	0.527919	0.489495	0.518981	0.449759	0.454884	0.446123	0.474747	0.469977	0.477849	0.489331	0.49375	0.506519	0.457328
FF.20-1	0.410065	0.479394	0.579384	0.470908	0.470922	0.433748	0.522342	0.483507	0.463154	0.523002	0.519099	0.526179	0.639086	0.549724	0.547521	0.555106	0.506423	0.504405	0.482695	0.488163	0.499113	0.420418	0.416918	0.441518	0.471973	0.458944	0.488488	0.560032	0.372248	0.368269	0.380134	0.374233	0.41188	0.440505	0.446016	0.434123	0.465018	0.452406	0.444586	0.441228	0.432874	0.440897	0.473957	0.480255	0.490938	0.567523	0.530409	0.561067	0.527368
FF.20-2	0.414857	0.487626	0.58263	0.475745	0.464718	0.433097	0.516234	0.485564	0.465349	0.521789	0.518892	0.528428	0.644384	0.548106	0.546862	0.552249	0.502403	0.501729	0.483757	0.489461	0.501056	0.42033	0.418287	0.438268	0.467306	0.454289	0.47728	0.551504	0.365966	0.363785	0.383874	0.384213	0.414261	0.434832	0.439509	0.431427	0.473585	0.461018	0.451336	0.430999	0.426957	0.430925	0.471073	0.476323	0.484051	0.568749	0.53187	0.561167	0.528219
FF.20-3	0.403494	0.481371	0.578427	0.475389	0.468714	0.432028	0.523532	0.486528	0.458827	0.520463	0.518843	0.525102	0.637354	0.547914	0.546749	0.551157	0.500444	0.498173	0.482965	0.487163	0.499759	0.413172	0.41546	0.43894	0.465592	0.447174	0.473747	0.546346	0.366272	0.369049	0.373199	0.377999	0.408725	0.430057	0.437539	0.422478	0.46528	0.449187	0.437649	0.434388	0.428499	0.434381	0.470993	0.477287	0.484061	0.567978	0.531785	0.563983	0.525041
FF.21-1	0.500891	0.545754	0.649281	0.524096	0.498859	0.477756	0.549866	0.505119	0.519544	0.583221	0.57203	0.587247	0.724744	0.625387	0.62618	0.641588	0.590009	0.592422	0.556192	0.543669	0.531081	0.522199	0.508566	0.507277	0.504111	0.511217	0.498833	0.498264	0.418383	0.410208	0.440552	0.434035	0.430895	0.464292	0.449037	0.441504	0.512643	0.488598	0.521889	0.485509	0.504355	0.490891	0.534733	0.533026	0.534071	0.601478	0.599936	0.591134	0.610914
FF.21-2	0.446163	0.500009	0.605913	0.497656	0.481767	0.438412	0.533195	0.489317	0.482906	0.551999	0.554845	0.55764	0.697921	0.596114	0.59645	0.607185	0.556411	0.561167	0.522099	0.518968	0.526876	0.485234	0.472639	0.479321	0.492097	0.479016	0.483836	0.488694	0.366134	0.366842	0.386096	0.387604	0.39745	0.432245	0.433812	0.413425	0.484886	0.460849	0.477274	0.451572	0.464251	0.460236	0.50525	0.509685	0.514057	0.586771	0.57477	0.58445	0.579155
FF.21-3	0.491326	0.528396	0.634066	0.506605	0.481894	0.459817	0.526672	0.495244	0.516205	0.579783	0.565718	0.586868	0.724569	0.629498	0.627849	0.639591	0.592577	0.594416	0.561898	0.549694	0.536969	0.524884	0.515563	0.515624	0.505101	0.509766	0.50647	0.502734	0.431189	0.420678	0.43357	0.423384	0.422352	0.453261	0.438268	0.436773	0.511535	0.492738	0.517545	0.488242	0.505309	0.496883	0.539095	0.538789	0.537195	0.603485	0.60408	0.596324	0.608147
FF.22-1	0.496356	0.581786	0.668056	0.555091	0.514842	0.468549	0.582017	0.519527	0.497923	0.542087	0.557201	0.570162	0.675025	0.59085	0.589003	0.644505	0.561695	0.577897	0.555716	0.553941	0.553493	0.516428	0.494707	0.481382	0.543914	0.531208	0.495278	0.553668	0.388593	0.396043	0.439615	0.451404	0.444121	0.474253	0.455465	0.438921	0.504652	0.435273	0.493131	0.431219	0.449984	0.440594	0.503157	0.501875	0.506301	0.600282	0.583822	0.58764	0.613508
FF.22-2	0.432505	0.518457	0.615817	0.505212	0.480595	0.445758	0.544456	0.492331	0.461009	0.531653	0.54588	0.548773	0.666009	0.570166	0.567622	0.602933	0.539042	0.54197	0.524241	0.523047	0.530497	0.469103	0.458907	0.466715	0.511691	0.494422	0.489865	0.540212	0.356014	0.362268	0.382891	0.398909	0.399939	0.418784	0.405464	0.385856	0.443608	0.394931	0.42214	0.422571	0.42816	0.428799	0.477797	0.484294	0.485838	0.590191	0.559515	0.579181	0.579188
FF.22-3	0.408881	0.486575	0.591163	0.478892	0.46669	0.436533	0.526012	0.477853	0.457024	0.534392	0.539265	0.543941	0.673176	0.57658	0.571769	0.597486	0.543893	0.542457	0.519499	0.522817	0.530535	0.465288	0.461284	0.481634	0.51131	0.496387	0.505967	0.548087	0.362699	0.36593	0.368165	0.384465	0.39921	0.394301	0.391265	0.369106	0.421757	0.397521	0.40237	0.441698	0.442249	0.444948	0.48396	0.494192	0.498624	0.590942	0.556225	0.578493	0.568581
[truncated: 17 more columns]

## Sheet: Co-oc Probability FF-WWTP
	AACGTAGGAGGCGAGCGTTATCCGGATTTACTGGGCGTAAAGCGCATGTAGGCGGTTTTCTAAGTCGGACGTGAAAGCTCCTGGCTCAACTGGGAGAGGCCGTTCGAAACTAGGAGACTTGAGGGTGGTAGAGGAGAGTGGAATTCCCGGTGTAGTGGTGAAATGCGTAGATATCGGGAGGAACACCAGTGGCGAAGGCGGCTCTCTGGGCCACTCCTGACGCTCAGATGCGAAAGCTAGGGGAGAGAACGGG	TACGTAGGGACCAAGCGTTGTTCGGATTTACTGGGCGTAAAGGGCGCGTAGGCGGCTTTGTAAGTCACTTGTGAAATCTCCGGGCTTAACTCGGAACGGCCAAGTGATACTGCAAAGCTAGAGTGCAGAAGGGGCAATCGGAATTCTTGGTGTAGCGGTGAAATGCGTAGATATCAAGAGGAACACCTGAGGTGAAGACGGGTTGCTGGGCTGACACTGACGCTGAGGCGCGAAAGCCAGGGGAGCAAACGGG	TACGTAGGGTCCAAGCGTTATCCGGATTTATTGGGCGTAAAGAGTTGCGTAGGCGGTAGAGTAAGCAAATAGTGAAAGGATGTGGCTCAACCACATGAACATTATTTGAACTGCTCAACTAGAGAGTGGAAGAGGTAGCTGGAATTATTAGTGGAGGAGTAATATCCGTAGATATTAGTAGGAACACCAATGGCGAAGGCAGGCTACTGGTCCATTTCTGACGCTCAGGCACGAAAGCGTAGGTAGCAAACAGG	TACGGAGGGTGCAAGCGTTATCCGGAATCACTGGGTTTAAAGGGTGCGTAGGCGGTTGTATAAGTCAGGGGTGAAAGCACGCAGCTTAACTGTGTAATTGCCTTTGATACTGTACGGCTTGAATAGGGTTGAGGTTGGCGGAATGTGACATGTAGCGGTGAAATGCATAGATATGTCATAGAACACCGATTGCGAAGGCAGCTGACTGGGCCTATATTGACGCTGAGGCACGAAAGCGTGGGGAGCGAACAGG	TACGGAGGGTGCGAGCGTTATCCGGAATCACTGGGTTTAAAGGGTGCGTAGGCGGTTTGATAAGTCAGTGGTGAAAGGCCGTCGCTTAACGATGGGACTGCCATTGATACTGTTAGACTTGAATCAGGATGAGGTTGGCGGAATGTGGCATGTAGCGGTGAAATGCTTAGATATGCCATGGAATACCGATTGCGAAGGCAGCTGACTGGACCTGAATTGACGCTGAGGCACGAAAGCGTGGGGAGCGAACAGG	TACGGAGGGTGCAAGCGTTATCCGGATTCACTGGGTTTAAAGGGTGCGTAGGTGGGTTGGTAAGTCAGTGGTGAAATCCCCGAGCTTAACTTGGGAACTGCCATTGATACTATCAGTCTTGAATACCGTGGAGGTCGGCGGAATATGTCATGTAGCGGTGAAATGCTTAGATATGACATAGAACACCAATTGCGAAGGCAGCTGGCTACGCGGATATTGACACTGAGGCACGAAAGCGTGGGGATCAAACAGG	TACGTAGGGACCAAGCGTTGTTCGGATTTACTGGGCGTAAAGGGCGCGTAGGCGGCATTGTAAGTCACTTGTGAAATCTCCGGGCTTAACCCGGAACGGCCAAGTGATACTGCAGTGCTAGAGTGCAGAAGGGGCAATCGGAATTCTCGGTGTAGCGGTGAAATGCGTAGATATCGAGAGGAACACCTGAGGTGAAGACGGGTTGCTGGGCTGACACTGACGCTGAGGCGCGAAAGCCAGGGGAGCAAACGGG	TACGTAGGGAGCAAGCGTTGTCCGGAATTACTGGGCGTAAAGGGCTCGTAGGTGGTTGAGTAAGTCAGATGTGAAATCTCAGGGCCCAACCCTGAGCGTGCATTTGATACTGCTCTGACTAGAGTCCGGTAGGGGAGTGCGGAATTCCTGGTGTAGCGGTGAAATGCGCAGATATCAGGAGGAACACCGACAGCGAAGGCAGCACTCTGGGCCGGTACTGACACTGAGGAGCGAAAGCATGGGTAGCAAACAGG	TACGTAGGGTGCTAGAGTTGTCCGGATTTACTGGGTGTAAAGGGTGCTCAGGTGGGTTTGTAAGTCAGAGGTGAAATCCCAAAGCTTAACTTTGGAGCTGCCTTTGATACTGCGAGCCTAGAGTTTGAGAGAGGGCAATGGAATATCTGGTGTAGCAGTGAAATGCGTAGATATCAGATAGAACACCAATGGCGAAGGCAGTTGCCTGGCTCAAAACTGACGCTAAAGCACGAAAGTGTGGGGAGCAAACAGG	TACGGGGGGTGCGAGCGTTAATCGGAATTACTGGGCGTAAAGCGTGCGTAGGCGGCGCAATCAGTCAGCCGTGAAAGCCCCGGGCTTAACCTGGGAATGGCGGTTGAGACGGTTGGGCTAGAGTGGGCTAGAGGATCGTGGAACTCCCGGTGTAGCGGTGAAATGCGTAGAGATCGGGAAGAACACCGATGGCGAAGGCAGCGGTCTGGGGCCACACTGACGCTGAGGCACGACGGCGTGGGGAGCAAACAGG	TACGTAGGGAGCAAGCGTTGTCCGGAATTACTGGGCGTAAAGGGCTCGTAGGTGGTTGAGTAAGTCAGATGTGAAATCTCAGGGCCCAACCCTGAGCCTGCATTTGATACTGCTCTGACTAGAGTCCGGTAGGGGAGTGCGGAACTCCTGGTGTAGCGGTGAAATGCGCAGATATCAGGAAGAACACCGACAGCGAAGGCAGCACTCTGGGCCGGTACTGACACTGAGGAGCGAAAGCATGGGTAGCAAACAGG	TACGTAGGGAGCAAGCGTTGTTCGGATTTACTGGGCGTAAAGGGCGCGTAGGCGGCGCGGTAAGTCACTTGTGAAATCTCTGAGCTTAACTCAGAACGGCCAAGTGATACTGCAGTGCTAGAGTGCAGAAAGGGCAATCAGAATTCTTGGTGTAGCGGTGAAATGCGTAGATATCAAGAGGAATACCTGAGGCGAAGGCGGGTTGCTAGGCTGACACTGACGCTGAGGCGCGAAAGCCAGGGGAGCAAACGGG	TACGTAGGGGGCAAGCGTTGTCCGGATTTACTGGGTGTAAAGGGTGCTCAGGTGGATTTGTAAGTCAGAGGTGAAATCCCAAAGCTTAACTTTGGTGCTGCCTTTGATACTGCAAGTCTTGAGTTTGAGAGAGGATAATGGAATATCTGGTGTAGCAGTGAAATGCGTAGATATCAGATAGAACACCAATGGCGAAGGCAGTTATCTGGCTCAAAACTGACGCTAAAGCACGAAAGTGTGGGGAGCAAACAGG	TACGGAGGGTGCAAGCGTTATCCGGAATCACTGGGTTTAAAGGGTGCGTAGGCGGATGATTAAGTCAGTGGTGAAAGCTGGTCGCTTAACGATCAAACTGCCATTGATACTGATTGTCTTGAATTGGGTTGAGGTTAGCGGAATGTGACATGTAGCGGTGAAATGCATAGATATGTCATGGAACACCAATTGCGAAGGCAGCTAACTGGGCCTTGATTGACGCTGAGGCACGAAAGCGTGGGTAGCGAACAGG	TACGTAGGGAGCAAGCGTTGTCCGGATTTATTGGGCGTAAAGAGCTCGTAGGCGGTTCCGTAAGTCGAGTGTGAAAAATCTGGGCTCAACCCAGTGAAGCACTCGATACTGCGGTGACTAGAGTACGGTAGAGGAGTGTGGAATTTGTGGTGTAGCGGTGAAATGCGCAGATATCACAAGGAACACCAACGGCGAAGGCAGCACTCTGGGCCGGTACTGACGCTGAGGAGCGAAAGCGTGGGGAGCAAACAGG	TACGTAGGGGGCAAGCGTTGTCCGGATTTACTGGGTGTAAAGGGCGCGCAGGCGGGATAGCAAGTCAGAGGTGAAATCCTACAGCTTAACTGTAGAACTGCCTTTGATACTGTTATTCTTGAGTTCGGGAGAGAGAGACGGAATTCCAGGTGTAGTGGTGAAATACGTAGATATCTGGAAGAACACCAGTTGCGAAGGCGGTCTCTTGGTCCGATACTGACGCTGAGGCGCGAAAGCGTGGGGAGCAAACAGG	TACGAAGGTGGCAAGCGTTGTTCGGATTCACTGGGCGTACAGGGTGTGTAGGCGGTTTGGTAAGCCTTCTGTTAAAGCTTCGGGCCCAACCCGGAAAGCGCAGAGGGTACTGCCAGGCTAGAGGGTGGGAGAGGAGCGCGGAATTCCCGGTGTAGCGGTGAAATGCGTAGAGATCGGGAGGAAGGCCGGTGGCGAAGGCGGCGCTCTGGAACATACCTGACGCTGAGACACGAAAGCGTGGGGAGCAAACAGG	TACGTAGGGTGCGAGCGTTAATCGGAATTACTGGGCGTAAAGCGTGCGCAGGCGGTTTGGTAAGACAGGCGTGAAATCCCCGGGCTTAACCTGGGAACTGCGCTTGTGACTGCCAGGCTAGAGTACGGCAGAGGGGGGTGGAATTCCACGTGTAGCAGTGAAATGCGTAGAGATGTGGAGGAACACCAATGGCGAAGGCAGCCCCCTGGGTCGATACTGACGCTCATGCACGAAAGCGTGGGTAGCAAACAGG	TACGGGGGGTGCGAGCGTTAATCGGAATGACTGGGCGTAAAGCGTGCGTAGGCGGTGTAATCAGTCAGCCGTGAAAGCCCCGGGCTTAACCTGGGAATGGCGGTTGAGACGGTTAAACTAGAGTGGGCTAGAGGACTGTGGAACTCCCGGTGTAGCGGTGAAATGCGTAGAGATCGGGAAGAACACCGATGGCGAAGGCAGCAGTCTGGGGCCACACTGACGCTGAGGCACGACGGCGTGGGGAGCAAACAGG	TACGGAGGGTGCAAGCGTTATCCGGATTTACTGGGTTTAAAGGGTGCGTAGGTGGGCAGGTAAGTCAGCGGTGAAATCTCCGAGCTTAACTCGGAAACTGCCATTGATACTATCTGTCTTGAATATCCTGGAGGTGAGCGGAATATGTCATGTAGCGGTGAAATGCTTAGATATGACATAGAACACCAATTGCGAAGGCAGCTCACTACGGGGTCATTGACACTGAGGCACGAAAGCGTGGGGATCAAACAGG	TACGTAGGGAGCAAGCGTTGTTCGGATTTACTGGGCGTAAAGGGCGCGTAGGCGGCGCGGTAAGTCACTTGTGAAATCTCTGAGCTTAACTCAGAACGGCCAAGTGATACTGCAGTGCTAGAGTGCAGAAAGGGCAATCGGAATTCTTGGTGTAGCGGTGAAATGCGTAGATATCAAGAGGAACACCTGAGGCGAAGGCGGGTTGCTAGGCTGACACTGACGCTGAGGCGCGAAAGCCAGGGGAGCAAACGGG	AACGTAGGAGACGAGCGTTATCCGGATTTACTGGGCGTAAAGCGCGTGTAGGCGGTTTTTTAAGTCGGACGTGAAAGCTCCTGGCTCAACTGGGAGAGGCCGTTCGAAACTGAAAGACTTGAGGATGGTAGAGGAGAGTGGAATTCCCGGTGTAGTGGTGAAATGCGTAGATATCGGGAGGAACACCAGTGGCGAAAGCGGCTCTCTGGGCCATTCCTGACGCTCAGACGCGAAAGCCAGGGTAGAGAACGGG	TACGTAGGTGACAAGCGTTATCCGGAATTACTGGGCGTAAAGCGCACGCAGGCGGCTGCTTAAGTCTGACGTGAAATCTCCTGGCTTAACTGGGAGGGGTCGTTGGAAACTGGGTGGCTTGAGGTGGTGAGAGGGGTGCAGAATTCCCGGTGTAGTGGTGGAATGCGTAGATATCGGGAGGAATACCAGTGGCGAAAGCGGCACCCTGGCACTGACCTGACGCTCATGTGCGAAAGCGTGGGGAGCAAACGGG	TACGGAGGGTGCAAGCGTTATCCGGAATCACTGGGTTTAAAGGGTGCGTAGGCGGTTGTATAAGTCAGGGGTGAAAGGATGCAGCTTAACTGTATAATTGCCTTTGATACTGTATGACTTGAATAAGGTTGAGGTTGGCGGAATGTGACATGTAGCGGTGAAATGCTTAGATATGTCATGGAACACCGATTGCGAAGGCAGCTGACTGGGCCTTTATTGACGCTGAGGCACGAAAGCGTGGGTAGCGAACAGG	TACGTAGGGTGCGAGCGTTGTCCGGAATTATTGGGCGTAAAGAGCTTGTAGGCGGTTTGTCGCGTCTGCTGTGAAAATCCGGGGCTCAACCCCGGACTTGCAGTGGGTACGGGCAGACTAGAGTGTGGTAGGGGAGACTGGAATTCCTGGTGTAGCGGTGAAATGCGCAGATATCAGGAGGAACACCGATGGCGAAGGCAGGTCTCTGGGCCACTACTGACGCTGAGAAGCGAAAGCGTGGGGAGCGAACAGG	TACGGAGGGTGCGAGCGTTATCCGGAATTACTGGGTTTAAAGGGTGCGTAGGCGGTTTAATAAGTCAGAGGTGAAAGGATTCAGCTTAACTGGATAATTGCCTTTGATACTGTTAGACTTGAATTAGGTTGAGGTTGGCGGAATGTGACATGTAGCGGTGAAATGCATAGATATGTCATAGAACACCGATTGCGAAGGCAGCTGACTGGGCCTAAATTGACGCTGAGGCACGAAAGCGTGGGGAGCGAACAGG	AACGTAGGGATCGAGCGTTATCCGGATTTACTGGGCGTAAAGCGCGTGCAGGCGGTTTTCTAAGTCGGACGTGAAAGCTCCTGGCTCAACTGGGAGAGGCCGTTCGAAACTAGGAGACTTGAGGGTGGTAGAGGAGAGTGGAATTCCCGGTGTAGTGGTGAAATGCGTAGATATCGGGAGGAACACCAGTGGCGAAGGCGGCTCTCTGGGCCATTCCTGACGCTCAGACGCGAAAGCTAGGGGAGAGAACGGG	TACGTAGGGTCCGAGCGTTGTCCGGAATTACTGGGCGTAAAGAGCTCGTAGGTGGTTTGTCGCGTTGTCCGTGAAAACTCACAGCTCAACTGTGGGCGTGCGGGCGATACGGGCAGACTGGAGTACTGCAGGGGAGACTGGAATTCCTGGTGTAGCGGTGGAATGCGCAGATATCAGGAGGAACACCGGTGGCGAAGGCGGGTCTCTGGGCAGTAACTGACGCTGAGGAGCGAAAGCGTGGGGAGCGAACAGG	TACGTAGGGTGCAAGCGTTAATCGGAATTACTGGGCGTAAAGCGTGCGCAGGCGGTCTTGTAAGACAGAGGTGAAATCCCCGGGCTCAACCTGGGAACTGCCTTTGTGACTGCAAGGCTGGAGTACGGCAGAGGGGGATGGAATTCCGCGTGTAGCAGTGAAATGCGTAGATATGCGGAGGAACACCGATGGCGAAGGCAATCCCCTGGGCCTGTACTGACGCTCATGCACGAAAGCGTGGGGAGCAAACAGG	AACGTAGGAGGCGAGCGTTATCCGGATTTACTGGGCGTAAAGCGCATGCAGGCGGTTTTTTAAGTCGGACGTGAAAGCTCCCGGCCCAACTGGGAGAGGCCGTTCGAAACTGGAAAACTTGAGGATGGTAGAGGAGAGTGGAATTCCCGGTGTAGTGGTGAAATGCGTAGATATCGGGAGGAACACCAGTGGCGAAGGCGGCTCTCTGGGCCATTCCTGACGCTCAGATGCGAAAGCTAGGGGAGAGAACGGG	TACGTAGGTGGCAAGCGTTGTCCGGATTTATTGGGCGTAAAGCGAGCGCAGGCGGTTCCTTAAGTCTGATGTGAAAGCCCACGGCTCAACCGTGGAAGGTCATTGGAAACTGGGGAACTTGAGTGCAGAAGAGGAGAGTGGAATTCCATGTGTAGCGGTGAAATGCGTAGATATATGGAGGAACACCAGTGGCGAAGGCGACTCTCTGGTCTGTAACTGACGCTGAGGCTCGAAAGCGTGGGGAGCAAACAGG	TACGTAGGGGGCAAGCGTTGTCCGGAATTATTGGGCGTAAAGCGCGTGTAGGCGGCTCGATAAGTCCGCTCTGAAAGCCTAGGGCTCAACCCTAGGAGGCGGGTGGATACTGTCGAGCTTGAGTCTGGAAGAGGCGAGTGGAATTCCCGGTGTAGCGGTGAAATGCGCAGATATCGGGAGGAACACCAATTGCGAAGGCAGCTCGCTGGGACATGACTGACGCTGAGACGCGAAAGCGTGGGGAGCAAACAGG	TACGGAGGGGGCTAGCGTTGTTCGGAATTACTGGGCGTAAAGCGCACGTAGGCGGACCGGAAAGTCAGAGGTGAAATCCCAGGGCTCAACCTTGGAACTGCCTTTGAAACTCCCGGTCTTGAGTTCGAGAGAGGTGAGTGGAATTCCGAGTGTAGAGGTGAAATTCGTAGATATTCGGAGGAACACCAGTGGCGAAGGCGGCTCACTGGCTCGATACTGACGCTGAGGTGCGAAAGCGTGGGGAGCAAACAGG	TACGAACTGTGCGAACGTTATTCGGAATCACTGGGCTTACAGGGTGCGTAGGCGGCCTTTCAAGTCAGGTGTGAAATCCCCCAGCTCAACTGGGGAACTGCGCTTGAAACTGAAGGGCTCGAGTCAGCTAGAGGTACACGGAACTTCCGGTGGAGCGGTGAAATGTGTTGATATCGGAAGGAACACCAGAGGCGAAAGCGGTGTACTGGGGCTGTTCTGACGCTGAGGCACGAAAGCCAGGGGAGCGAACGGG	TACGTAGGGTGCGAGCGTTAATCGGAATTACTGGGCGTAAAGCGTGCGCAGGCGGTCCTATAAGACAGATGTGAAATCCCCGGGCTTAACCTGGGAACTGCGTTTGTGACTGTAGAACTAGAGTGTGGCAGAGGGGGGTAGAATTCCACGTGTAGCAGTGAAATGCGTAGAGATGTGGAGGAATACCGATGGCGAAGGCAGCCCCCTGGGTCAACACTGACGCTCATGCACGAAAGCGTGGGGAGCAAACAGG	TACGGAGGGGGCTAGCGTTGTTCGGAATTACTGGGCGTAAAGCGCACGTAGGCGGACCGGAAAGTCAGAGGTGAAATCCCGGGGCTCAACCCCGGAACGGCCTTTGAAACTCCCGGTCTTGAGTTCGAGAGAGGTGAGTGGAATTCCGAGTGTAGAGGTGAAATTCGTAGATATTCGGAGGAACACCAGTGGCGAAGGCGGCTCACTGGCTCGATACTGACGCTGAGGTGCGAAAGCGTGGGGAGCAAACAGG	TACGTAGGGTGCGAGCGTTGTCCGGAATTATTGGGCGTAAAGAGCTTGTAGGCGGTTTGTCGCGTCTGCAGTGAAAATCCGGGGCTCAACCCCGGACTTGCTGTGGGTACGGGCAGACTAGAGTGTGGTAGGGGAGACCGGAATTCCTGGTGTAGCGGTGGAATGCGCAGATATCAGGAGGAACACCGATGGCGAAGGCAGGTCTCTGGGCCACAACTGACGCTGAGAAGCGAAAGCATGGGGAGCGAACAGG	TACGGAGGATCCAAGCGTTATCCGGAATTACTGGGCGTAAAGAGTTGCGTAGGTGGCAGAGTATGTCTGTAGTGAAAGCGTGTGGCTCAACCATATACACATTACAGAAACTGCTCAGCTAGAGGGCGAGAGAGGTTACTAGAATTCCTAGTGTAGGAGTGAAATCCGTAGATATTAGGAGGAATACCGATGGCGTAGGCAGGTAACTGGCTCGTCCCTGACACTAAGGCACGAAAGCGTGGGTAGCAAACGGG	TACGGAGGGTGCGAGCGTTAATCGGAATTACTGGGCGTAAAGCGCGCGTAGGCGGTTTGTTAAGTCAGCTGTGAAAGCCCCGGGCTCAACCTGGGAACTGCAGTTGATACTGGTCGACTAGAGTACGAGAGAGGGAGGTAGAATTCCATGTGTAGCGGTGAAATGCGTAGATATATGGAGGAATACCGGTGGCGAAGGCGGCCTCCTGGCTCGATACTGACGCTGAGGTGCGAAAGCGTGGGGATCAAACAGG	TACGAAGGTGGCAAGCGTTGTTCGGATTCACTGGGCGTACAGGGTGTGTAGGCGGTTTGGTAAGCCTTCTGTTAAAGCTTCGGGCCCAACCCGGAAAGCGCAGAGGGTACTGCCAGGCTAGAGGGTGGGAGAGGAGCGCGGAATTCCCGGTGTAGCGGTGAAATGCGTAGAGATCGGGAGGAAGGCCGGTGGCGAAGGCGGCGCTCTGGAACATGCCTGACGCTGAGACACGAAAGCGTGGGGAGCAAACAGG	TACGTAGGGTGCGAGCGTTAATCGGAATTACTGGGCGTAAAGCGTGCGCAGGCGGTTTTGTAAGACAGATGTGAAATCCCCGGGCTTAACCTGGGAACTGCGTTTGTGACTGCAAGGCTAGAGTACGGCAGAGGGGGGTGGAATTCCTGGTGTAGCAGTGAAATGCGTAGAGATCAGGAGGAACACCGATGGCGAAGGCAGCCCCCTGGGCCTGTACTGACGCTCATGCACGAAAGCGTGGGGAGCAAACAGG	TACGTAGGTGACAAGCGTTATCCGGAATTACTGGGCGTAAAGCGCACGCAGGCGGCTGCTTAAGTCTGACGTGAAATCTCCTGGCTTAACTGGGAGGGGTCGTTGGAAACTGAGTAGCTTGAGGCAGTGAGAGGGGTGTAGAATTCCCGGTGTAGTGGTGGAATGCGTAGATATCGGGAGGAATACCAGAGGCGAAGGCGACACCCTGGCACTGACCTGACGCTCATGTGCGAAAGCGTGGGGAGCGAACGGG	TACGTAGGGTGCAAGCGTTAATCGGAATTACTGGGCGTAAAGCGTGCGCAGGCGGTTTTGTAAGACAGATGTGAAATCCCCGGGCTCAACCTGGGACCTGCATTTGTGACTGCAAAGCTAGAGTACGGCAGAGGGGGATGGAATTCCGCGTGTAGCAGTGAAATGCGTAGATATGCGGAGGAACACCGATGGCGAAGGCAATCCCCTGGGCCTGTACTGACGCTCATGCACGAAAGCGTGGGGAGCAAACAGG	GACGAACCGTCCAAACGTTATTCGGAATCACTGGGCTTAAAGGGCGCGTAGGCGGCCGAGCGGGTCGCGGGTGAAATCCCCCAGCTTAACTGGGGAACTGCCCTCGATACCACTGCGGCTCGAGGAAGGAAGGGGTCATGGGAACTGTCGGTGGAGCGGTGAAATGCGTTGATATCGACAGGAACGCCTGTGGCGAAAGCGCATGACTGGTCCTTTTCTGACGCTGAGGCGCGAAAGCCAGGGGAGCAAACGGG	CACGTACTGTGCGAACGTTATTCGGAATCACTGGGCTTAAAGGGTGCGTAGGCGGCGATTCAAGTCAGATGTGAAATGCCTGAGCTCAACTGAGGCATTGCGTTTGAAACTGAATTGCTAGAGTATTTCAGGGGTGTGCGGAACTGCCAGTGGAGCGGTGAAATGTGTTGATATTGGCAGGAACACCGGAGGCGAAAGCGGCACACTGGGGAATAACTGACGCTGAGGCACGAAAGCTAGGGGAGCGAACGGG	TACGGAGGGTGCAAGCGTTATCCGGATTCACTGGGTTTAAAGGGTGCGTAGGTGGGTTGGTAAGTCAGTGGTGAAATCCCCGAGCTTAACTTGGGAACTGCCATTGATACTATCAGTCTTGAATACCGTGGAGGTCAGCGGAATATGTCATGTAGCGGTGAAATGCTTAGATATGACATAGAACACCAATTGCGAAGGCAGCTGGCTACCCGAATATTGACACTGAGGCACGAAAGCGTGGGGATCAAACAGG	TACGAAGGATCCAAGCGTTATCCGGATTTATTGGGTTTAAAGGGTGCGTAGGCGGCTTATTAAGTCAGTGGTGAAAGCCTGAAGCTCAACTTCAGAATTGCCATTGATACTGATGAGCTTGAGTATAGTTGAGGTGGGCGGAATGTGTCATGTAGCGGTGAAATGCTTAGATATGACACAGAACACCGATTGCGAAGGCAGCTCACTAAGCTATAACTGACGCTGATGCACGAAAGCGTGGGGAGCAAACAGG	TACGGAGGGTGCAAGCGTTATCCGGAATCACTGGGTTTAAAGGGTGCGTAGGCGGTTGTATAAGTCAGTGGTGAAAGGCCGTAGCTTAACTATGGGATTGCCATTGATACTGTATGACTTGAATGAGGTTGAGGTTGGCGGAATGTGGCATGTAGCGGTGAAATGCTTAGATATGCCATGGAACATCGATTGCGAAGGCAGCTGACTGGACCTGAATTGACGCTGAGGCACGAAAGCGTGGGGAGCGAACAGG	TACGGAGGGTGCAAGCGTTATCCGGAATTACTGGGTTTAAAGGGTGCGTAGGCGGCGCTGTAAGTCAGTGGTGAAAGGTTCCGGCTTAACCGGAGAATGGCCTTTGATACTGCAGTGCTAGGATTGGGTTGAGGTTGGCGGAATGTGACATGTAGCGGTGAAATGCATAGATATGTCATAGAACACCGATTGCGAAGGCAGCTGACTGGACCTTGATTGACGCTGAGGCACGAAAGCGTGGGGAGCGAACAGG
AACGTAGGAGGCGAGCGTTATCCGGATTTACTGGGCGTAAAGCGCATGTAGGCGGTTTTCTAAGTCGGACGTGAAAGCTCCTGGCTCAACTGGGAGAGGCCGTTCGAAACTAGGAGACTTGAGGGTGGTAGAGGAGAGTGGAATTCCCGGTGTAGTGGTGAAATGCGTAGATATCGGGAGGAACACCAGTGGCGAAGGCGGCTCTCTGGGCCACTCCTGACGCTCAGATGCGAAAGCTAGGGGAGAGAACGGG	0	0	0	0	0	0	0	0	0	0	0	0	0	0	0	0	0	0	0	0	0	0	0	0	0	0	0	0	0	0	0	0	0	0	0	0	0	0	0	0	0	0	0	0	0	0	0	0	0
TACGTAGGGACCAAGCGTTGTTCGGATTTACTGGGCGTAAAGGGCGCGTAGGCGGCTTTGTAAGTCACTTGTGAAATCTCCGGGCTTAACTCGGAACGGCCAAGTGATACTGCAAAGCTAGAGTGCAGAAGGGGCAATCGGAATTCTTGGTGTAGCGGTGAAATGCGTAGATATCAAGAGGAACACCTGAGGTGAAGACGGGTTGCTGGGCTGACACTGACGCTGAGGCGCGAAAGCCAGGGGAGCAAACGGG	0	0	0	0	0	0	0	0	0	0	0	0	0	0	0	0	0	0	0	0	0	0	0	0	0	0	0	0	0	0	0	0	0	0	0	0	0	0	0	0	0	0	0	0	0	0	0	0	0
TACGTAGGGTCCAAGCGTTATCCGGATTTATTGGGCGTAAAGAGTTGCGTAGGCGGTAGAGTAAGCAAATAGTGAAAGGATGTGGCTCAACCACATGAACATTATTTGAACTGCTCAACTAGAGAGTGGAAGAGGTAGCTGGAATTATTAGTGGAGGAGTAATATCCGTAGATATTAGTAGGAACACCAATGGCGAAGGCAGGCTACTGGTCCATTTCTGACGCTCAGGCACGAAAGCGTAGGTAGCAAACAGG	0	0	0	0	0	0	0	0	0	0	0	0	0	0	0	0	0	0	0	0	0	0	0	0	0	0	0	0	0	0	0	0	0	0	0	0	0	0	0	0	0	0	0	0	0	0	0	0	0
TACGGAGGGTGCAAGCGTTATCCGGAATCACTGGGTTTAAAGGGTGCGTAGGCGGTTGTATAAGTCAGGGGTGAAAGCACGCAGCTTAACTGTGTAATTGCCTTTGATACTGTACGGCTTGAATAGGGTTGAGGTTGGCGGAATGTGACATGTAGCGGTGAAATGCATAGATATGTCATAGAACACCGATTGCGAAGGCAGCTGACTGGGCCTATATTGACGCTGAGGCACGAAAGCGTGGGGAGCGAACAGG	0.989324	0.9897	0	0	0	0	0	0	0	0	0	0	0	0	0	0	0	0	0	0	0	0	0	0	0	0	0	0	0	0	0	0	0	0	0	0	0	0	0	0	0	0	0	0	0	0	0	0	0
TACGGAGGGTGCGAGCGTTATCCGGAATCACTGGGTTTAAAGGGTGCGTAGGCGGTTTGATAAGTCAGTGGTGAAAGGCCGTCGCTTAACGATGGGACTGCCATTGATACTGTTAGACTTGAATCAGGATGAGGTTGGCGGAATGTGGCATGTAGCGGTGAAATGCTTAGATATGCCATGGAATACCGATTGCGAAGGCAGCTGACTGGACCTGAATTGACGCTGAGGCACGAAAGCGTGGGGAGCGAACAGG	0	0	0	0	0	0	0	0	0	0	0	0	0	0	0	0	0	0	0	0	0	0	0	0	0	0	0	0	0	0	0	0	0	0	0	0	0	0	0	0	0	0	0	0	0	0	0	0	0
TACGGAGGGTGCAAGCGTTATCCGGATTCACTGGGTTTAAAGGGTGCGTAGGTGGGTTGGTAAGTCAGTGGTGAAATCCCCGAGCTTAACTTGGGAACTGCCATTGATACTATCAGTCTTGAATACCGTGGAGGTCGGCGGAATATGTCATGTAGCGGTGAAATGCTTAGATATGACATAGAACACCAATTGCGAAGGCAGCTGGCTACGCGGATATTGACACTGAGGCACGAAAGCGTGGGGATCAAACAGG	0	0	0	0	0	0	0	0	0	0	0	0	0	0	0	0	0	0	0	0	0	0	0	0	0	0	0	0	0	0	0	0	0	0	0	0	0	0	0	0	0	0	0	0	0	0	0	0	0
TACGTAGGGACCAAGCGTTGTTCGGATTTACTGGGCGTAAAGGGCGCGTAGGCGGCATTGTAAGTCACTTGTGAAATCTCCGGGCTTAACCCGGAACGGCCAAGTGATACTGCAGTGCTAGAGTGCAGAAGGGGCAATCGGAATTCTCGGTGTAGCGGTGAAATGCGTAGATATCGAGAGGAACACCTGAGGTGAAGACGGGTTGCTGGGCTGACACTGACGCTGAGGCGCGAAAGCCAGGGGAGCAAACGGG	0	0	0	0	1	0.979105	0	0	0	0	0	0	0	0	0	0	0	0	0	0	0	0	0	0	0	0	0	0	0	0	0	0	0	0	0	0	0	0	0	0	0	0	0	0	0	0	0	0	0
TACGTAGGGAGCAAGCGTTGTCCGGAATTACTGGGCGTAAAGGGCTCGTAGGTGGTTGAGTAAGTCAGATGTGAAATCTCAGGGCCCAACCCTGAGCGTGCATTTGATACTGCTCTGACTAGAGTCCGGTAGGGGAGTGCGGAATTCCTGGTGTAGCGGTGAAATGCGCAGATATCAGGAGGAACACCGACAGCGAAGGCAGCACTCTGGGCCGGTACTGACACTGAGGAGCGAAAGCATGGGTAGCAAACAGG	0	0	0.979914	0	0	0	0	0	0	0	0	0	0	0	0	0	0	0	0	0	0	0	0	0	0	0	0	0	0	0	0	0	0	0	0	0	0	0	0	0	0	0	0	0	0	0	0	0	0
TACGTAGGGTGCTAGAGTTGTCCGGATTTACTGGGTGTAAAGGGTGCTCAGGTGGGTTTGTAAGTCAGAGGTGAAATCCCAAAGCTTAACTTTGGAGCTGCCTTTGATACTGCGAGCCTAGAGTTTGAGAGAGGGCAATGGAATATCTGGTGTAGCAGTGAAATGCGTAGATATCAGATAGAACACCAATGGCGAAGGCAGTTGCCTGGCTCAAAACTGACGCTAAAGCACGAAAGTGTGGGGAGCAAACAGG	0	0	0	0	0	0	0	0	0	0	0	0	0	0	0	0	0	0	0	0	0	0	0	0	0	0	0	0	0	0	0	0	0	0	0	0	0	0	0	0	0	0	0	0	0	0	0	0	0
TACGGGGGGTGCGAGCGTTAATCGGAATTACTGGGCGTAAAGCGTGCGTAGGCGGCGCAATCAGTCAGCCGTGAAAGCCCCGGGCTTAACCTGGGAATGGCGGTTGAGACGGTTGGGCTAGAGTGGGCTAGAGGATCGTGGAACTCCCGGTGTAGCGGTGAAATGCGTAGAGATCGGGAAGAACACCGATGGCGAAGGCAGCGGTCTGGGGCCACACTGACGCTGAGGCACGACGGCGTGGGGAGCAAACAGG	0	0	0.951517	0	0	0	0	0	0	0	0	0	0	0	0	0	0	0	0	0	0	0	0	0	0	0	0	0	0	0	0	0	0	0	0	0	0	0	0	0	0	0	0	0	0	0	0	0	0
TACGTAGGGAGCAAGCGTTGTCCGGAATTACTGGGCGTAAAGGGCTCGTAGGTGGTTGAGTAAGTCAGATGTGAAATCTCAGGGCCCAACCCTGAGCCTGCATTTGATACTGCTCTGACTAGAGTCCGGTAGGGGAGTGCGGAACTCCTGGTGTAGCGGTGAAATGCGCAGATATCAGGAAGAACACCGACAGCGAAGGCAGCACTCTGGGCCGGTACTGACACTGAGGAGCGAAAGCATGGGTAGCAAACAGG	0	0	0.999826	0	0	0	0	0.998349	0	0	0	0	0	0	0	0	0	0	0	0	0	0	0	0	0	0	0	0	0	0	0	0	0	0	0	0	0	0	0	0	0	0	0	0	0	0	0	0	0
TACGTAGGGAGCAAGCGTTGTTCGGATTTACTGGGCGTAAAGGGCGCGTAGGCGGCGCGGTAAGTCACTTGTGAAATCTCTGAGCTTAACTCAGAACGGCCAAGTGATACTGCAGTGCTAGAGTGCAGAAAGGGCAATCAGAATTCTTGGTGTAGCGGTGAAATGCGTAGATATCAAGAGGAATACCTGAGGCGAAGGCGGGTTGCTAGGCTGACACTGACGCTGAGGCGCGAAAGCCAGGGGAGCAAACGGG	0.979673	0	0	0	0.978172	0.979673	0.987942	0	0	0	0	0	0	0	0	0	0	0	0	0	0	0	0	0	0	0	0	0	0	0	0	0	0	0	0	0	0	0	0	0	0	0	0	0	0	0	0	0	0
TACGTAGGGGGCAAGCGTTGTCCGGATTTACTGGGTGTAAAGGGTGCTCAGGTGGATTTGTAAGTCAGAGGTGAAATCCCAAAGCTTAACTTTGGTGCTGCCTTTGATACTGCAAGTCTTGAGTTTGAGAGAGGATAATGGAATATCTGGTGTAGCAGTGAAATGCGTAGATATCAGATAGAACACCAATGGCGAAGGCAGTTATCTGGCTCAAAACTGACGCTAAAGCACGAAAGTGTGGGGAGCAAACAGG	0	0	0.999856	0	0	0	0	0.998656	0	0.957647	0.951225	0	0	0	0	0	0	0	0	0	0	0	0	0	0	0	0	0	0	0	0	0	0	0	0	0	0	0	0	0	0	0	0	0	0	0	0	0	0
TACGGAGGGTGCAAGCGTTATCCGGAATCACTGGGTTTAAAGGGTGCGTAGGCGGATGATTAAGTCAGTGGTGAAAGCTGGTCGCTTAACGATCAAACTGCCATTGATACTGATTGTCTTGAATTGGGTTGAGGTTAGCGGAATGTGACATGTAGCGGTGAAATGCATAGATATGTCATGGAACACCAATTGCGAAGGCAGCTAACTGGGCCTTGATTGACGCTGAGGCACGAAAGCGTGGGTAGCGAACAGG	0.979673	0	0	0	0.999877	0	0.998831	0	0	0	0	0.99452	0	0	0	0	0	0	0	0	0	0	0	0	0	0	0	0	0	0	0	0	0	0	0	0	0	0	0	0	0	0	0	0	0	0	0	0	0
TACGTAGGGAGCAAGCGTTGTCCGGATTTATTGGGCGTAAAGAGCTCGTAGGCGGTTCCGTAAGTCGAGTGTGAAAAATCTGGGCTCAACCCAGTGAAGCACTCGATACTGCGGTGACTAGAGTACGGTAGAGGAGTGTGGAATTTGTGGTGTAGCGGTGAAATGCGCAGATATCACAAGGAACACCAACGGCGAAGGCAGCACTCTGGGCCGGTACTGACGCTGAGGAGCGAAAGCGTGGGGAGCAAACAGG	0	0	0	0.967587	0	0	0	0	0	0	0	0	0	0	0	0	0	0	0	0	0	0	0	0	0	0	0	0	0	0	0	0	0	0	0	0	0	0	0	0	0	0	0	0	0	0	0	0	0
TACGTAGGGGGCAAGCGTTGTCCGGATTTACTGGGTGTAAAGGGCGCGCAGGCGGGATAGCAAGTCAGAGGTGAAATCCTACAGCTTAACTGTAGAACTGCCTTTGATACTGTTATTCTTGAGTTCGGGAGAGAGAGACGGAATTCCAGGTGTAGTGGTGAAATACGTAGATATCTGGAAGAACACCAGTTGCGAAGGCGGTCTCTTGGTCCGATACTGACGCTGAGGCGCGAAAGCGTGGGGAGCAAACAGG	0.992171	0	0	0.989324	0.994322	0	0.998259	0	0	0	0	0	0	0	0.995938	0	0	0	0	0	0	0	0	0	0	0	0	0	0	0	0	0	0	0	0	0	0	0	0	0	0	0	0	0	0	0	0	0	0
TACGAAGGTGGCAAGCGTTGTTCGGATTCACTGGGCGTACAGGGTGTGTAGGCGGTTTGGTAAGCCTTCTGTTAAAGCTTCGGGCCCAACCCGGAAAGCGCAGAGGGTACTGCCAGGCTAGAGGGTGGGAGAGGAGCGCGGAATTCCCGGTGTAGCGGTGAAATGCGTAGAGATCGGGAGGAAGGCCGGTGGCGAAGGCGGCGCTCTGGAACATACCTGACGCTGAGACACGAAAGCGTGGGGAGCAAACAGG	0	0	0.988386	0	0	0	0	0.959672	0	0	0	0	0.999899	0	0	0	0	0	0	0	0	0	0	0	0	0	0	0	0	0	0	0	0	0	0	0	0	0	0	0	0	0	0	0	0	0	0	0	0
TACGTAGGGTGCGAGCGTTAATCGGAATTACTGGGCGTAAAGCGTGCGCAGGCGGTTTGGTAAGACAGGCGTGAAATCCCCGGGCTTAACCTGGGAACTGCGCTTGTGACTGCCAGGCTAGAGTACGGCAGAGGGGGGTGGAATTCCACGTGTAGCAGTGAAATGCGTAGAGATGTGGAGGAACACCAATGGCGAAGGCAGCCCCCTGGGTCGATACTGACGCTCATGCACGAAAGCGTGGGTAGCAAACAGG	0.993686	0.96164	0	0.999125	0	0	0	0	0	0	0	0	0	0	0	0.999701	0	0	0	0	0	0	0	0	0	0	0	0	0	0	0	0	0	0	0	0	0	0	0	0	0	0	0	0	0	0	0	0	0
TACGGGGGGTGCGAGCGTTAATCGGAATGACTGGGCGTAAAGCGTGCGTAGGCGGTGTAATCAGTCAGCCGTGAAAGCCCCGGGCTTAACCTGGGAATGGCGGTTGAGACGGTTAAACTAGAGTGGGCTAGAGGACTGTGGAACTCCCGGTGTAGCGGTGAAATGCGTAGAGATCGGGAAGAACACCGATGGCGAAGGCAGCAGTCTGGGGCCACACTGACGCTGAGGCACGACGGCGTGGGGAGCAAACAGG	0	0	0.999996	0	0	0	0	0.995719	0	0	0.999596	0	0.998699	0.96164	0	0	0	0	0	0	0	0	0	0	0	0	0	0	0	0	0	0	0	0	0	0	0	0	0	0	0	0	0	0	0	0	0	0	0
TACGGAGGGTGCAAGCGTTATCCGGATTTACTGGGTTTAAAGGGTGCGTAGGTGGGCAGGTAAGTCAGCGGTGAAATCTCCGAGCTTAACTCGGAAACTGCCATTGATACTATCTGTCTTGAATATCCTGGAGGTGAGCGGAATATGTCATGTAGCGGTGAAATGCTTAGATATGACATAGAACACCAATTGCGAAGGCAGCTCACTACGGGGTCATTGACACTGAGGCACGAAAGCGTGGGGATCAAACAGG	0	0	0	0	0	0.979673	0	0	0	0	0	0	0.989182	0	0	0	0.99869	0	0	0	0	0	0	0	0	0	0	0	0	0	0	0	0	0	0	0	0	0	0	0	0	0	0	0	0	0	0	0	0
TACGTAGGGAGCAAGCGTTGTTCGGATTTACTGGGCGTAAAGGGCGCGTAGGCGGCGCGGTAAGTCACTTGTGAAATCTCTGAGCTTAACTCAGAACGGCCAAGTGATACTGCAGTGCTAGAGTGCAGAAAGGGCAATCGGAATTCTTGGTGTAGCGGTGAAATGCGTAGATATCAAGAGGAACACCTGAGGCGAAGGCGGGTTGCTAGGCTGACACTGACGCTGAGGCGCGAAAGCCAGGGGAGCAAACGGG	0.988386	0	0	0	0.999503	0	0.999936	0	0	0	0	0	0	0.95787	0.951517	0.999981	0	0.999923	0	0	0	0	0	0	0	0	0	0	0	0	0	0	0	0	0	0	0	0	0	0	0	0	0	0	0	0	0	0	0
AACGTAGGAGACGAGCGTTATCCGGATTTACTGGGCGTAAAGCGCGTGTAGGCGGTTTTTTAAGTCGGACGTGAAAGCTCCTGGCTCAACTGGGAGAGGCCGTTCGAAACTGAAAGACTTGAGGATGGTAGAGGAGAGTGGAATTCCCGGTGTAGTGGTGAAATGCGTAGATATCGGGAGGAACACCAGTGGCGAAAGCGGCTCTCTGGGCCATTCCTGACGCTCAGACGCGAAAGCCAGGGTAGAGAACGGG	0	0.986349	0	0.993711	0	0	0	0.987754	0	0	0	0	0.997053	0	0	0	0.999179	0	0.964623	0.986349	0	0	0	0	0	0	0	0	0	0	0	0	0	0	0	0	0	0	0	0	0	0	0	0	0	0	0	0	0
TACGTAGGTGACAAGCGTTATCCGGAATTACTGGGCGTAAAGCGCACGCAGGCGGCTGCTTAAGTCTGACGTGAAATCTCCTGGCTTAACTGGGAGGGGTCGTTGGAAACTGGGTGGCTTGAGGTGGTGAGAGGGGTGCAGAATTCCCGGTGTAGTGGTGGAATGCGTAGATATCGGGAGGAATACCAGTGGCGAAAGCGGCACCCTGGCACTGACCTGACGCTCATGTGCGAAAGCGTGGGGAGCAAACGGG	0	0	0	0	0	0.970656	0.976679	0	0	0	0	0	0	0	0	0	0	0	0	0	0	0	0	0	0	0	0	0	0	0	0	0	0	0	0	0	0	0	0	0	0	0	0	0	0	0	0	0	0
TACGGAGGGTGCAAGCGTTATCCGGAATCACTGGGTTTAAAGGGTGCGTAGGCGGTTGTATAAGTCAGGGGTGAAAGGATGCAGCTTAACTGTATAATTGCCTTTGATACTGTATGACTTGAATAAGGTTGAGGTTGGCGGAATGTGACATGTAGCGGTGAAATGCTTAGATATGTCATGGAACACCGATTGCGAAGGCAGCTGACTGGGCCTTTATTGACGCTGAGGCACGAAAGCGTGGGTAGCGAACAGG	0	0	0	0	0	0	0	0	0.999709	0	0	0	0	0	0	0	0	0	0	0	0	0	0	0	0	0	0	0	0	0	0	0	0	0	0	0	0	0	0	0	0	0	0	0	0	0	0	0	0
TACGTAGGGTGCGAGCGTTGTCCGGAATTATTGGGCGTAAAGAGCTTGTAGGCGGTTTGTCGCGTCTGCTGTGAAAATCCGGGGCTCAACCCCGGACTTGCAGTGGGTACGGGCAGACTAGAGTGTGGTAGGGGAGACTGGAATTCCTGGTGTAGCGGTGAAATGCGCAGATATCAGGAGGAACACCGATGGCGAAGGCAGGTCTCTGGGCCACTACTGACGCTGAGAAGCGAAAGCGTGGGGAGCGAACAGG	0	0	0	0	0	0	0	0	0	0	0	0	0	0	0.973755	0	0	0	0	0	0	0	0	0	0	0	0	0	0	0	0	0	0	0	0	0	0	0	0	0	0	0	0	0	0	0	0	0	0
TACGGAGGGTGCGAGCGTTATCCGGAATTACTGGGTTTAAAGGGTGCGTAGGCGGTTTAATAAGTCAGAGGTGAAAGGATTCAGCTTAACTGGATAATTGCCTTTGATACTGTTAGACTTGAATTAGGTTGAGGTTGGCGGAATGTGACATGTAGCGGTGAAATGCATAGATATGTCATAGAACACCGATTGCGAAGGCAGCTGACTGGGCCTAAATTGACGCTGAGGCACGAAAGCGTGGGGAGCGAACAGG	0	0	0	0	0	0.997466	0	0.993607	0.979257	0	0.999986	0	0.99264	0	0	0	0	0	0.997281	0	0	0	0.984365	0.962803	0	0	0	0	0	0	0	0	0	0	0	0	0	0	0	0	0	0	0	0	0	0	0	0	0
AACGTAGGGATCGAGCGTTATCCGGATTTACTGGGCGTAAAGCGCGTGCAGGCGGTTTTCTAAGTCGGACGTGAAAGCTCCTGGCTCAACTGGGAGAGGCCGTTCGAAACTAGGAGACTTGAGGGTGGTAGAGGAGAGTGGAATTCCCGGTGTAGTGGTGAAATGCGTAGATATCGGGAGGAACACCAGTGGCGAAGGCGGCTCTCTGGGCCATTCCTGACGCTCAGACGCGAAAGCTAGGGGAGAGAACGGG	0	0	0	0.976666	0.999996	0	1	0	0	0	0	0.999575	0	0.994468	0	0	0	0	0	0	0.966989	0	0	0	0	0	0	0	0	0	0	0	0	0	0	0	0	0	0	0	0	0	0	0	0	0	0	0	0
TACGTAGGGTCCGAGCGTTGTCCGGAATTACTGGGCGTAAAGAGCTCGTAGGTGGTTTGTCGCGTTGTCCGTGAAAACTCACAGCTCAACTGTGGGCGTGCGGGCGATACGGGCAGACTGGAGTACTGCAGGGGAGACTGGAATTCCTGGTGTAGCGGTGGAATGCGCAGATATCAGGAGGAACACCGGTGGCGAAGGCGGGTCTCTGGGCAGTAACTGACGCTGAGGAGCGAAAGCGTGGGGAGCGAACAGG	0	0	0.999999	0	0	0	0	0	0	0	0	0	0.997723	0	0.967587	0.989324	0.989324	0.976666	0.999125	0	0.999738	0	0	0	0	0	0	0	0	0	0	0	0	0	0	0	0	0	0	0	0	0	0	0	0	0	0	0	0
TACGTAGGGTGCAAGCGTTAATCGGAATTACTGGGCGTAAAGCGTGCGCAGGCGGTCTTGTAAGACAGAGGTGAAATCCCCGGGCTCAACCTGGGAACTGCCTTTGTGACTGCAAGGCTGGAGTACGGCAGAGGGGGATGGAATTCCGCGTGTAGCAGTGAAATGCGTAGATATGCGGAGGAACACCGATGGCGAAGGCAATCCCCTGGGCCTGTACTGACGCTCATGCACGAAAGCGTGGGGAGCAAACAGG	0	0	0.995723	0	0	0.96209	0	0.991296	0	0	0.999994	0	0.990967	0	0	0	0	0	0.99546	0	0	0	0	0	0.975649	0.999978	0	0	0	0	0	0	0	0	0	0	0	0	0	0	0	0	0	0	0	0	0	0	0
AACGTAGGAGGCGAGCGTTATCCGGATTTACTGGGCGTAAAGCGCATGCAGGCGGTTTTTTAAGTCGGACGTGAAAGCTCCCGGCCCAACTGGGAGAGGCCGTTCGAAACTGGAAAACTTGAGGATGGTAGAGGAGAGTGGAATTCCCGGTGTAGTGGTGAAATGCGTAGATATCGGGAGGAACACCAGTGGCGAAGGCGGCTCTCTGGGCCATTCCTGACGCTCAGATGCGAAAGCTAGGGGAGAGAACGGG	0	0	0	0	0	0	0	0	0	0	0	0.990669	0	0	0	0	0	0	0	0	0	0.995248	0	0	0	0	0	0	0	0	0	0	0	0	0	0	0	0	0	0	0	0	0	0	0	0	0	0	0
TACGTAGGTGGCAAGCGTTGTCCGGATTTATTGGGCGTAAAGCGAGCGCAGGCGGTTCCTTAAGTCTGATGTGAAAGCCCACGGCTCAACCGTGGAAGGTCATTGGAAACTGGGGAACTTGAGTGCAGAAGAGGAGAGTGGAATTCCATGTGTAGCGGTGAAATGCGTAGATATATGGAGGAACACCAGTGGCGAAGGCGACTCTCTGGTCTGTAACTGACGCTGAGGCTCGAAAGCGTGGGGAGCAAACAGG	0	0	0	0	0	0	0	0	0	0	0.993278	0	0	0	0	0	0	0	0	0	0	0	0	0	0.995396	0	0	0	0.999613	0	0	0	0	0	0	0	0	0	0	0	0	0	0	0	0	0	0	0	0
TACGTAGGGGGCAAGCGTTGTCCGGAATTATTGGGCGTAAAGCGCGTGTAGGCGGCTCGATAAGTCCGCTCTGAAAGCCTAGGGCTCAACCCTAGGAGGCGGGTGGATACTGTCGAGCTTGAGTCTGGAAGAGGCGAGTGGAATTCCCGGTGTAGCGGTGAAATGCGCAGATATCGGGAGGAACACCAATTGCGAAGGCAGCTCGCTGGGACATGACTGACGCTGAGACGCGAAAGCGTGGGGAGCAAACAGG	0	0	0	0	0	0.996527	0.990804	0	0	0	0	0	0	0	0.999308	0.996527	0.965722	0	0	0	0.984164	0	0.957768	0	0.996698	0	0	0	0.978381	0	0.977446	0	0	0	0	0	0	0	0	0	0	0	0	0	0	0	0	0	0
TACGGAGGGGGCTAGCGTTGTTCGGAATTACTGGGCGTAAAGCGCACGTAGGCGGACCGGAAAGTCAGAGGTGAAATCCCAGGGCTCAACCTTGGAACTGCCTTTGAAACTCCCGGTCTTGAGTTCGAGAGAGGTGAGTGGAATTCCGAGTGTAGAGGTGAAATTCGTAGATATTCGGAGGAACACCAGTGGCGAAGGCGGCTCACTGGCTCGATACTGACGCTGAGGTGCGAAAGCGTGGGGAGCAAACAGG	0	0	0.976097	0	0	0	0	0	0	0	0.98678	0	0.999767	0	0	0	0.999327	0	0.982158	0.966598	0	0	0	0	0	0.98733	0	0.970847	0.99886	0	0.966598	0.989852	0	0	0	0	0	0	0	0	0	0	0	0	0	0	0	0	0
TACGAACTGTGCGAACGTTATTCGGAATCACTGGGCTTACAGGGTGCGTAGGCGGCCTTTCAAGTCAGGTGTGAAATCCCCCAGCTCAACTGGGGAACTGCGCTTGAAACTGAAGGGCTCGAGTCAGCTAGAGGTACACGGAACTTCCGGTGGAGCGGTGAAATGTGTTGATATCGGAAGGAACACCAGAGGCGAAAGCGGTGTACTGGGGCTGTTCTGACGCTGAGGCACGAAAGCCAGGGGAGCGAACGGG	0	0	0	0	0	0	0	0	0.961476	0	0.974413	0	0	0	0	0	0	0	0	0	0	0	0	0.959672	0	0	0	0	0	0.970656	0	0	0	0	0	0	0	0	0	0	0	0	0	0	0	0	0	0	0
TACGTAGGGTGCGAGCGTTAATCGGAATTACTGGGCGTAAAGCGTGCGCAGGCGGTCCTATAAGACAGATGTGAAATCCCCGGGCTTAACCTGGGAACTGCGTTTGTGACTGTAGAACTAGAGTGTGGCAGAGGGGGGTAGAATTCCACGTGTAGCAGTGAAATGCGTAGAGATGTGGAGGAATACCGATGGCGAAGGCAGCCCCCTGGGTCAACACTGACGCTCATGCACGAAAGCGTGGGGAGCAAACAGG	0	0	0.966989	0	0	0	0	0.995719	0	0	0.984023	0	0.998699	0	0	0	0.993686	0	0	0.96164	0	0.964623	0	0	0	0.999589	0	0	0.999243	0	0.994468	0	0.998298	0	0	0	0	0	0	0	0	0	0	0	0	0	0	0	0
TACGGAGGGGGCTAGCGTTGTTCGGAATTACTGGGCGTAAAGCGCACGTAGGCGGACCGGAAAGTCAGAGGTGAAATCCCGGGGCTCAACCCCGGAACGGCCTTTGAAACTCCCGGTCTTGAGTTCGAGAGAGGTGAGTGGAATTCCGAGTGTAGAGGTGAAATTCGTAGATATTCGGAGGAACACCAGTGGCGAAGGCGGCTCACTGGCTCGATACTGACGCTGAGGTGCGAAAGCGTGGGGAGCAAACAGG	0	0	0	0	0	0	0	0	0	0	0.974413	0	0	0	0	0	0	0	0	0	0	0	0	0	0.998314	0	0	0	0.996742	0	1	0.996527	0	0	0	0	0	0	0	0	0	0	0	0	0	0	0	0	0
TACGTAGGGTGCGAGCGTTGTCCGGAATTATTGGGCGTAAAGAGCTTGTAGGCGGTTTGTCGCGTCTGCAGTGAAAATCCGGGGCTCAACCCCGGACTTGCTGTGGGTACGGGCAGACTAGAGTGTGGTAGGGGAGACCGGAATTCCTGGTGTAGCGGTGGAATGCGCAGATATCAGGAGGAACACCGATGGCGAAGGCAGGTCTCTGGGCCACAACTGACGCTGAGAAGCGAAAGCATGGGGAGCGAACAGG	0.959672	0	0	0	0	0	0.959961	0	0	0	0	0	0	0	0.977978	0.959672	0.959672	0	0	0	0.979914	0.987754	0.997337	0	0	0	0.995719	0	0	0	0	0	0	0	0	0	0	0	0	0	0	0	0	0	0	0	0	0	0
TACGGAGGATCCAAGCGTTATCCGGAATTACTGGGCGTAAAGAGTTGCGTAGGTGGCAGAGTATGTCTGTAGTGAAAGCGTGTGGCTCAACCATATACACATTACAGAAACTGCTCAGCTAGAGGGCGAGAGAGGTTACTAGAATTCCTAGTGTAGGAGTGAAATCCGTAGATATTAGGAGGAATACCGATGGCGTAGGCAGGTAACTGGCTCGTCCCTGACACTAAGGCACGAAAGCGTGGGTAGCAAACGGG	0.968507	0	0	0	0	0	0	0	0.979257	0	0.999851	0	0	0	0	0	0	0	0	0	0	0	0	0.999382	0	0.985884	0	0	0	0	0.963881	0	0	0.997466	0.986875	0.968507	0	0	0	0	0	0	0	0	0	0	0	0	0
TACGGAGGGTGCGAGCGTTAATCGGAATTACTGGGCGTAAAGCGCGCGTAGGCGGTTTGTTAAGTCAGCTGTGAAAGCCCCGGGCTCAACCTGGGAACTGCAGTTGATACTGGTCGACTAGAGTACGAGAGAGGGAGGTAGAATTCCATGTGTAGCGGTGAAATGCGTAGATATATGGAGGAATACCGGTGGCGAAGGCGGCCTCCTGGCTCGATACTGACGCTGAGGTGCGAAAGCGTGGGGATCAAACAGG	0	0	0	0	0	0.982135	0	0	0	0	0.998397	0	0.963675	0	0	0	0	0	0	0	0	0	0.998092	0	0	1	0	0	0.999886	0	0.959608	0.97674	0	0	0.999992	0	0	0.998286	0	0	0	0	0	0	0	0	0	0	0
TACGAAGGTGGCAAGCGTTGTTCGGATTCACTGGGCGTACAGGGTGTGTAGGCGGTTTGGTAAGCCTTCTGTTAAAGCTTCGGGCCCAACCCGGAAAGCGCAGAGGGTACTGCCAGGCTAGAGGGTGGGAGAGGAGCGCGGAATTCCCGGTGTAGCGGTGAAATGCGTAGAGATCGGGAGGAAGGCCGGTGGCGAAGGCGGCGCTCTGGAACATGCCTGACGCTGAGACACGAAAGCGTGGGGAGCAAACAGG	0	0	0	0	0	0	0	0	0.98985	0	0.997304	0	0	0	0	0	0	0	0	0	0	0	0	0	0.98985	0	0	0	0	0	0	0	0	0	0	0.986426	0	0.995009	0	0	0	0	0	0	0	0	0	0	0
TACGTAGGGTGCGAGCGTTAATCGGAATTACTGGGCGTAAAGCGTGCGCAGGCGGTTTTGTAAGACAGATGTGAAATCCCCGGGCTTAACCTGGGAACTGCGTTTGTGACTGCAAGGCTAGAGTACGGCAGAGGGGGGTGGAATTCCTGGTGTAGCAGTGAAATGCGTAGAGATCAGGAGGAACACCGATGGCGAAGGCAGCCCCCTGGGCCTGTACTGACGCTCATGCACGAAAGCGTGGGGAGCAAACAGG	0	0.9897	0	0	0	0	0	0.952839	0	0	0	0	0.997723	0	0.967587	0	0.999403	0.994731	0	0.999965	0	0.998858	0	0	0	0	0	0	0	0	0	0	0.970847	0	0.999125	0	0.952839	0	0	0	0	0	0	0	0	0	0	0	0
TACGTAGGTGACAAGCGTTATCCGGAATTACTGGGCGTAAAGCGCACGCAGGCGGCTGCTTAAGTCTGACGTGAAATCTCCTGGCTTAACTGGGAGGGGTCGTTGGAAACTGAGTAGCTTGAGGCAGTGAGAGGGGTGTAGAATTCCCGGTGTAGTGGTGGAATGCGTAGATATCGGGAGGAATACCAGAGGCGAAGGCGACACCCTGGCACTGACCTGACGCTCATGTGCGAAAGCGTGGGGAGCGAACGGG	0	0	0	0	0	0	0	0	0	0	0	0	0	0	0.993952	0	0	0	0	0	0	0	0.983437	0	0	0.966082	0	0	0.954463	0	0	0	0	0.984212	0.987457	0	0.995768	0.998911	0.999379	0.991759	0	0	0	0	0	0	0	0	0
TACGTAGGGTGCAAGCGTTAATCGGAATTACTGGGCGTAAAGCGTGCGCAGGCGGTTTTGTAAGACAGATGTGAAATCCCCGGGCTCAACCTGGGACCTGCATTTGTGACTGCAAAGCTAGAGTACGGCAGAGGGGGATGGAATTCCGCGTGTAGCAGTGAAATGCGTAGATATGCGGAGGAACACCGATGGCGAAGGCAATCCCCTGGGCCTGTACTGACGCTCATGCACGAAAGCGTGGGGAGCAAACAGG	0	0	0.950524	0	0	0	0	0.990118	0.958625	0	0.999985	0	0.999511	0	0	0	0.97297	0	0.991902	0	0	0	0	0	0	0.999991	0	0	0.998096	0	0.983284	0	0.992601	0	0.999989	0.97297	0	0.992896	0.999878	0.993658	0.98049	0.982259	0	0	0	0	0	0	0
GACGAACCGTCCAAACGTTATTCGGAATCACTGGGCTTAAAGGGCGCGTAGGCGGCCGAGCGGGTCGCGGGTGAAATCCCCCAGCTTAACTGGGGAACTGCCCTCGATACCACTGCGGCTCGAGGAAGGAAGGGGTCATGGGAACTGTCGGTGGAGCGGTGAAATGCGTTGATATCGACAGGAACGCCTGTGGCGAAAGCGCATGACTGGTCCTTTTCTGACGCTGAGGCGCGAAAGCCAGGGGAGCAAACGGG	0	0.989182	0	0	0	0	0	0	0	0	0	0	0	0	0	0	0	0	0	0	0	0	0	0	0	0	0	0	0	0	0	0	0	0	0	0	0	0	0	0	0	0	0	0	0	0	0	0	0
CACGTACTGTGCGAACGTTATTCGGAATCACTGGGCTTAAAGGGTGCGTAGGCGGCGATTCAAGTCAGATGTGAAATGCCTGAGCTCAACTGAGGCATTGCGTTTGAAACTGAATTGCTAGAGTATTTCAGGGGTGTGCGGAACTGCCAGTGGAGCGGTGAAATGTGTTGATATTGGCAGGAACACCGGAGGCGAAAGCGGCACACTGGGGAATAACTGACGCTGAGGCACGAAAGCTAGGGGAGCGAACGGG	0	0.951396	0	0	0.986272	0	0.993084	0	0	0	0	0.999357	0	0.999357	0	0	0	0	0	0	0	0	0	0	0	0	0.999955	0	0	0.981775	0	0	0	0	0	0	0	0	0	0	0	0	0	0	0	0	0	0	0
TACGGAGGGTGCAAGCGTTATCCGGATTCACTGGGTTTAAAGGGTGCGTAGGTGGGTTGGTAAGTCAGTGGTGAAATCCCCGAGCTTAACTTGGGAACTGCCATTGATACTATCAGTCTTGAATACCGTGGAGGTCAGCGGAATATGTCATGTAGCGGTGAAATGCTTAGATATGACATAGAACACCAATTGCGAAGGCAGCTGGCTACCCGAATATTGACACTGAGGCACGAAAGCGTGGGGATCAAACAGG	0.96209	0	0	0	0.996448	0.996742	0.999942	0	0	0	0	0.955394	0	0.999613	0	0.96209	0	0	0	0	0.999966	0	0.979756	0	0	0	0.99546	0	0	0	0	0.995288	0	0	0	0	0	0	0.982636	0	0	0	0	0	0	0	0	0	0
TACGAAGGATCCAAGCGTTATCCGGATTTATTGGGTTTAAAGGGTGCGTAGGCGGCTTATTAAGTCAGTGGTGAAAGCCTGAAGCTCAACTTCAGAATTGCCATTGATACTGATGAGCTTGAGTATAGTTGAGGTGGGCGGAATGTGTCATGTAGCGGTGAAATGCTTAGATATGACACAGAACACCGATTGCGAAGGCAGCTCACTAAGCTATAACTGACGCTGATGCACGAAAGCGTGGGGAGCAAACAGG	0	0.999877	0	0	0.985925	0.994322	0.987426	0	0	0	0	0.978172	0	0.978172	0	0	0	0	0	0	0	0.974037	0	0	0	0	0.990394	0	0	0	0	0	0	0	0	0	0	0	0.963745	0	0	0	0	0.9705	0.986272	0	0	0	0
TACGGAGGGTGCAAGCGTTATCCGGAATCACTGGGTTTAAAGGGTGCGTAGGCGGTTGTATAAGTCAGTGGTGAAAGGCCGTAGCTTAACTATGGGATTGCCATTGATACTGTATGACTTGAATGAGGTTGAGGTTGGCGGAATGTGGCATGTAGCGGTGAAATGCTTAGATATGCCATGGAACATCGATTGCGAAGGCAGCTGACTGGACCTGAATTGACGCTGAGGCACGAAAGCGTGGGGAGCGAACAGG	0	0	0	0	0	0	0	0.998694	0.971591	0	0.998458	0	0.989003	0	0	0	0.95475	0	0	0	0	0.95261	0	0.999938	0	0.997438	0	0	0	0.974134	0	0	0	0.995854	0	0	0	0.999554	0	0	0.972407	0	0.999596	0	0	0	0	0	0
TACGGAGGGTGCAAGCGTTATCCGGAATTACTGGGTTTAAAGGGTGCGTAGGCGGCGCTGTAAGTCAGTGGTGAAAGGTTCCGGCTTAACCGGAGAATGGCCTTTGATACTGCAGTGCTAGGATTGGGTTGAGGTTGGCGGAATGTGACATGTAGCGGTGAAATGCATAGATATGTCATAGAACACCGATTGCGAAGGCAGCTGACTGGACCTTGATTGACGCTGAGGCACGAAAGCGTGGGGAGCGAACAGG	0.986426	0	0.999999	0	0	0	0	0	0	0	0	0	0.997053	0	0	0.999179	0.986426	0.998343	0.991118	0	0.999966	0	0	0	0	0	0	1	0	0	0	0	0	0	0	0	0	0	0	0	0	0	0	0	0	0	0	0	0
TACGTAGGTGTCAAGCGTTGTCCGGATTTATTGGGCGTAAAGCGCCCGCAGGCGGCTTGCCAAGTTTGAAGTGAAATCTCCCGGCTCAACTGGGAGGGTGCTTCGAAAACTGGCAGGCTTGAGGCAGGGAGAGGGATGTGGAATTCCCGGTGTAGTGGTGAAATGCGTAGATATCGGGAGGAACACCAGTGGCGAAGGCGGCATCCTGGCCCTGTCCTGACGCTCAGGGGCGAAAGCGTGGGGAGCAAACCGG	0.979673	0	0	0	0.997767	0.99869	0.999942	0	0	0	0	0.999691	0	0.999691	0	0	0	0	0	0	0	0	0.999334	0	0	0	0.999987	0	0	0	0	0.977446	0	0	0	0	0.998726	0	0.995902	0	0	0	0	0	0.999357	0.993584	0.997767	0	0
TACGTAGGTGGCGAGCGTTATCCGGATTTATTGGGTTTAAAGGGTGCGTAGGCGGCTTAATAAGTCGGTGGTAAAAGGTAGCAGCTTAACTGTTTTACATGCCATCGATACTGTTGAGCTTGAGTTATTTGGAGGCAGCTAGAATTTCCGGTGTAGCGGTGAAATGCATAGATACCGGAAGGAATACCGATTGCGAAGGCAGGTTGCTACGAATATACTGACGCTGATGCACGAAAGCGTGGGGATCAAACAGG	0	0	0	0	0	0	0	0	0	0	0.951225	0	0	0	0	0	0	0	0	0	0	0	0	0	0	0.99264	0	0	0.990967	0	0	0	0	0	0	0	0	0	0.963675	0	0	0	0	0.957647	0	0.990967	0	0	0
TACGAAGGGTGCAAGCGTTAATCGGAATTACTGGGCGTAAAGCGTGCGTAGATGGTGCGTTAAGTCGGATGTGAAAGCCCCGGGCTCAACCTGGGAACTGCATCCGATACTGGCGGACTAGAGTGTGATAGAGGATGGCGGAATTCCCGGTGTAGCGGTGAAATGCGTAGAGATCGGGAGGAACATCCGTGGCGAAGGCGGCCATCTGGATCAACACTGACGTTGAGGCACGAAAGCGTGGGGAGCAAACAGG	0	0	0	0	0.97799	0.991723	0.996581	0	0	0	0	0.969086	0	0.969086	0	0	0	0	0	0	0	0	0	0	0	0.96382	0.999675	0	0.95283	0	0	0	0	0	0	0	0	0	0.997203	0	0	0	0	0.99692	0.995266	0.998623	0.999755	0	0
TACGTAGGGTGCGAGCGTTGTCCGGAATTACTGGGCGTAAAGAGCTCGTAGGTGGTTTGTCGCGTTGTTCGTGAAAACTCACAGCTTAACTGTGGGCGTGCGGGCGATACGGGCAGACTGGAGTACTGCAGGGGAGACTGGAATTCCTGGTGTAGCGGTGGAATGCGCAGATATCAGGAGGAACACCGGTGGCGAAGGCGGGTCTCTGGGCAGTAACTGACGCTGAGGAGCGAAAGCGTGGGGAGCGAACAGG	0	0	0.997199	0	0	0	0	0	0	0	0	0	0.951225	0	0.951225	0.974413	0	0	0	0	0.980223	0	0	0	0	0	0	1	0.986857	0	0	0.999845	0	0	0	0.974413	0	0	0	0	0	0	0	0	0	0.955906	0	0	0.999998
TACAGAGGTCTCAAGCGTTGTTCGGAATCACTGGGCGTAAAGGGTGCGTAGGTGGCGTGGTAAGTCAGATGTGAAAGCCCAGGGCTCAACCCTGGAATTGCATCCGATACTGCCATGCTAGAGAACTGAAGGGGAGTCTGGAATTCTCGGTGTAGCAGTGAAATGCGTAGATATCGAGAGGAACACCAATGGCGAAGGCAAGACTCTGGGCAGTTTCTGACACTGAGGCACGAAGGCTAGGGTAGCGAACGGG	0	0	0	0	0	0	0	0.962738	0.990385	0.977978	0.998349	0	0.977978	0	0	0	0	0	0.972781	0	0	0	0.975665	0.962738	0	0.999382	0	0	0	0	0	0	0	0.959672	0.972781	0	0	0.962803	0.99913	0	0	0	0.999923	0	0	0	0	0.999938	0
TACGTAGGTGACGAGCGTTATCCGGAATTACTGGGCGTAAAGCGCACGCAGGCGGCGCGTTAAGTCTGACGTGAAATCTCTCGGCTTAACCGGGAGGGGTCGTTGGAGACTGGCGGGCTTGAGGCGATGAGAGGGGTGTAGAATTCCCGGTGTAGTGGTGGAATGCGTAGATATCGGGAGGAATACCAGTGGCGAAAGCGGCACCCTGGCATTAGCCTGACGCTCAGGTGCGAAGGCGTGGGGAGCGAACGGG	0	0	0	0	0	0.999704	0.998259	0	0	0	0	0.979673	0	0.979673	0	0	0	0	0	0	0	0	0.970656	0	0	0.997466	0.999701	0	0.96209	0	0	0	0	0	0	0	0	0	0.982135	0	0	0	0	0	0.991724	0.996742	0.994322	0	0
TACAGAGGTCTCAAGCGTTGTTCGGAATCACTGGGCGTAAAGGGTGCGTAGGCTGCGCCGTAAGTCAGATGTGAAAGCCCGGGGCTCAACCCCGGAATTGCATCCGATACTGCGGTGCTCGAGTGCTGGAGAGGAGGCTAGAATTCACGGTGTAGCAGTGAAATGCGTAGATATCGTGAGGAATACCAAAGGCGTAGGCAGGCCTCTGGACAGCAACTGACGCTGAGGCACGAAGGCCAGGGTAGCGAACGGG	0	0.982208	0	0.989245	0.999999	0	1	0	0	0	0	0	0	0.982208	0	0.998889	0	0.999951	0	0	0.999937	0	0	0	0	0	1	0	0	0	0	0	0	0	0	0	0	0	0	0	0	0	0	0.953629	0.994137	0.996269	0.993632	0	0
TACGGAGGGTGCAAGCGTTATCCGGAATCACTGGGTTTAAAGGGTGCGTAGGCGGTTTTATAAGTCAGTGGTAAAAGGTTGTAGCTCAACTATAAGAGGTCCATTGATACTGTAAGACTTGAATCGAGTTGAGGTTGGCGGAATGAGACATGTAGCGGTGAAATGCTTAGATATGTCATAGAACACCAATTGCGAAGGCAGCTGACTAGACTTAGATTGACGCTGAGGCACGAAAGTGTGGGTAGCGAACAGG	0.999964	0	0	0	0	0	0	0	0	0	0	0	0	0	0	0.979673	0	0.999987	0	0	0.999572	0	0	0	0	0	0	0.999054	0	0	0	0	0	0	0	0	0	0	0	0	0	0	0	0	0	0.993584	0	0	0.999944
TACGGAGGGTGCAAGCGTTATCCGGATTCATTGGGTTTAAAGGGTGCGTAGGCGGGGTGGTAAGTCAGTGGTGAAATCCTGCAGCTTAACTGTAGAATTGCCATTGATACTGCCATTCTTGAGTGCGCTTGAAGTGGGCGGAATGTGCCGTGTAGCGGTGAAATGCTTAGATATGGCACAGAACACCAATTGCGAAGGCAGCTCACTAAGGCGATACTGACGCTGAGGCACGAAAGCGTGGGGATCGAACAGG	0	0	0	0	0	0	0	0	0.999147	0	0.951225	0	0	0	0	0	0	0	0.978315	0	0	0	0	0.977978	0	0.99264	0	0	0	0	0	0	0	0	0	0	0	0	0.963675	0.961039	0	0	0.989329	0	0	0	0	0	0
TACAGAGAGTGCAAACGTTGTTCGGAATTACTGGGCTTAAAGCGCACGTAGGCGGCATCGCAAGTGTGGGGTGAAATCCCACGGCTTACCCGTGGAACTGCCTGGCAGACTGCGATGCTCGAGTGTGGTAGGGGAGAGCGGAACTCCTGGTGGAGCGGTGAAATGCGTAGATATCAGGAGGAACACCGGTGGCGAAGGCGGCTCTCTGGTCCACAACTGACGCTGAGGTGCGAAAGCTAGGGGAGCAAACGGG	0	0	0.977976	0	0	0.961476	0	0.990385	0	0	0	0	0.999147	0	0	0	0.998314	0	0	0.999903	0	0	0	0	0	0.979257	0	0	0.975649	0	0	0.950466	0.997086	0	0.994622	0	0	0	0	0	0.991696	0	0.997475	0	0	0	0	0.971591	0
TACGGAGGGTGCAAGCGTTATCCGGAATCACTGGGTTTAAAGGGTGCGTAGGCGGCGCGATAAGTCAGTTGTGAAATTCCCCGGCTCAACCGGCGGGACTGCGATTGATACTGTTGTGCTTGAATCAGGTTGAGGTAGGCGGAATGTGGCATGTAGCGGTGAAATGCTTAGATATGCCATAGAACACCAATTGCGAAGGCAGCTTGCTGGACCTGTATTGACGCTGAGGCACGAAAGCGTGGGGAGCAAACAGG	0	0	0	0	0	0	0	0	0.999008	0	0.997199	0	0.995616	0	0	0	0.988386	0	0	0	0	0	0	1	0	0.999686	0	0	0	0	0	0	0.976097	0	0	0	0	0.983155	0.989175	0	0	0	0.999863	0	0	0	0	0.999998	0
TACGGAGGGTGCAAGCGTTATCCGGATTCACTGGGTTTAAAGGGTGCGTAGGCGGATAGGTAAGTCAGTGGTGAAATCTCCGAGCTTAACTTGGAAACTGCCATTGATACTATTTATCTTGAATGTTGTGGAGGTAAGCGGAATATGTCATGTAGCGGTGAAATGCTTAGATATGACATAGAACACCTATTGCGAAGGCAGCTTGCTACACAATTATTGACGCTGAGGCACGAAAGCGTGGGGATCAAACAGG	0	0	0	0	0	0	0	0	0	0	0.951225	0	0	0	0	0	0	0	0	0	0	0	0	0	0	0.99264	0	0	0	0	0	0	0	0	0.978315	0	0	0	0.963675	0	0	0	0	0	0	0	0	0	0
TACAGAGGGGGCAAGCGTTATTCGGAATTATTGGGCGTAAAGGGCGCGTAGGCGGCCTTGTAAGTCTTGGGTGAAATCCCTCAGCTCAACTGAGGAACTGCCTCGGATACTGCAAGGCTTGAGGCCGGGAGAGGGTAGTGGAATTCCCAGTGTAGCGGTGAAATGCGTAGATATTGGGAGGAACACCGGTGGCGAAGGCGGCTACCTGGACCGGTTCTGACGCTGATGCGCGAAAGCGTGGGTAGCAAACAGG	0	0	0	0	0	0.95728	0	0.997146	0	0	0.99993	0	0.999041	0	0	0	0.95728	0	0.994979	0.970279	0	0	0	0	0	0.99886	0	0	0.999734	0	0.970279	0.96209	0.998815	0.995269	0.994979	0.95728	0	0	0.999703	0	0	0.961603	0.999996	0	0	0	0	0.984512	0
TACGTAGGGGGCGAGCGTTGTCCGGATTTATTGGGCGTAAAGAGCTCGTAGGCGGTTTGGTAAGTCAAATGTGAAATCTCCACGCTCAACGTGGAGGGGCCATTCGATACTGCCATGACTTGAGTTCGGTAGGGGAATGTGGAATTCCTGGTGTAGCGGTGAAATGCGCAGATATCAGGAGGAACACCCGTAGCGAAGGCGGCATTCTGGGCCGATACTGACGCTGAGGAGCGAAAGCGTGGGGAGCGAACAGG	0	0	0	0	0.986951	0	0.965909	0	0	0	0	0	0	0.995396	0	0	0	0	0	0	0	0	0	0	0	0	0.994622	0	0	0.993182	0	0	0	0	0	0	0	0	0	0	0	0	0	0	0.993278	0	0.999542	0	0
TACGTAGGTGACAAGCGTTATCCGGAATTACTGGGCGTAAAGCGCACGCAGGCGGCTGCTTAAGTCTGACGTGAAATCTCCTGGCTTAACTGGGAGGGGTCGTTGGAAACTGAGTAGCTTGAGGCAGTGAGAGGGGTGTAGAATTCCCGGTGTAGTGGTGGAATGCGTAGATATCGGGAGGAATACCAGAGGCGAAGGCGACACCCTGGCACTGGCCTGACGCTCATGTGCGAAAGCGTGGGGAGCGAACGGG	0	0	0	0	0	0.999842	0	0.962738	0	0	0	0	0	0	0	0	0	0	0	0	0	0	0.975665	0	0	0.999382	0	0	0.991296	0	0	0	0	0	0	0	0	0	0.988755	0	0	0	0	0	0	0.95283	0	0	0
TACGAACTGTGCGAACGTTATTCGGAATCACTGGGCTTACAGGGTGTGTAGGCGGCCAGTCAAGTAGGGTGTGAAATGCCTTGGCTCAACCAGGGCACTGCGCTCTAAACTGTCTGGCTCGAGTGAGATAGGGGTGTGTGGAACTTCCGGTGGAGCGGTGAAATGTGTTGATATCGGAAGGAACGCCGGTGGCGAAAGCGACACACTGGGTCTTAACTGACGCTGAGACACGAAAGCCAGGGTAGCGAACGGG	0	0	0	0	0	0	0	0	0	0	0	0	0.973755	0	0	0	0.998314	0	0	0	0	0.98985	0	0	0	0	0	0	0	0	0	0	0	0	0.994622	0	0	0	0	0	0	0	0	0	0	0	0	0	0
TACGAAGGTCCCAAGCGTTGTTCGGAATTACTGGGCGTAAAGCGTGTGTAGGCGGCAGGGCAAGTCAGATGTGAAATCCCGGGGCTCAACCCCGGAACGGCATCCGATACTGCCTTGCTCGAGTAGTGGAGGGGAGCCTGGAATTCACGGTGTAGCAGTGAAATGCGTAGATATCGTGAGGAACACTCGTGGCGAAGGCGAGGCTCTGGACACTTACTGACGCTGAGACACGAAGGCCAGGGGAGCAAAAAGG	0.974076	0.99638	0	0.999982	0	0	0	0	0	0	0	0	0	0	0	0	0	0.998435	0	0	0	0.999541	0	0	0	0	0	0	0	0.988097	0	0	0	0	0	0	0	0	0	0	0	0	0	0	0.984346	0	0	0	0
TACGTAGGGTGCGAGCGTTAATCGGAATTACTGGGCGTAAAGCGTGCGCAGGCGGTTTTGTAAGCCAGATGTGAAATCCCCGGGCTCAACCTGGGAATGGCATTTGGGACTGCAAGGCTGGAGTGTGGCAGAGGGGACTAGAATTCCTGGTGTAGCAGTGAAATGCGTAGATATCAGGAGGAATACCGATGGCGAAGGCAGGTCCCTGGGTTAACACTGACGCTCATGCACGAAAGCGTGGGGAGCAAACAGG	0.961476	0	0	0	0	0	0	0	0	0	0	0	0	0	0.973755	0.961476	0.961476	0	0	0	0.977976	0.98985	0	0	0	0	0	0	0	0	0	0.950466	0	0	0	0	0.999709	0	0	0	0	0.972348	0	0	0	0	0	0	0
TACGAACTGTGCGAACGTTATTCGGAATCACTGGGCTTACAGGGTGCGTAGGCGGCTTCTCAAGTCAGGTGTGAAATCCCACGGCTCAACCGTGGAACTGCGCTTGAAACTGGGGGGCTAGAGCGAGCTAGAGGTCCGCGGAACTGCCGGTGGAGCGGTGAAATGTGTTGATATCGGCAGGAACACCAGAGGCGAAAGCGGCGGACTGGGGCTTGACTGACGCTGAGGCACGAAAGCCAGGGGATCAAACGGG	0	0	0	0	0	0	0	0	0	0	0	0	0	0	0	0	0	0	0	0	0	0	0	0	0	0	0	0	0	0	0	0	0	0.995938	0	0	0	0	0	0	0	0	0	0	0	0	0	0	0
TACGTAGGGTGCAAGCGTTATCCGGAATTATTGGGCGTAAAGGGCTCGTAGGCGGTTCGTCGCGTCCGGTGTGAAAGTCCATCGCTTAACGGTGGATCCGCGCCGGGTACGGGCGGGCTTGAGTGCGGTAGGGGAGACTGGAATTCCCGGTGTAACGGTGGAATGTGTAGATATCGGGAAGAACACCAATGGCGAAGGCAGGTCTCTGGGCCGTCACTGACGCTGAGGAGCGAAAGCGTGGGGAGCGAACAGG	0	0	0	0	0	0	0	0	0	0	0	0	0.951517	0	0	0	0.988386	0	0	0.95787	0	0	0.988667	0	0	0.997119	0	0	0	0	0	0	0	0	0.999117	0	0	0.983155	0.998663	0	0.985438	0	0.98964	0	0	0	0	0	0
GACGAAGGACCCAAGCGTTATCCGGATTTATTGGGTTTAAAGGGTGCGTAGGCGGGTTGTTAAGTCAGTGGTGAAAGCCTAGAGCTTAACTCTAGAATTGCCATTGATACTGACGATCTTGAGGATAGTTGAGGTGGGCGGAATGTATCATGTAGCGGTGAAATGCTTAGAGATGATACAGAACACCGATTGCGAAGGCAGCTCACTAAGCTATTTCTGACGCTGAGGCACGAAAGCGTGGGGATCAAACAGG	0.999979	0	0	0.991696	0	0	0	0	0	0	0	0.995396	0	0.995396	0.973755	0.961476	0	0	0	0	0	0.98985	0	0	0	0	0	0	0	0	0	0	0	0	0	0	0.990385	0.979257	0	0	0	0	0	0	0	0	0	0	0
TACGTAGGGTGCGAGCGTTGTCCGGAATTACTGGGCGTAAAGAGCTCGTAGGTGGTTTGTCGCGTTGTCCGTGAAAACTCACAGCTTAACTGTGGGCGTGCGGGCGATACGGGCAGACTGGAGTACTGCAGGGGAGACTGGAATTCCTGGTGTAGCGGTGGAATGCGCAGATATCAGGAGGAACACCGGTGGCGAAGGCGGGTCTCTGGGCAGTAACTGACGCTGAGGAGCGAAAGCGTGGGGAGCGAACAGG	0	0	0	0	0	0	0	0	0	0	0	0	0	0	0	0	0	0	0	0	0	0	0	0	0.993278	0	0	0	0	0	0.992373	0	0	0	0	0.991724	0	0	0	0.996652	0	0.996602	0	0	0	0	0	0	0
TACAGAGGTGGCAAGCGTTGTTCGGAATTACTGGGCGTAAAGGGCGCGTAGGCGGCCTTCTAAGTCGGACGTGAAAGCCCCAGGCTTAACCTGGGAACTGCGTCCGATACTGGGAGGCTTGGATTCGGGAGAGGGATGTGGAATTCCAGGTGTAGCGGTGAAATGCGTAGATATCTGGAGGAACACCGGTGGCGAAGGCGGCATCCTGGACCGAGATCGACGCTGAGGCGCGAAAGCTAGGGGAGCAAACGGG	0	0	0	0	0	0	0	0	0	0	0	0	0.973755	0	0	0	0.961476	0	0	0	0	0	0	0	0	0	0	0	0	0	0	0.950466	0	0	0	0	0	0	0	0	0	0	0.958625	0	0	0	0	0	0
TACGGAGGGTGCAAGCGTTATCCGGAATCACTGGGTTTAAAGGGTGCGTAGGCGGTCAGATAAGTCAGTCGTGAAATTCTCCGGCTTAACCGGGTGGACTGCGATTGATACTGTTTGACTTGAATGAGGTTGAGGTAGGCGGAATGTGGCATGTAGCGGTGAAATGCTTAGATATGCCATAGAACACCGATTGCGAAGGCAGCTTGCTGGGCCTTCATTGACGCTGAGGCACGAAAGCGTGGGGAGCAAACAGG	0	0	0.98964	0	0	0	0	0.99886	0.997475	0	0.999985	0	0.999511	0	0	0	0.97297	0	0.964118	0	0	0	0	0.99886	0	1	0	0	0.957144	0	0	0	0	0	0.998694	0	0	0.992896	0.999995	0.971374	0.98049	0	0.999999	0	0	0	0	1	0
TACGAAGGGTGCAAGCGTTATCCGGATTCATTGGGTTTAAAGGGTGCGTAGGTGGGGCGATAAGTCAGCGGTGAAATCCTGCAGCTCAACTGCAGAATTGCCGTTGATACTGTCGCTCTTGAGTACGCTTGACGTGGGCGGAATGTGCCGTGTAGCGGTGAAATGCTTAGATATGGCACAGAACACCGATAGTGAAGACAGCTCACGAAGGCGAAACTGACACTGAGGCACGAAAGCGTGGGGATCGAACAGG	0	0	0	0	0.998372	0.999945	0.999637	0	0	0	0	0	0	0.987942	0	0	0	0	0	0.998831	0	0	0.976679	0	0	0	0.999997	0	0	0	0	0	0	0	0	0	0	0	0.997162	0	0	0	0	0	0.99989	0.99935	0.998372	0	0
CACGTAGGGGGCAAGCGTTGTCCGGATTTATTGGGCGTAAAGAGCTCGTAGGTGGCTAAGTAAGTCGGGTGTCAAATCCCCAGGCTCAACCTGGGTCCCCACTCGATACTGCTTTGGCTAGAGTCCGGTAGGGGAGCGTGGAATTCCTGGTGTAGCGGTGAAATGCGCAGATATCAGGAGGAACACCAGCGGCGAAGGCGGCGCTCTGGGCCGGTACTGACACTGAGGAGCGAAAGCGTGGGTAGCAAACAGG	0	0.95113	0	0	0	0	0	0	0	0	0.951025	0	0	0	0	0	0	0	0	0	0	0	0	0	0	0	0	0	0	0	0.994731	0	0	0	0.957967	0.978562	0	0.95414	0.954648	0.998425	0.999542	0.992022	0.986898	0	0	0	0	0.983382	0
TACGTAGGGACCAAGCGTTGTTCGGATTTACTGGGCGTAAAGGGCGCGTAGGCGGCATGACAAGTCACTTGTGAAATCTCCGGGCTTAACTCGGAACGGCCAAGTGATACTGTCGCGCTAGAGTGCAGAAGGGGCAATCGGAATTCTTGGTGTAGCGGTGAAATGCGTAGATATCAAGAGGAACACCTGAGGTGAAGACGGGTTGCTGGGCTGACACTGACGCTGAGGCGCGAAAGCCAGGGGAGCAAACGGG	0	0.999997	0	0	0	0	0	0	0	0	0	0	0	0	0	0	0	0.951646	0	0.997767	0	0.999535	0	0	0	0	0.990394	0	0	0	0	0	0	0	0	0	0	0	0	0	0.999714	0	0	0	0	0	0.999891	0	0
TACGTAGGGGGCAAGCGTTGTCCGGATTTACTGGGTGTAAAGGGCGCGCAGGCGGAATATCAAGTCAGAGGTGAAATCCTACAGCTTAACTGTAGAACTGCCTTTGATACTGTTATTCTTGAGTTCGGGAGAGAGAGACGGAATTCCAGGTGTAGTGGTGAAATACGTAGATATCTGGAAGAACACCAGTTGCGAAGGCGGTCTCTTGGTCCGATACTGACGCTGAGGCGCGAAAGCGTGGGGAGCAAACAGG	0.999704	0	0	0	0	0	0.979105	0	0	0	0	0	0	0	0	0.992171	0	0	0	0	0.99923	0	0.997707	0	0	0	0	0.989324	0	0	0	0.965722	0	0	0	0	0	0	0	0	0	0	0	0	0	0.996742	0	0	0.986426
TACAGAGGGGGCAAGCGTTGTTCGGAATTACTGGGCGTAAAGGGCGCGTAGGCGGCCTACTAAGTCATACGTGAAATCCCACGGCTCAACCGTGGAACTGCGTCTGAGACTGGAAGGCTTGAATTCGGGAGAGGGATGCGGAATTCCAGGTGTAGCGGTGAAATGCGTAGATATCTGGAGGAACACCGGTGGCGAAGGCGGCATCCTGGACCGACATTGACGCTGAGGCGCGAAAGCCAGGGGAGCAAACGGG	0	0	0	0	0	0.995938	0	0	0	0	0	0	0	0	0	0	0	0	0	0.989182	0	0	0.984181	0	0	0	0.978315	0	0	0	0	0	0	0	0	0	0	0	0.963675	0	0	0	0	0.997918	0.973327	0	0	0	0
GACGTAGGGTGCGAGCGTTAATCGGAATTACTGGGCGTAAAGCGTGCGCAGGCGGCTTTGTAAGACAGGTGTGAAATCCCCGGGCTTAACCTGGGAACTGCACTTGTGACTGCAAGGCTAGAGTGTGTCAGAGGGAGGTGGAATTCCGCGTGTAGCAGTGAAATGCGTAGATATGCGGAGGAACACCGATGGCGAAGGCAGCCTCCTGGGATAACACTGACGCTCATGCACGAAAGCGTGGGGAGCAAACAGG	0	0	0	0	0	0	0	0	0	0	0	0	0	0	0	0	0	0	0	0	0	0	0	0	0	0.968507	0	0	0	0	0	0	0	0	0	0	0	0	0.982135	0	0	0	0	0	0	0	0	0	0
TACGGAGGATCCAAGCGTTATCCGGAATCATTGGGTTTAAAGGGTCCGTAGGCGGCCTTATAAGTCAGTGGTGAAATCTCCTAGCTCAACTAGGAAACTGCCATTGATACTGTAGGGCTTGAATTATTGTGAAGTAACTAGAATATGTAGTGTAGCGGTGAAATGCTTAGATATTACATGGAATACCAATTGCGAAGGCAGGTTACTAACAATATATTGACGCTGATGGACGAAAGCGTGGGTAGCGAACAGG	0	0	0	0	0	0	0	0	0	0	0.999999	0	0.957816	0	0	0	0	0	0	0	0	0	0	0.985409	0	1	0	0	0.999972	0	0.994731	0	0.989281	0	0.998053	0.978562	0	0.999451	1	0.967882	0	0.992022	0.999991	0	0	0	0	0.983382	0
TACGGAGGGTGCAAGCGTTATCCGGAATCACTGGGTTTAAAGGGTGCGTAGGCGGCTTAGTAAGTCAGTGGTGAAAGGCTGTGGCTTAACCATGGAATTGCCATTGATACTGCAGAGCTTGAATGAGGTTGAGGTTGGCGGAATGTGACATGTAGCGGTGAAATGCTTAGATATGTCATGGAACACCGATTGCGAAGGCAGCTGACTGGACCTATATTGACGCTGAGGCACGAAAGCGTGGGGAGCGAACAGG	0	0	0	0	0	0	0	0	0.999979	0	0	0	0	0	0	0	0	0	0	0	0	0	0.997707	0.996283	0	0	0	0	0	0	0	0	0	0	0	0	0	0.997466	0.982135	0	0	0.984212	0	0	0	0	0	0	0
TACAGAGGGGGCAAGCGTTGTTCGGAATTACTGGGCGTAAAGGGTTCGTAGGTGGCCGATTTAGTCAGACGTGAAATCCCTCAGCTCAACTGGGGAACTGCGTCTGATACTGATTGGCTTGAGTGCAGGAGAGGAACGCGGAATTCCAGGTGTAGCGGTGAAATGCGTAGATATCTGGAGGAACACCGGTGGCGAAGGCGGCGTTCTGGACTGTAACTGACACTGAGGAACGAAAGCCAGGGGAGCAAACGGG	0	0	0	0	0	0	0	0	0	0	0	0	0	0.994323	0.951517	0	0	0	0.993447	0	0	0	0	0	0	0	0	0.997596	0	0	0	0	0	0	0	0	0	0	0	0	0	0	0	0	0	0.976871	0	0	0.979263
TACGGAGGGTGCAAGCGTTATCCGGAATCACTGGGTTTAAAGGGTGCGTAGGCGGCTTAGTAAGTCAGTGGTGAAAGACTGTGGCTTAACCATGGAATGGCCATTGATACTGCAGAGCTTGAATGAGGTTGAGGTTAGCGGAATGTGACATGTAGCGGTGAAATGCTTAGATATGTCATGGAACACCAATTGCGAAGGCAGCTAACTGGACCTAAATTGACGCTGAGGCACGAAAGCGTGGGTAGCGAACAGG	0.995854	0.991625	0	0.999999	0.994995	0	0.99894	0	0	0	0	0	0	0.991625	0	0.995854	0	0.999999	0	0	0.999203	0.99688	0	0	0	0	0.998661	0	0	0.974134	0	0	0	0	0	0	0	0	0	0	0	0	0	0	0.996754	0	0.994995	0	0
TACGTAGGTGTCAAGCGTTGTCCGGATTTATTGGGCGTAAAGAGCCCGCAGGCGGCCTGGCAAGTTTGAGGTGAAATCTCCCGGCTCAACTGGGAGGGTGCCTCGAAAACTGCCAGGCTTGAGGCAGGGAGAGGGATGTGGAATTCCAGGTGTAGTGGTGAAATGCGTAGATATCTGGAGGAACACCAGTGGCGAAGGCGGCATCCTGGCCCTGTCCTGACGCTCAGGGGCGAAAGCGTGGGGAGCAAACCGG	0.961476	0	0	0	0	0	0.965909	0	0	0	0	0	0	0	0.999147	0.998314	0.961476	0.994622	0	0	0.999008	0	0	0	0	0	0	0.991696	0	0	0	0.996698	0	0	0	0	0.999709	0	0	0	0.991696	0	0	0	0	0.975649	0	0	0.98985
TACGTAGGGGGCGAGCGTTGTCCGGATTTATTGGGCGTAAAGAGCTCGTAGGCGGTTAGCTAAGTCAGATGTGAAAACTCAGGGCCCAACCCTGAGCCTGCATTTGATACTGGTTTGACTTGAGTCAAGTAGGGGAGTGTGGAATTCCCAGTGTAGCGGTGAAATGCGCAGATATTGGGAGGAACACCAGCAGCGAAGGCGGCACTCTGGGCTTGTACTGACGCTGAGGAGCGAAAGCATGGGTAGCAAACAGG	0	0	0	0	0	0.979673	0	0	0	0	0	0	0	0	0	0	0	0	0	0	0	0	0	0	0	0.963881	0.96164	0	0.993584	0	0	0	0	0	0	0	0	0	0.995902	0	0	0	0	0	0	0.993584	0	0	0
TACGGAGGGTGCAAACGTTGCTCGGAATCATTGGGCGTAAAGCGCACGTAGGCGGCCTATCAAGTCGGATGTGAAAGCCCTGGGCTCAACCCCGGAAGTGCATCCGAAACTGATAGGCTTGAATGCCGGAGGGGCCCAGAGAATTCCCGGTGTAGAGGTGAAATTCGTAGATATCGGGAGGAATACCAGTGGCGAAGGCGCTGGGCTGGACGGTCATTGACGCTGAGGTGCGAAAGCGTGGGGAGCAAACAGG	0.961476	0	0	0	0	0	0	0	0.983912	0	0	0	0	0	0	0	0	0	0	0	0	0	0	0	0	0	0	0	0	0	0	0	0	0.961476	0	0	0	0.979257	0	0	0	0	0	0	0	0	0	0.971591	0
TACGTACCGTACGAACGTTATTCGGAATTACTGGGCTTAAAGAGTCCGTAGGCGGCTTTAAAGGTGAGGTGTGAAATCCCACGGCTTAACCGTGGAATTGCGCTTCAAACCATAAGGCTTGAGGGAGATAGAGGAAAGCGGAACTGATGGTGGAGCGGTGAAATGCGTTGATATCATCAGGAACACCGGTGGCGAAAGCGGCTTTCTGGGTCTCTTCTGACGCTGAGGGACGAAAGCTAGGGGAGCGAACGGG	0	0	0	0	0	0	0	0.999486	0	0	0.98678	0.966598	0.993066	0	0	0	0.986804	0	0.982158	0	0	0.999781	0	0	0	0	0	0	0	0.999736	0	0	0.978038	0	0	0	0.992012	0	0	0	0	0	0	0	0	0	0	0.99848	0
TACAGGGGGGGCAAGCGTTGTTCGGAATTACTGGGCGTAAAGGGTTCGTAGGTGGCCAACTAAGTCAGACGTGAAATCCCTCAGCTTAACTGGGGAACTGCGTCTGATACTGGTTGGCTTGAGTGCAGGAGAGGAACGCGGAATTCCAGGTGTAGCGGTGAAATGCGTAGATATCTGGAGGAACACCGGTGGCGAAGGCGGCGTTCTGGACTGCAACTGACACTGAGGAACGAAAGCCAGGGGAGCAAACGGG	0	0	0	0	0	0.965722	0	0	0	0	0.999845	0	0	0	0	0	0	0	0	0.977446	0	0	0	0	0	0.99996	0	0	0.999266	0	0	0	0	0	0.98579	0	0	0.997056	0.999998	0	0	0	0.984395	0	0	0	0	0.969124	0
TACGTAGGGGGCGAGCGTTATCCGGATTCATTGGGCGTAAAGCGCGCGTAGGCGGCCCGGCAGGCCGGGGGTCGAAGCGGGGGGCTCAACCCCCCGAAGCCCCCGGAACCTCCGCGGCTTGGGTCCGGTAGGGGAGGGTGGAACACCCGGTGTAGCGGTGGAATGCGCAGATATCGGGTGGAACACCGGTGGCGAAGGCGGCCCTCTGGGCCGAGACCGACGCTGAGGCGCGAAAGCTGGGGGAGCGAACAGG	0	0	0	0	0	0	0	0	0	0	0.951225	0	0	0	0	0	0	0	0	0	0	0	0	0	0	0	0	0	0	0	0	0	0	0	0.978315	0	0	0.99264	0	0	0	0.993952	0	0	0	0	0	0	0
TACGAAGGTCCCAAGCGTTGTTCGGATTTACTGGGCGTAAAGAGTCTGTAGGCGGTGGGGTAAGTCAGATGTGAAATCCCGGGGCTCAACCCCGGAACTGCATCCGATACTGCCTTACTTGAGGGTCGGAGGGGAGTCTGGAATTCTCGGTGTAGCAGTGAAATGCGTAGATATCGAGAGGAACACTAGTGGCGAAGGCGAGACTCTGGACGACAACTGACGCTGAGAGACGAAGGCCAGGGGAGCGAAAAGG	0	0	0	0	0	0.979105	0	0.993396	0	0	0.999305	0	0	0	0	0	0	0	0	0	0	0	0	0	0	0.996982	0	0	0	0	0	0	0	0	0.97801	0	0	0.983958	0.997162	0	0.954852	0	0	0	0	0	0	0.968488	0
TACGTAGGGGGCAAGCGTTGTCCGGATTTACTGGGTGTAAAGGGCGCGTAGGCTGGTTTGTTAGTCAGAGGTGAAATCCTGCAGCTCAACTGTAGAATTGCCTTTGATACTGCAAGCCTTGAGTTCGGAAGAGAGAGACGGAATTCCAGGTGTAGTGGTGAAATACGTAGATATCTGGAAGAACACCAGAGGCGAAGGCGGTCTCTTGGTCCGTAACTGACGCTGAGGCGCGAAAGCGTGGGGAGCAAACAGG	0.988386	0	0	0	0.999503	0.988386	0.999997	0	0	0	0	0.95787	0	0.999572	0.951517	0.99923	0	0.993447	0	0	0.999809	0	0	0	0	0	0.999117	0	0	0	0	0.984164	0	0	0	0	0	0	0	0	0	0	0	0	0.954561	0.999966	0	0	0.979263
TACGGAGGGTGCAAGCGTTAATCGGAATCACTGGGCGTAAAGCGCACGTAGGCGGCACGTTAAGTCAGATGTGAAACCCCTGGGCTCAACCTGGGAATGGCATTTGATACTGACGCGCTCGAGTCTGAGAGAGGGAGGTGGAATTCCAGGTGTAGCGGTGAAATGCGTAGATATCTGGAGGAACACCGGTGGCGAAGGCGGCCTCCTGGCTCATGACTGACGCTGAGGTGCGAAAGCGTGGGGAGCAAACAGG	0	0.999968	0	0.973204	0	0	0	0	0	0	0	0	0	0.991572	0	0	0	0	0	0	0	0.998737	0	0	0	0	0.987457	0	0	0	0	0	0	0	0	0	0	0	0	0	0.973204	0	0	0	0.996602	0	0.999071	0	0
TACGTAGGTGGCGAGCGTTGTCCGGATTTATTGGGCGTAAAGAGCCCGCAGGCGGCTTGGCAAGTTTCGAGTGAAATCTCCCGGCTCAACTGGGAGGGCGCTCGGAAAACTGCCAGGCTTGAGGCAGGGAGAGGGATGTGGAATTCCCGGTGTAGTGGTGAAATGCGTAGATATCGGGAGGAACACCAGTGGCGAAGGCGGCATCCTGGCCCTGTCCTGACGCTCAGGGGCGAAAGCGTGGGGAGCAAACCGG	0	0	0	0	0.999086	0.999327	0.999992	0	0	0	0	0.997106	0	0.999879	0	0	0	0	0	0	0	0	0.999736	0	0	0	0.999935	0	0	0	0	0.989852	0	0	0	0	0.992012	0	0.991365	0	0	0	0	0	0.997611	0.99886	0.987969	0	0
TACGGAGGGTGCGAGCGTTATCCGGAATTACTGGGTTTAAAGGGTGCGTAGGCGGCTTTGTAAGTCAGGAGTGAAAGTTTGCGGCTCAACCGTAAAATTGCTTCTGATACTGCATGGCTAGAATTAGGATGAGGTCAGCGGAATGTGGCATGTAGCGGTGAAATGCATAGATATGCCATAGAACACCAATTGCGAAGGCAGCTGGCTAGACCTATATTGACGCTGAGGCACGAAAGCGTGGGGAGCGAACAGG	0	0	0	0	0	0.999403	0	0.952839	0.991696	0.967587	0.97778	0	0.997723	0	0	0	0	0	0.976666	0	0	0	0.975832	0.99116	0	1	0	0	0	0	0	0	0	0	0	0	0	0	1	0	0	0	0.98049	0	0	0	0.997026	0.972407	0
TACGTAGGGTGCGAGCGTTGTCCGGAATTATTGGGCGTAAAGAGCTTGTAGGCGGTTTGTCGCGTCTGCCGTGAAAATCCGAGGCTCAACCTCGGACTTGCGGTGGGTACGGGCAGACTAGAGTGTGGTAGGGGAGACTGGAATTCCTGGTGTAGCGGTGAAATGCGCAGATATCAGGAGGAACACCGATGGCGAAGGCAGGTCTCTGGGCCACTACTGACGCTGAGAAGCGAAAGCGTGGGGAGCGAACAGG	0	0	0.984164	0	0	0	0	0.999859	0	0	0.999994	0	0.999308	0	0	0	0.965722	0	0.98579	0	0	0	0	0	0	0.999582	0	0	0.999995	0	0.997296	0	0.999196	0	0.999967	0.996527	0	0.985269	0.999348	0.987864	0.967158	0.994954	0.999971	0	0	0	0	0.992687	0
TACGAAGGGGGCTAGCGTTGTTCGGAATCACTGGGCGTAAAGCGCACGTAGGCGGATCTTTAAGTCAGGGGTGAAATCCCGAGGCTCAACCTCGGAACTGCCTTTGATACTGGGGATCTCGAGTTCGGGAGAGGTGAGTGGAACTGCGAGTGTAGAGGTGAAATTCGTAGATATTCGCAAGAACACCAGTGGCGAAGGCGGCTCACTGGCCCGATACTGACGCTGAGGTGCGAAAGCGTGGGGAGCAAACAGG	0	0	0	0	0	0	0	0	0	0	0.951225	0	0	0	0	0	0	0	0	0	0	0	0	0	0.973755	0	0	0	0	0	0.989182	0.986258	0.993066	0	0	0.995938	0	0	0	0	0	0	0.989329	0	0	0	0	0	0
TACGGAGGGTGCAAACGTTGCTCGGAATCATTGGGCGTAAAGCGCACGTAGGCGGCGAAGCAAGTCGGGTGTGAAAGCCCTGGGCTCAACCCAGGAAGTGCATTCGAAACTATTTCGCTTGAATCTCGGAGGGGGTCAGAGAATTCCCGGTGTAGAGGTGAAATTCGTAGATATCGGGAGGAATACCAGTGGCGAAGGCGCTGACCTGGACGAAGATTGACGCTGAGGTGCGAAAGCGCGGGGAGCAAACAGG	0	0	0.979263	0	0	0	0	0.987754	0.98985	0	0.999998	0	0.997053	0	0	0	0.986426	0	0	0	0	0	0	0.998459	0	0.999999	0	0	0.991496	0	0	0	0.963577	0	0.999979	0	0	0.999876	0.999991	0.959211	0	0.991759	1	0	0	0	0	0.999994	0
TACGAAGGGTGCAAGCGTTACTCGGAATTACTGGGCGTAAAGCGTGCGTAGGTGGTTTGTTAAGTCTGATGTGAAAGCCCTGGGCTCAACCTGGGAATGGCATTGGATACTGGCAGGCTAGAGTGCGGTAGAGGGTAGTGGAATTCCCGGTGTAGCAGTGAAATGCGTAGAGATCGGGAGGAACATCCGTGGCGAAGGCGACTACCTGGGCCAGCACTGACACTGAGGCACGAAAGCGTGGGGAGCAAACAGG	0	0.998726	0	0	0	0.959672	0.959961	0	0	0	0	0.998726	0	0	0	0	0	0	0	0	0	0	0	0	0	0	0.995719	0	0	0	0	0	0	0	0	0	0	0	0	0	0	0	0	0.977978	0.963788	0	0.999958	0	0
TACAGAGGGTGCAAGCGTTAATCGGAATTACTGGGCGTAAAGCGCGCGTAGGCGGTTTGTTAAGTCGGATGTGAAATCCCTGGGCTCAACCTAGGCACTGCATCCGATACTGGCTAACTAGAGTGTGGGAGAGGAAGGTAGAATTCCAGGTGTAGCGGTGAAATGCGTAGAGATCTGGAGGAATACCGATGGCGAAGGCAGCCTTCTGGCCTAACACTGACGCTGAGGTGCGAAAGCATGGGGAGCAAACAGG	0	0	0	0	0.96741	0	0	0	0	0	0	0	0	0	0	0	0	0.999117	0	0	0	0.999547	0	0	0	0	0.966989	0	0	0	0	0	0	0	0	0	0	0	0	0	0.997596	0	0	0	0.954561	0	0.994918	0	0
TACGTAGGATCCAAGCGTTATCCGGAATTACTGGGCGTAAAGCGTGCGCAGACGGTTTGATAGGTCAGTTGCGAAATCCCATGGCTCAACCATGTGGACTGTAATTGAAACCATCTGACTAGAGGTAGGTAGAGGCAAGTGGAATTTCTGGTGTAGGGGTGACATCCGTAGATATCAGAAGGAACACCAATGGCGAAGGCAGCTTGCTGGGCCTTACCTGACGTTCAGGCACGAAAGCGTGGGGAGCAAACAGG	0.95475	0	0	1	0	0	0	0	0	0	0	0	0	0	0.989003	0.995854	0	0.999984	0	0	0.99379	0	0	0	0.971591	0	0	0	0	0	0	0.969124	0	0	0	0.95475	0	0	0	0	0	0	0	0	0	0	0	0	0
TACGAAGGGTGCAAGCGTTATCCGGATTCATTGGGTTTAAAGGGTGCGTAGGTGGGGCGGTAAGTCAGTGGTGAAATCCTGCAGCTCAACTGTAGAATTGCCATTGATACTGCCGCTCTTGAGTACGCTTGACGTGGGCGGAATGTGCCGTGTAGCGGTGAAATGCTTAGATATGGCACAGAACACCGATAGTGAAGACAGCTCACGAAGGCGAAACTGACACTGAGGCACGAAAGCGTGGGGATCGAACAGG	0.959672	0	0.979914	0	0.991593	0	0.959961	0.962738	0	0	0	0	0.998656	0	0	0.996283	0.996283	0.972781	0	0.985297	0.999801	0.987754	0	0	0	0	0	0.999936	0	0	0	0.99816	0	0	0.995719	0	0	0	0	0	0.952839	0	0	0	0	0	0	0	0.999997
GACGAACCGTCCGAACGTTATTCGGTATCACTGGGCTTAAAGAGTTCGTAGGCGGCCCGACAGGTGAGGTGTGAAATCCCTCGGCTCAACCGAGGAATTGCGCTTCAAACCGTCAGGCTTGAGGGAGATAGAGGTGAGCGGAACAGATGGTGGAGCGGTGAAATGCGTTGATATCATCTGGAACACCGGTGGCGAAAGCGGCTCACTGGATCTTTTCTGACGCTGAGGAACGAAAGCTAGGGTAGCGAACGGG	0	0	0.999572	0	0	0	0	0	0	0	0.993278	0	0.989182	0	0	0	0.979673	0	0.994468	0	0	0	0	0	0	0	0	0.9897	0.955394	0	0	0	0.966598	0	0	0	0	0	0	0	0	0	0	0	0	0	0	0	0.998638
TACAGAGGGTGCAAACGTTGTTCGGAATTACTGGGCATAAAGCGCACGTAGGCGGCGCGTCGAGTGTGGAGTGAAATCCCGCGGCTTACCCGTGGAACTGCTTCGCATACTGACGTGCTGGAGTGTGGTAGAGGAGAGCGGAACTCTTGGTGGAGCGGTGAAATGCGTAGATATCAAGAGGAACACCAAAGGCGAAGGCAGCTCTCTGGGCCATTACTGACGCTGAGGTGCGAAAGCCAGGGGATCAAACGGG	0	0	0.976097	0	0	0	0	0.999486	0	0	0.98678	0	0.993066	0	0	0	0.986804	0	0	0	0	0	0	0	0	0.999155	0	0	0.99886	0	0	0	0.998492	0	0.998298	0	0	0	0.991365	0	0.970847	0.967981	0.992601	0	0	0	0	0.99848	0
TACGTAGGGTGCGAGCGTTGTCCGGAATTATTGGGCGTAAAGAGCTTGTAGGCGGTTTGTCGCGTCTGCAGTGAAAATCCGGGGCTCAACCCCGGACTTGCTGTGGGTACGGGCAGACTAGAGTATGGTAGGGGAGACCGGAATTCCTGGTGTAGCGGTGGAATGCGCAGATATCAGGAGGAACACCGATGGCGAAGGCAGGTCTCTGGGCCATAACTGACGCTGAGAAGCGAAAGCATGGGGAGCGAACAGG	0	0	0	0	0	0	0	0	0	0	0.997922	0	0	0	0	0	0	0	0	0	0	0	0	0	0.961976	0	0	0	0.983467	0	0.986221	0.983782	0.969938	0	0.982757	0.993465	0	0.999685	0.962839	0	0	0.999239	0.992931	0	0	0.995888	0	0	0
TACGAAGGGTGCAAGCGTTAATCGGAATTACTGGGCGTAAAGCGTGCGTAGGCGGCTTTTTAAGTCGGATGTGAAATCCCCGGGCTCAACCTGGGAATGGCATCCGATACTGGGGAGCTAGAGTTTGGGAGAGGGTGGTGGAATTCCCGGTGTAGCGGTGAAATGCGTAGAGATCGGGAGGAACATCAGTGGCGAAGGCGGCCACCTGGCCTAAAACTGACGCTGAGGCACGAAAGCGTGGGGAGCAAACAGG	0	0	0.976527	0	0	0	0	0.999621	0	0	0.988871	0	0.999776	0	0	0	0.984212	0	0.99794	0	0	0.999871	0	0	0	0.966082	0	0	0	0	0	0	0.996386	0	0.987457	0	0	0	0	0.998737	0.994614	0	0.999662	0	0	0	0	0.984852	0
TACGTAGGATCCAAGCGTTATCCGGAATTACTGGGCGTAAAGCGTCTGTAGGCGGCTTTTTAAGTCGGGTGCGAAATCTTGCGGCTCAACCGTATAGACTGTGCTCGAAACTATGAAGCTAGAGGTAGGTAGAGGCAAGTGGAATTTCTGGTGTAGGAGTGACATCCGTAGATATCAGAAGGAACACCAATGGCGAAGGCAGCTTGCTGGGCCTTACCTGACGCTCAGAGACGAAAGCGTGGGGAGCGAACGGG	0.97297	0.983284	0	1	0	0	0	0	0	0	0	0	0	0	0	0.997508	0	0.999989	0	0	0	0.999889	0	0	0	0	0.964118	0	0	0.968186	0	0	0	0	0	0	0	0	0	0	0.996083	0	0	0	0	0	0	0	0
AACGTAGGGGTCGAGCGTTATCCGGATTTACTGGGCGTAAAGCGCATGCAGGTGGTTTTTTAAGTTGGACGTGAAAGCTCCCGGCTCAACTGGGAGAGGTCGTTCAAAACTAAAAAACTTGAGGGTGGTAGAGGAGAGTGGAATTCCCGGTGTAGTGGTGAAATGCGTAGATATCGGGAGGAACACCAGTGGCGAAGGCGGCTCTCTGGGCCATTCCTGACACTCAGATGCGAAAGCCAGGGGAGAGAACGGG	0.995938	0	0	0.967587	0	0	0	0	0	0	0	0.989182	0	0	0	0	0	0	0	0	0	0.997053	0	0	0	0	0	0	0	0.999182	0	0	0	0	0	0	0.977978	0.99264	0	0	0	0	0	0	0.973327	0	0	0	0
TACGTAGGGGGCGAGCGTTGTCCGGATTTATTGGGCGTAAAGAGCTCGTAGGCGGTTAACTAAGTCAGATGTGAAAACTCAGGGCCTAACTCTGAGCCTGCATTTGATACTGGTTTGACTAGAGTCAAGTAGGGGAGTGTGGAATTCCCAGTGTAGCGGTGAAATGCGCAGATATTGGGAGGAACACCAGCAGCGAAGGCGGCACTCTGGGCTTGTACTGACGCTGAGGAGCGAAAGCATGGGTAGCAAACAGG	0	0	0	0	0	0	0	0.999486	0	0	0.98678	0	0.993066	0	0	0	0.986804	0	0.982158	0.966598	0	0	0	0	0	0	0	0	0.984036	0	0.966598	0	0.998492	0	0.982158	0	0	0	0	0	0.970847	0.967981	0.992601	0	0	0	0	0	0
TACGAAGGGTGCAAGCGTTATCCGGATTCATTGGGTTTAAAGGGTGCGTAGGTGGGGCGTTAAGTCAGTGGTGAAATCCTGCAGCTCAACTGTAGACTTGCCATTGATACTGGCGTTCTTGAGTGCGCTTGAAGTAGGCGGAATGTGCCGTGTAGCGGTGAAATGCTTAGATATGGCACAGAACACCAATTGCGAAGGCAGCTTACTAAGGCGATACTGACACTGAGGCACGAAAGCGTGGGGATCGAACAGG	0.961476	0	0	0	0	0	0	0	0	0.973755	0	0	0.973755	0	0.973755	0.961476	0.961476	0	0	0	0	0.98985	0	0	0	0	0	0.991696	0	0	0	0	0	0	0.994622	0	0.990385	0	0	0	0.991696	0.972348	0	0	0	0	0	0	0.98985
TACGGAGGGTGCGAGCGTTATCCGGAATCACTGGGTTTAAAGGGTGCGTAGGCGGGGAATTAAGTCAGTGGTGAAAGCCTGTCGCTTAACGATAGAATTGCCATTGATACTGATTTTCTTGAATTGGGTTGAGGTTAGCGGAATGTGACATGTAGCGGTGAAATGCATAGATATGTCATGGAACACCAATTGCGAAGGCAGCTAACTGGGCCTTGATTGACGCTGAGGCACGAAAGCGTGGGTAGCGAACAGG	0.970656	0	0	0	0.999659	0	0.999769	0	0	0	0	0.990669	0	1	0	0	0	0	0	0	0.988667	0	0	0	0	0	0.986544	0	0	0	0	0	0	0	0	0	0	0	0	0	0	0	0	0	0.997671	0.999873	0.964387	0	0
TACGAACTGTGCGAACGTTATTCGGAATCACTGGGCTTACAGGGTGTGTAGGCGGCCGGACAAGTAGGGTGTGAAATGCCTTGGCTCAACCAGGGCACTGCGCTCTAAACTGTTTGGCTCGAGTGAGATAGGGGTGTGTGGAACTTCCGGTGGAGCGGTGAAATGTGTTGATATCGGAAGGAACGCCGGTGGCGAAAGCGACACACTGGGTCTTAACTGACGCTGAGACACGAAAGCCAGGGTAGCGAACGGG	0	0	0	0	0	0	0	0	0.990385	0	0	0	0	0	0	0	0	0	0	0	0	0	0	0.999618	0	0	0	0	0	0.975665	0	0	0	0.999842	0	0	0	0.993607	0	0	0	0	0	0	0	0	0	0.999938	0
TACGTAGGGAGCAAGCGTTGTTCGGATTTACTGGGCGTAAAGGGCGCGTAGGCGGCGCGGTAAGTCACTTGTGAAATCTCTGAGCTTAACTCAGAACGGCCAAGTGATACTGCAGTGCTAGAGTGCAGAAGGGGCAATCGGAATTCTTGGTGTAGCGGTGAAATGCGTAGATATCAAGAGGAACACCTGAGGTGAAGACGGGTTGCTAGGCTGACACTGACGCTGAGGCGCGAAAGCCAGGGGAGCAAACGGG	0.985198	0.996839	0	0.975058	0.999734	0	0.999993	0	0	0	0	0.966867	0	0.966867	0	0.985198	0	0.979239	0	0	0.992157	0	0.982886	0	0	0	0.999996	0	0	0	0	0	0	0	0	0	0	0	0	0	0.975058	0	0	0.968864	0.957524	0.999607	0.999734	0	0
TACGTAGGGTGCGAGCGTTGTCCGGAATTATTGGGCGTAAAGAGCTTGTAGGCGGTTTGTCGCGTCTGCCGTGAAAATCCGGGGCTCAACTCCGGACTTGCGGTGGGTACGGGCAGACTAGAGTGTGGTAGGGGAGACTGGAATTCCTGGTGTAGCGGTGAAATGCGCAGATATCAGGAGGAACACCGATGGCGAAGGCAGGTCTCTGGGCCACTACTGACGCTGAGAAGCGAAAGCGTGGGGAGCGAACAGG	0	0	0	0	0	0	0	0.997729	0	0	0.999999	0	0.953629	0	0	0	0	0	0	0	0	0	0	0	0.987714	0.999678	0	0	0.999337	0	0.999915	0.981493	0.999685	0.982964	0.99703	0.998889	0	0.999678	0.999588	0.999254	0	0.999768	0.999999	0	0	0	0	0.993454	0
TACGTACCGGACAAACGTTATTCGGAATTACTGGGCTTAAAGAGTGCGTAGGCGGCTTCGCAGGTGAGGTGTGAAATCCCACGGCCCAACCGTGGAATTGCGCTTCAAACCGCAAAGCTTGAGGGAGACAGGGGTGAGCGGAACTGATGGTGGAGCGGTGAAATGCGTTGATATCATCAGGAACACCTGTGGCGAAGGCGGCTCACTGGGTCTTTTCTGACGCTGAGGCACGAAAGCTAGGGGAGCGAACGGG	0	0	0	0	0	0	0	0.959672	0	0	0	0	0	0	0	0	0	0	0	0.979673	0	0	0.970656	0	0	0.997466	0	0	0.996742	0	0	0	0.986804	0	0.993686	0	0.959672	0	0.982135	0	0	0	0.97297	0	0	0.96209	0	0.95475	0
TACGTAGGGTGCAAGCGTTGTCCGGATTTATTGGGCGTAAAGAGCTCGTAGGCGGTCTGTCGCGTCGGATGTGAAAACCCAATGGCTTAACCTTGGGCCTGCATTCGATACGGGCAGACTAGAGTGTGGTAGGGGAAACTGGAATTCCTGGTGTAGCGGTGGAATGCGCAGATATCAGGAGGAACACCGATGGCGAAGGCAGGTTTCTGGGCCATAACTGACGCTGAGGAGCGAAAGCGTGGGGAGCAAACAGG	0	0	0	0	0	0	0	0.962738	0	0.977978	0.998349	0	0.998656	0	0	0	0.959672	0	0	0	0	0	0	0	0	0.993607	0	0	0.991296	0	0.985297	0	0.999486	0	0.999592	0.959672	0.962738	0.962803	0.99913	0.987754	0.952839	0.995768	0.999923	0	0	0	0	0	0
TACGTAGGGTGCAAGCGTTAATCGGAATTACTGGGCGTAAAGCGTGCGCAGGCGGTTTTGTAAGACAGTGGTGAAATCCCCGGGCTCAACCTGGGAACTGCCATTGTGACTGCAAGGCTGGAGTGCGGCAGAGGGGGATGGAATTCCGCGTGTAGCAGTGAAATGCGTAGATATGCGGAGGAACACCGATGGCGAAGGCAATCCCCTGGGCCTGCACTGACGCTCATGCACGAAAGCGTGGGGAGCAAACAGG	0	0	0	0	0	0	0	0	0	0	0	0	0	0	0	0	0	0	0	0	0	0	0	0	0	0	0	0	0	0	0	0.986258	0	0	0.978315	0	0	0	0	0	0	0	0	0	0	0	0	0	0
TACGAAGGGGGCTAGCGTTGCTCGGAATCACTGGGCGTAAAGGGTGCGTAGGCGGATTTTTAAGTCAGGGGTGAAATCCTGGAGCTCAACTCCAGAACTGCCTTTGATACTGGGAATCTTGAGTTCGGGAGAGGTGAGTGGAACTGCGAGTGTAGAGGTGAAATTCGTAGATATTCGCAAGAACACCAGTGGCGAAGGCGGCTCACTGGCCCGATACTGACGCTGAGGCACGAAAGCGTGGGGAGCAAACAGG	0	0	0	0	0	0	0	0	0	0	0	0	0	0	0	0	0	0	0	0	0	0	0	0	0	0.98733	0	0	0	0	0	0	0	0	0	0	0	0	0.991365	0	0	0	0	0.993066	0	0	0	0	0
TACGTAGGGACCAAGCGTTGTCCGGATTTATTGGGCGTAAAGAGCTCGTAGGCGGTTCTGTAAGTCGAGTGTGAAAAATCTGGGCTCAACCCAGTCGAGCACTCGATACTGCAGTGACTGGAGTCCGGTAGGGGAGTGTGGAATTCCTGGTGTAGCGGTGAAATGCGCAGATATCAGGAGGAACACCAACAGCGAAGGCAGCACTCTGGGCCGGTACTGACGCTGAGGAGCGAAAGCGTGGGGAGCGAACAGG	0	0	0	0	0	0	0	0	0	0	0	0	0	0	0.9705	0	0	0	0	0	0	0	0.964387	0	0	0	0	0	0	0	0.997767	0.973747	0.999086	0	0.998762	0.994322	0.999211	0.997526	0.963745	0	0.980895	0.999071	0	0	0	0	0	0	0
GACGAAGGATGCAAGCGTTATCCGGATTCATTGGGTTTAAAGGGAGCGTAGGTGGATTTGTAAGTCAGTGGTGAAAGCCGGCAGCTTAACTGTCGAACTGCCATTGATACTGCGGATCTTGAGTATGGTTGCTGTGGGCGGAATATGACATGTAGAGGTGAAATTCATAGAGATGTCATAGAACACCGATTGCGAAGGCAGCTCACAAAACCATTACTGACACTGAGGCTCGAAAGTGCGGGGATCAAACAGG	0	0	0.999923	0	0	0	0	0.995719	0	0.978315	0.999999	0	0.998699	0	0	0	0	0	0.998425	0	0	0	0	0	0	0.999997	0	0.976666	0.99991	0	0.96164	0	0.982158	0	0.999799	0	0	0.952535	0.998815	0.964623	0	0	0.999999	0	0	0	0	0.992687	0
TACGTAGGTGACAAGCGTTATCCGGAATTACTGGGCGTAAAGCGCACGCAGGCGGCGCGTTAAGTCTGACGTGAAATCTCCTGGCTTAACTGGGAGGGGTCGTTGGAAACTGATGTGCTTGAGGCGGTGAGAGGGGTGTAGAATTCCCGGTGTAGTGGTGGAATGCGTAGATATCGGGAGGAATACCAGTGGCGAAAGCGGCACCCTGGCACTAGCCTGACGCTCATGTGCGAAGGCGTGGGGAGCGAACGGG	0	0	0	0	0	0	0	0.998459	0	0	0.999608	0	0.961039	0	0	0	0	0	0	0	0	0	0.995248	0.987754	0	0.999876	0	0	0	0	0	0	0	0.986426	0.964623	0	0.987754	0.999085	0.999107	0	0.974059	0.991759	0.993658	0	0	0	0	0.99688	0
CACGTACTGTGCGAACGTTATTCGGAATCACTGGGCTTAAAGGGTGCGTAGGCGGCAATCCAAGTCAGATGTGAAATGCCTGAGCTTAACTGAGGCACTGCGTTTGAAACTGGATTGCTTGAGTATTTCAGGGGTGTGCGGAACTGCCAGTGGAGCGGTGAAATGTGTTGATATTGGCAGGAACACCGGAGGCGAAAGCGGCACACTGGGGAATAACTGACGCTGAGGCACGAAAGCCAGGGTAGCGAACGGG	0	0	0	0	0	0.994772	0	0.998149	0	0	0.999895	0	0.986712	0	0	0	0	0	0.95772	0	0	0	0	0.9846	0	1	0	0	0.999954	0	0	0	0.997996	0	0.997718	0	0	0.99515	0.999999	0	0	0.978959	0.999936	0	0	0	0	0.999143	0
TACGTAGGAGGCAAGCGTTATCCGGATTCACTGGGCGTAAAGCGCACGCAGGCGGTTATGTAAGTCGGACGTGAAAGCTCCTGGCTCAACTGGGAGAGGTCGTTCGATACTGCATAGCTTGAGGTTGGGAGAGGGAAGCGGAATTCCCGGTGTAGTGGTGGAATGCGTAGATATCGGGAGGAACACCAGTGGCGAAAGCGGCTTCCTGGCCCATACCTGACGCTCAGGTGCGAAAGCGTGGGGAGCGAACGGG	0	0.989182	0	0	0	0	0	0	0	0	0	0	0	0	0	0	0	0	0	0	0	0.961039	0.984181	0	0	0	0.978315	0	0	0	0	0	0	0	0	0	0.977978	0	0	0	0	0	0	0.957647	0.973327	0	0.9705	0	0
TACGAAGGGTGCAAGCGTTAATCGGAATTACTGGGCGTAAAGCGTGCGTAGGCGGCTTCTTAAGTCGGATGTGAAATCCCCGGGCTTAACCTGGGAATGGCATCCGATACTGGGGAGCTGGAGTTTGGGAGAGGGTGGTGGAATTCCCGGTGTAGCGGTGAAATGCGTAGAGATCGGGAGGAACATCAGTGGCGAAGGCGGCCACCTGGCCTAAAACTGACGCTGAGGCACGAAAGCGTGGGGAGCAAACAGG	0	0.998831	0	0.954852	0.998372	0	0.99686	0	0	0	0	0.998831	0	0.987942	0	0	0	0	0	0	0	0.983909	0	0	0	0	0.999419	0	0	0	0	0	0	0	0	0	0	0	0	0	0	0	0	0.991874	0.96796	0	0.999994	0	0
TACGGAGGATGCAAGCGTTATCCGGATTCATTGGGTTTAAAGGGTGCGCAGGCGGGCTAATAAGTCAGGGGTGAAATACTACGGCTCAACCGTGGAACTGCCTTTGATACTGTTAGTCTTGAGTTTAATTGAAGTGGGCGGAATGTAGCATGTAGCGGTGAAATGCATAGAGATGCTACAGAACACCGATAGCGAAGGCAGCTCACTAAGTTACAACTGACGCTCATGCACGAAAGCGTGGGGATCAAACAGG	0	0	0	0	0	0	0	0	0	0	0.999998	0	0.961039	0	0	0	0	0	0	0	0	0	0	0	0.98985	0.999876	0	0	1	0	0.998638	0.952824	0.999781	0	0.998343	0.986426	0	0	0.999107	0	0	0	0.993658	0	0	0	0	0	0
GACGAACCACACAAACGTTATTCGGAATTACTGGGCTTAAAGGGTGCGTAGGCTGCGCAGAAAGTTGGGTGTGAAATCCCTCGGCTCAACCGAGGAACTGCGCCCAAAACTACTGTGCTTGAGGAAGATAGAGGTAAGCGGAACTTACGGTGGAGCGGTGAAATGCGTTGATATCGTAAGGAACACCTGTGGCGAAAGCGGCTTACTGGGTCTTTTCTGACGCTGATGCACGAAAGCTAGGGGAGCAAACGGG	0	0.983284	0	0.999945	0	0	0	0	0	0	0	0	0	0	0	0	0	0.991902	0	0	0	0.998994	0	0	0	0	0	0	0	0.995363	0	0	0	0.997508	0	0	0	0	0	0	0	0	0	0	0	0	0	0	0
TACGGAGGGTGCAAGCGTTATCCGGAATTACTGGGTTTAAAGGGTGCGCAGGCGGATAGATAAGTTAGTGGTGAAAACTTCGGGCTAAACCCGAGACCTGCCATTGATACTGTCTATCTTGAATGAAGTTGAAGCTGGCGGAATGTGTGGTGTAGCGGTGAAATGCATAGATATCACACAGAACACCGATTGCGAAGGCAGCTGGCTAAGCTTAAATTGACGCTCAGGCACGAAAGCGTGGGGATCAAACAGG	0.997508	0.983284	0	0.98049	0.997299	0	0.994465	0	0	0	0	0.983284	0	0.999898	0	0	0	0.991902	0	0	0	0.998994	0	0	0	0	0.999853	0	0	0.968186	0	0	0	0	0	0	0	0	0	0	0	0	0	0	0.999975	0.957144	0.997299	0	0
TACAGAGGGTGCGAGCGTTAATCGGAATTACTGGGCGTAAAGCGCACGTAGTCGGCTTTGCAAGTCGGGTGTGAAATCCCCGGGCTCAACCTGGGAACTGCATCCGAAACTGCATTGCTAGAGTATGGGAGAGGGAAGCGGAATTTCTGGTGTAGCAGTGAAATGCGTAGATATCAGAAGGAACATCAGTGGCGAAGGCGGCTTCCTGGACCAATACTGACGATCAGGTGCGAAAGCGTGGGGAGCAAACAGG	0	0	0	0	0	0	0	0	0	0	0	0	0	0	0	0	0	0	0.982158	0.966598	0	0	0.952396	0	0	0	0	0	0	0	0	0	0	0.986804	0	0	0	0	0	0	0	0.967981	0	0	0	0	0	0	0
TACGTACCGGACAAACGTTATTCGGAATCACTGGGCTTAAAGAGTGCGTAGGCGGCCTAGCAGGCGAGGTGTGAAATCCCACGGCTCAACCGTGGAATTGCGCTTCGAACCGCTAGGCTCGAGGGAGACAGGGGTGAGTGGAACTGATGGTGGAGCGGTGAAATGCGTTGATATCATCAGGAACACCAGTGGCGAAGGCGACTCACTGGGTCTCTACTGACGCTGAGGCACGAAAGCTAGGGGAGCAAACGGG	0.979105	0	0	0.954852	0	0	0	0	0	0	0	0	0	0	0.991874	0.998259	0.979105	0.999419	0	0.987942	0.993529	0	0	0	0	0	0	0.989261	0	0	0	0	0	0	0	0	0	0	0	0	0.998182	0	0	0	0	0	0	0	0.983909
GACGAACCGAGCGAACGTTGTTCGGAATCACTGGGCTTAAAGGGCGCGTAGGCGGGCTGCCAAGTCTGTGGTGAAATCCTCCAGCTTAACTGGAGAACGGCCGTGGATACTGGCGGTCTCGAGGAAGGTAGGGGCGTGCGGAACTGTGCGTGGAGCGGTGAAATGCGTTGATATGCACAGGAACTCCGGTGGCGAAGGCGGCACGCTGGACCTTTTCTGACGCTGAGGCGCGAAAGCCAGGGGAGCGAACGGG	0	0	0	0	0.997034	0.991723	0.999651	0	0	0	0	0.996342	0	0.996342	0.961694	0.991723	0	0	0	0	0.990917	0	0.999969	0	0	0	0.999675	0	0	0	0	0.991325	0	0	0	0	0.998518	0	0.979863	0	0	0	0	0	0	0.998623	0.97799	0	0
GACGTAGGGAGCGAGCGTTGTCCGGAATTACTGGGCGTAAAGAGCTCGTAGGCGGGAGCGCGCGTCTGGGAGGAAATCTCACGGCTCAACTGTGAGGCTTTCCCAGATACGGCGCTTCTTGAGGGCAGGAGAGGAAACTGGAATTCCCGGTGTAGCGGTGAAATGCGTAGATATCGGGAGGAACACCAGTGGCGAAGGCGAGTTTCTGGCCTGCATCTGACGCTGAGGAGCGAAAGCGTGGGGAGCAAACGGG	0	0.999762	0	0.999079	0	0	0	0	0	0	0	0.996342	0	0	0	0	0	0	0	0	0	0.999869	0	0	0	0	0.981236	0	0	0.999349	0	0	0	0	0	0	0	0	0	0	0	0	0	0	0.973681	0	0.999755	0	0
TACGGAGGGTGCAAGCGTTAATCGGAATCACTGGGCGTAAAGCGCACGTAGGCGGCACGTTAAGTCAGATGTGAAACCCCTGGGCTCAACCTGGGAATGGCATTTGATACTGGCGAGCTCGAGTCTGAGAGAGGGAGGTGGAATTCCAGGTGTAGCGGTGAAATGCGTAGATATCTGGAGGAACACCGGTGGCGAAGGCGGCCTCCTGGCTCATGACTGACGCTGAGGTGCGAAAGCGTGGGGAGCAAACAGG	0.990026	0.998169	0	0.999966	0	0	0.971881	0	0	0	0	0.978244	0	0.978244	0	0	0	0.999981	0	0	0	0	0	0	0	0	0.990675	0	0	0	0	0	0	0	0	0	0	0	0	0	0	0	0	0	0.995353	0.986763	0.983188	0	0
TACGTAGGATGCAAGCGTTATCCGGAATCACTGGGTTTAAAGGGTCTGTAGGCGGTATCATAAGTCAGTGGTGAAATATCTGGGCTTAACTTGGAGGGTGCCATTGATACTGTAGTACTTGAGATAGAATGACGTGGGCGGAATGTGTCATGTAGCGGTGAAATGCTTAGAGATGACACAGAACACCGATTGCGAAGGCAGCTCACGAAGCCTTATCTGACGCTGAGGGACGAAAGCGTGGGGAGCAAACAGG	0	0.995396	0	0	0	0	0	0	0	0	0	0	0	0	0	0	0	0	0	0	0	0	0	0	0	0	0	0	0	0	0	0	0	0	0	0	0	0	0	0	0	0	0	0.973755	0	0	0.986951	0	0
GACGAACCGTACGAACGTTATTCGGAATTACTGGGCTTAAAGGGTTTGTAGGCGGCCTTGTAAGTCAGGTGTGAAAGCCCTCGGCTCAACCGAGGAATAGCGCTTGATACTGCAAGGCTTGAGGGAGACAGGGGTAAGCGGAACTGATGGTGGAGCGGTGAAATGCGTTGATATCATCAGGAACACCGGTGGCGAAAGCGGCTTACTGGGTCTCTTCTGACGCTGAGGAACGAAAGCTAGGGGAGCGAACGGG	0	0.999965	0	0.983885	0	0	0.954852	0	0	0	0	0.999054	0	0.999054	0	0	0	0	0	0	0	0.998858	0.996635	0	0	0	0.999125	0	0	0.996635	0	0	0	0	0	0	0.99116	0	0	0	0	0	0	0.997723	0.999975	0	0.999714	0	0
GACGAACCGTCCGAACGTTATTCGGTATCACTGGGCTTAAAGAGTTCGTAGGCGGCTTAGCAGGTCAGGTGTGAAATCCCACAGCTCAACTGTGGAACTGCGCTTGAAACCGCTGGGCTTGAGGGAGATAGAGGTAAGCGGAACAGATGGTGGAGCGGTGAAATGCGTTGATATCATCTGGAACACCGGTGGCGAAAGCGGCTTACTGGGTCTCTTCTGACGCTGAGGAACGAAAGCTAGGGTAGCAAACGGG	0	0.998831	0	0.989261	0	0	0	0	0	0	0	0.998831	0	0	0	0	0	0	0	0	0	0.983909	0	0	0	0	0	0	0	0.976679	0	0	0	0	0	0	0	0	0	0	0	0	0	0.991874	0.96796	0	0	0	0
TACAGAGGTCTCAAGCGTTGTTCGGAATCACTGGGCGTAAAGGGTGCGTAGGTGGCGTGGTAAGTCAGATGTGAAAGCCCAGGGCTCAACCCTGGAATTGCATCCGATACTGCCGTGCTAGAGAACTGAAGGGGAGTCTGGAATTCTCGGTGTAGCAGTGAAATGCGTAGATATCGAGAGGAACACCAATGGCGAAGGCAAGACTCTGGGCAGTTTCTGACACTGAGGCACGAAGGCCAGGGTAGCGAACGGG	0	0.974753	0	0.999988	0.994645	0	0.999435	0	0	0	0	0.974753	0	0.974753	0	0	0	0.999145	0	0	0.980959	0	0	0	0	0	0.999954	0	0	0	0	0.98217	0	0	0	0	0	0	0	0	0	0	0	0	0.999524	0.999355	0.953588	0	0
GACGAACCGTCCAAACGTTATTCGGAATTACTGGGCTTAAAGGGTGCGTAGGCGGTGCTACAAGTCGGGTGTGAAATCCCTCAGCTTAACTGAGGAACTGCGCCCGAAACTGTAGTGCTGGAGTGAGGCAGGGGTGAGCGGAACTGATGGTGGAGCGGTGAAATGTGTTGATATCATCAGGAACACCGGTGGCGAAGGCGGCTCACTGGGCCTTTACTGACGCTGAGGCACGAAAGCTAGGGGAGCAAACGGG	0	0	0.990917	0	0	0	0	0.999903	0	0	0	0	0.999911	0	0	0	0.991723	0	0	0.969086	0	0	0	0	0	0.999094	0	0.99292	0.998623	0	0	0	0.982714	0	0.999675	0	0	0	0.979863	0	0.964061	0	0.99935	0	0	0.95283	0	0	0.989713
TACGGAGGATCCAAGCGTTATCCGGAATCATTGGGTTTAAAGGGTCCGTAGGCGGTTTGGTAAGTCAGTGGTGAAAGCCCATCGCTCAACGGTGGAACGGCCATTGATACTGCCAGACTTGAATTACTGGGAAGTAACTAGAATATGTAGTGTAGCGGTGAAATGCTTAGAGATTACATGGAATACCAATTGCGAAGGCAGGTTACTACCAGTGGATTGACGCTGATGGACGAAAGCGTGGGTAGCGAACAGG	0	0	0	0	0	0.978871	0	0	0	0	0	0	0	0	0	0	0	0	0	0.977164	0	0	0	0	0	0.99999	0	0	0.992581	0	0	0	0	0	0.999138	0	0	0	1	0	0	0	0	0	0	0.992581	0.954945	0	0
TACGGAGGGTGCAAGCGTTATCCGGATTCACTGGGTTTAAAGGGAGCGTAGGTGGGTTGGTAAGTCAGTGGTGAAATCTCCGAGCTTAACTTGGAAACTGCCATTGATACTATCAATCTTGAATACTGTGGAGGTAAGCGGAATATATCATGTAGCGGTGAAATGCTTAGATATGATATAGAACACCGATAGCGAAGGCAGCTTACTACGCAGTTATTGACACTGAGGCTCGAAAGCGTGGGGATCAAACAGG	0	0.970279	0	0	0	0.95728	0	0	0	0	0	0.996081	0	0.970279	0	0	0	0	0	0	0	0.995301	0	0	0	0	0.9766	0	0	0.990298	0	0	0	0	0	0	0	0	0	0	0	0	0	0	0.999811	0	0.999947	0	0
TACGGAGGGAGCTAGCGTTGTTCGGAATTACTGGGCGTAAAGCGCGCGTAGGCGGTCCATCAAGTCAGAGGTGAAAGCCCGGGGCTCAACCCCGGAACTGCCTTTGAAACTGGCGGACTAGAATCTTGGAGAGGTCAGTGGAATTCCGAGTGTAGAGGTGAAATTCGTAGATATTCGGAAGAACACCAGTGGCGAAGGCGACTGACTGGACAAGTATTGACGCTGAGGTGCGAAAGCGTGGGGAGCAAACAGG	0.998314	0	0	0	0	0	0	0	0	0	0	0.995396	0	0	0	0	0.961476	0	0	0	0	0.98985	0	0	0	0	0	0	0	0	0	0	0	0	0	0	0	0.979257	0	0	0	0	0	0	0	0	0	0	0
TACGTACTGTGCGAACGTTATTCGGAATCACTGGGCTTAAAGGGTGCGTAGGCGGCCGATTAAGTAGGGTGTGAAATGCCTCGGCTCAACCGAGGAATTGCGCTCTAAACTGGTCGGCTTGAGTGAGATAGGGGTGTGCGGAACTTCCAGTGGAGCGGTGAAATGTGTTGATATTGGAAGGAACGCCGGTAGCGAAAGCGGCACACTGGGTCTCAACTGACGCTGAGGCACGAAAGCCAGGGTAGCGAACGGG	0.961476	0	0	0	0.986951	0	0.965909	0	0	0	0	0	0	0.995396	0.973755	0.961476	0.961476	0	0	0	0.977976	0.98985	0.993182	0	0	0	0	0	0	0	0	0.950466	0	0	0	0	0.990385	0	0	0	0	0.972348	0	0	0	0	0	0	0
CACGTACTGTGCGAACGTTATTCGGAATCACTGGGCTTAAAGGGTGCGTAGGCGGCGATTCAAGTCAGATGTGAAATGCCTGAGCTCAACTGAGGCATTGCGTTTGAAACTGAATTGCTAGAGTATTTCAGGGGTGTGCGGAACTGCCAGTGGAGCGGTGAAATGTGTTGATATTGGCAGGAACACCGGAGGCGAAAGCGGCACACTGGGGAATAACTGACGCTGAGGCACGAAAGCCAGGGGAGCGAACGGG	0	0	0	0	0.953588	0	0.958236	0	0	0	0	0	0	0	0	0	0	0	0	0	0	0	0.984765	0	0	0.993209	0.992987	0	0.995884	0	0	0.997408	0	0	0.999145	0	0	0	0.999998	0.961177	0.997466	0.98812	0.995616	0	0	0.995884	0.994645	0	0
TACGAAGGGGGCTAGCGTTGTTCGGATTTACTGGGCGTAAAGCGCGTGTAGGCGGGCTGGAAAGTTGGGGGTGAAATCCCGAGGCTCAACCTCGGAACTGCCTCCAAAACTTCCAGCCTGGACTCAAGTAGAGGCAAGTGGAATTGCGAGTGTAGAGGTGAAATTCGTAGATATTCGCAGGAACACCAGTGGCGAAGGCGACTTGCTGGACTTGTAGTGACGCTGAGACGCGAAAGCGTGGGGAGCAAACAGG	0.984212	0.991572	0	0.999931	0	0	0	0	0	0	0	0	0	0	0	0	0	0	0	0	0	0.998737	0	0	0	0	0	0	0	0	0	0	0	0	0	0	0	0	0	0	0	0	0	0	0	0	0.991804	0	0
TACGGAGGGTGCAAGCGTTATCCGGATTCACTGGGTTTAAAGGGTGCGTAGGTGGGTTGGTAAGTCAGTGGTGAAATCTCCGAGCTTAACTTGGAAACTGCCATTGATACTATCAGTCTTGAATATTGTGGAGGTCAGCGGAATATGTCATGTAGCGGTGAAATGCTTAGATATGACATAGAACACCAATTGCGAAGGCAGCTGGCTACACATCTATTGACACTGAGGCACGAAAGCGTGGGGATCAAACAGG	0	0	0	0	0	0	0	0.977897	0.985256	0	0.999918	0	0.995244	0	0	0	0.978871	0	0.977894	0.977164	0	0	0.991079	0.977897	0	1	0	0	0.998481	0	0	0	0	0	0.999895	0	0	0.995859	1	0.970563	0.996014	0.999598	0.999998	0	0	0	0	0.99712	0
TACGGAGGGTGCAAGCGTTATCCGGATTCATTGGGTTTAAAGGGTGCGTAGGCGGGGTGGTAAGTCAGTGGTGAAATCCTGCAGCTCAACTGTAGAATTGCCATTGATACTGCCATTCTTGAGTGCGCTTGAAGTAGGCGGAATGTGCCGTGTAGCGGTGAAATGCTTAGATATGGCACAGAACACCAATTGCGAAGGCAGCTTACTAAGGCGATACTGACGCTGAGGCACGAAAGCGTGGGGATCGAACAGG	0	0.991625	0	0	0	0.995854	0	0.998694	0	0	0	0.991625	0.989003	0	0	0	0.95475	0	0.970498	0.999459	0	0.999994	0	0	0	0.988744	0.992687	0	0	0.999813	0	0	0	0	0.970498	0	0	0	0.997849	0	0.992965	0	0	0	0.985133	0	0.999516	0.966105	0
TACGGAGGGTGCGAGCGTTAATCGGAATTACTGGGCGTAAAGCGCGCGTAGGCGGTTACTTAAGCGAGGTGTGAAATCCCTGGGCTCAACCTGGGCACTGCACTTCGAACTGGGTGACTAGAGTTTTGGAGAGGAGAGTGGAATTCCCGGTGTAGCGGTGAAATGCGTAGAGATCGGGAGGAACATCAGTGGCGAAGGCGGCTCTCTGGCCAAAAACTGACGCTGAGGCGCGAAAGCGTGGGGATCAAACAGG	0	0.999978	0	0.999748	0.99805	0	0.96796	0	0	0	0	0.951396	0	0.992373	0	0	0	0.999565	0	0.951396	0	0.999471	0	0	0	0	0.997032	0	0	0	0	0	0	0	0	0	0	0	0	0	0.990503	0	0	0	0.99908	0	0.99983	0	0
TACGTAGGTGGCAAGCGTTATCCGGAATTACTGGGCGTAAAGCGCACGCAGGTGGCTTTCTAAGATTGACGTGAAAACTGCTGGCTTAACTGGCAGACGTCGTTGATGACTGGGAGGCTTGAGGCGAGGAGAGGGGTGTAGAATTCCCGGTGTAGTGGTGGAATGCGTAGAGATCGGGAGGAATACCAGAGGCGAAAGCGGCACCCTGGCCTTGGCCTGACGCTCAGGTGCGAAAGCGTGGGGAGCGAACGGG	0	0.977164	0.961036	0	0	0	0	0	0	0	0	0	0	0	0	0	0	0.977894	0.977894	0	0	0.999998	0	0	0	0	0	0	0	0	0	0	0	0	0	0	0.977897	0	0	0	0	0	0	0	0.962839	0	0	0	0
TACGGAGGGTGCGAGCGTTATCCGGAATCACTGGGTTTAAAGGGTGCGCAGGCGGCGGGGTAAGTCAGTTGTGAAATCTCTTGGCTCAACCAACGAAATTGCGATTGATACTGTCCTGCTTGAAAGAGGTTGAGGTCGGCGGAATGTGGCATGTAGCGGTGAAATGCATAGATATGCCATAGAACACCGATTGCGAAGGCAGCCGGCTGGGCCTTCTTTGACGCTGAGGCACGAAAGCGTGGGGAGCAAACAGG	0	0.999812	0	0.993113	0	0	0	0	0	0	0	0.971096	0	0	0	0	0	0	0.991678	0	0	0.999945	0	0	0	0	0	0	0	0.998747	0	0	0	0	0	0	0	0	0	0.955202	0.972657	0	0	0	0	0	0.998311	0	0
TACGTAGGTGGCGAGCGTTGTCCGGATTTATTGGGCGTAAAGAGCCCGCAGGCGGTTCAGCAAGTTTCAGGTGAAATCTCCCGGCTCAACTGGGAGGGTGCCTGGAAAACTGTTGGACTTGAGGCAGGGAGAGGGATGTGGAATTCCCGGTGTAGTGGTGAAATGCGTAGATATCGGGAGGAACACCAGTGGCGAAGGCGGCATCCTGGCCCTGTCCTGACGCTCAGGGGCGAAAGCGTGGGGAGCAAACCGG	0	0	0	0	0.999086	0.999327	0.999992	0	0	0	0	0.997106	0	0.999879	0	0	0	0	0	0	0	0	0.999736	0	0	0	0.999935	0	0	0	0	0.989852	0	0	0	0	0.992012	0	0.991365	0	0	0	0	0	0.997611	0.99886	0.987969	0	0
TACGAAGGGTGCAAGCGTTATCCGGATTCATTGGGTTTAAAGGGTGCGTAGGCGGAGCGTTAAGTCAGTGGTGAAATCCTGCAGCTTAACTGTAGACTTGCCATTGATACTGGCGCTCTTGAGTGCGCTTGAAGTAGGCGGAATGTGCCGTGTAGCGGTGAAATGCTTAGATATGGCACAGAACACCAATTGCGAAGGCAGCTTACTAAGGCGATACTGACGCTGAGGCACGAAAGCGTGGGGAGCGAACAGG	0	0	0	0.97778	0	0.974413	0.968693	0	0	0	0	0	0.951225	0	0.951225	0	0	0	0	0	0	0.986936	0	0	0	0	0	0	0	0	0	0.999845	0	0	0.984023	0	0	0	0.992605	0.997304	0.97778	0	0	0	0	0.955906	0.999204	0	0
TACGAAGGGTGCAAGCGTTAATCGGAATTACTGGGCGTAAAGCGTGCGTAGATGGTTCGCTAAGTCGGATGTGAAAGCCCCGGGCTCAACCTGGGAACTGCATCCGATACTGGCGGACTAGAGTGTGATAGAGGATGGCGGAATTCCCGGTGTAGCGGTGAAATGCGTAGAGATCGGGAGGAACATCCGTGGCGAAGGCGGCCATCTGGATCAACACTGACGTTGAGGCACGAAAGCGTGGGGAGCAAACAGG	0	0	0.998159	0	0	0	0	0	0	0	0.967261	0	0.984054	0	0	0	0	0	0.982757	0	0	0	0	0	0	0	0	0.999913	0	0	0	0	0.969938	0	0.982757	0	0	0	0	0	0	0	0.992931	0	0	0	0	0	0.998167
TACGGAGGAGGCAAGCGTTATCCGGATTTACTGGGCGTAAAGAGTTGCGTAGGCGGTTTTGTAAGCAAATAGTGAAATCATGTGGCTCAACCATACTGACTATTATTTGAACTGCAGAACTTGAGAGCGAGAGGGGTGATTGGAATTCCCGGTGTAGGAGTGAAATCCGTAGATATCGGGAGGAACACCAATGGCGTAGGCAGATCACTGGCTCGTTTCTGACGCTAAGGCACGAAAGCGTGGGTAGCAAACGGG	0	0	0	0	0.983188	0	0.971881	0.967206	0	0	0.988612	0.978244	0	0.978244	0.977467	0	0	0	0	0	0.97719	0	0	0	0.950105	0.975552	0.963674	0	0.956494	0	0.998169	0.999992	0.956116	0	0.990675	0.990026	0.967206	0.993489	0.999453	0	0	0	0	0	0	0.996852	0	0	0
TACGAAGGGTGCAAGCGTTAATCGGAATTACTGGGCGTAAAGGGTGCGTAGATGGCCTATTAAGTCGGATGTGAAAGCCCCGGGCTCAACCTGGGAACGGCATCCGATACTGGTGGGCTAGAGTGCGGTAGAGGAGAGTGGAATTCCCGGTGTAGCGGTGAAATGCGTAGAGATCGGGAGGAACATTCGTGGCGAAGGCGGCTCTCTGGACCAGCACTGACATTGAGGCACGAAAGCGTGGGGAGCAAACAGG	0	0.95787	0	0	0	0	0	0	0	0	0	0	0.951517	0	0	0	0	0	0	0.95787	0	0.999966	0	0	0	0	0	0	0	0.988667	0	0	0	0	0	0	0	0	0	0	0	0	0	0	0.954561	0	0.96741	0.99379	0
TACGGAGGGGGCTAGCGTTGTTCGGAATTACTGGGCGTAAAGCGCACGTAGGCGGACTGGAAAGTCAGGGGTGAAATCCCGGGGCTCAACCCCGGAACTGCCTTTGAAACTCCCAGTCTTGAGGTCGAGAGAGGTGAGTGGAATTCCGAGTGTAGAGGTGAAATTCGTAGATATTCGGAGGAACACCAGTGGCGAAGGCGGCTCACTGGCTCGATACTGACGCTGAGGTGCGAAAGCGTGGGGAGCAAACAGG	0	0	0	0	0	0	0	0	0	0	0	0	0	0	0.957647	0	0	0	0	0	0.951517	0	0	0	0	0	0	0	0	0	0	0	0	0	0	0	0.999972	0	0	0	0	0	0	0	0	0	0	0	0
TACGTAGGGTGCAAGCGTTGTTCGAAATGACTGGGCGTAAAGCGCGCGTAGGCGGATTCGTAAGTCGAATGTGAAAGCCCTGGGCTTAACCTAGGAATTGCATTCGAAACTGTGGATCTTGAATATTTGAGAGGTTGGTGGAATTCCAGGTGTAGGAGTGAAATCCGTAGATATCTGGAGGAACATCGGAGGCGAAGGCGGCCAACTGGCGAAATATTGACGCTGAAGTGCGAAAGCGCGGGGAGCAAACAGG	0	0	0.999971	0	0	0	0	0	0	0	0.999204	0	0	0	0	0	0	0	0.998762	0	0	0	0	0	0	0	0	0.997026	0.996448	0	0	0	0	0	0	0	0	0	0	0	0	0	0	0	0	0	0	0	0.995592
TACGTAGGGTGCGAGCGTTAATCGGAATTACTGGGCGTAAAGCGTGCGCAGGCGGTTCGTTAAGTCTGATGTGAAAGCCCCGGGCTCAACCTGGGAATGGCATTGGAAACTGGCGGGCTTGAGTGTGGCAGAGGGGGGTGGAATTCCGCGTGTAGCAGTGAAATGCGTAGAGATGCGGAGGAACACCGATGGCGAAGGCAGCCCCCTGGGCTAACACTGACGCTCAGGCACGAAAGCGTGGGGAGCAAACAGG	0	0	0	0	0	0	0	0.977897	0	0	0.999918	0	0	0	0	0	0.978871	0	0.977894	0.977164	0	0	0	0	0	0.982749	0	0	0.992581	0	0.997341	0.993761	0.992297	0	0.994922	0.978871	0	0.995859	0.993364	0	0	0.982395	0.999964	0	0	0.97216	0	0	0
TACGTAGGGGCCGAGCGTTGTCCGGAGTTACTGGGCGTAAAGCGCGCGCAGGCGGCTCGTCAAGCCTGACGTGAAAGCCCCCGGCTCAACCGGGGAGGGTCGTCGGGGACTGGCGGGCTTGAGGTCGGCAGGGGTTGGTGGAATTCCCGGTGTAGTGGTGAAATGCGTAGAGATCGGGAGGAACACCCGTGGCGAAGGCGGCCAACTGGGCCGGACCTGACGCTGAGGCGCGAAGGCGTGGGGAGCGAACGGG	0	0	0	0	0	0	0	0	0	0	0	0	0	0	0.999911	0	0	0	0	0	0	0	0.992583	0	0.98283	0	0.981236	0	0.95283	0	0.969086	0.999904	0	0	0	0.991723	0.998518	0.96382	0.979863	0	0	0.998014	0	0	0	0.95283	0	0	0
TACGAAGGGTGCAAGCGTTAATCGGAATTACTGGGCGTAAAGCGTGCGTAGATGGTTCGCTAAGTCGGATGTGAAAGCCCCGGGCTCAACCTGGGAACTGCATCCGATACTGGTGGACTAGAGTGTGATAGAGGATGGCGGAATTCCCGGTGTAGCGGTGAAATGCGTAGAGATCGGGAGGAACATCCGTGGCGAAGGCGGCCATCTGGATCAACACTGACGTTGAGGCACGAAAGCGTGGGGAGCAAACAGG	0	0	0.996068	0	0	0.990026	0	0.995174	0	0	0.999523	0	0.977467	0	0	0	0	0	0.999999	0	0	0	0	0	0	0.999976	0	0	0.999992	0	0	0	0.956116	0	0.990675	0	0	0	0.997053	0	0	0	0.997238	0	0	0	0.983188	0	0
TACGAACTGTGCAAACGTTATTCGGAATCACTGGGCTTAAAGGGTGCGTAGGCGGCTCAATAAGTAGGGTGTGAAAGCCCCCGGCTTAACCGGGGAATGGCGCTCTAAACTGTTGAGCTGGAGTGAGATAGGGGTGTGTGGAACTTCCGGTGGAGCGGTGAAATGTGTTGATATCGGAAGGAACGCCGGTGGCGAAAGCGACACACTGGGTCTCAACTGACGCTGAGGCACGAAAGCCAGGGGAGCAAACGGG	0	0.993278	0	0	0	0.974413	0	0	0	0.951225	0	0	0.951225	0	0	0	0	0	0	0	0	0.997304	0	0	0	0	0	0	0	0.96639	0	0	0	0	0	0	0	0	0	0	0.97778	0	0	0.951225	0.998381	0	0.999204	0.99257	0
TACGGAGGGTGCAAGCGTTATCCGGATTTACTGGGTTTAAAGGGTGCGTAGGCGGACTTATAAGTCAGTGGTGAAAGCTCGGAGCTTAACTCCGGAACTGCCATTGATACTGTTAGTCTTGAATTTGGTAGAGGTAGGCGGAATGTAACATGTAGCGGTGAAATGCATAGATATGTTACAGAACACCGATTGCGAAGGCAGCTTGCTATGCCAATATTGACGCTGAGGCACGAAAGCGTGGGTAGCGAACAGG	0	0	0	0	0	0	0	0	0	0.989182	0	0	0.989182	0	0	0	0	0	0	0	0	0.998638	0	0	0	0	0.96164	0	0	0	0	0	0	0	0.96164	0	0.985297	0	0.995902	0	0	0	0	0	0.951396	0	0	0	0
TACAGAGGGTGCGAGCGTTGTCCGGAATCACTGGGCGTAAAGGGCGCGTAGGCGGCTTGGTAAGCGTGCGGTGAAAGCTCGGGGCTCAACCCCGAGTCTGCCGTGCGAACTGCCGAGCTGGAGCACGGTAGAGGCACATGGAATTCCGGGTGTAGCGGTGGAATGCGTAGAGATCCGGAAGAACACCGGTGGCGAAGGCGGTGTGCTGGGCCGTAGCTGACGCTGAGGCGCGACAGCGTGGGGAGCAAACAGG	0	0.997106	0	0	0	0.986804	0	0	0	0	0	0	0	0	0	0	0	0	0	0	0	0	0.952396	0	0	0	0	0	0	0	0	0	0	0	0	0	0	0	0	0	0	0	0	0.993066	0	0	0.987969	0	0
TACGTAGGGTGCGAGCGTTAATCGGAATTACTGGGCGTAAAGCGTGCGCAGGCGGTTTGGTAAGTCAGATGTGAAATCCCCGGGCTCAACCTGGGAACTGCATTTGAGACTGCCAAGCTGGAGTTTGGCAGAGGGGGGTGGAATTCCACGTGTAGCAGTGAAATGCGTAGAGATGTGGAGGAACACCGATGGCGAAGGCAGCCCCCTGGGCCAATACTGACGCTCATGCACGAAAGCGTGGGGAGCAAACAGG	0	0	0	0	0	0	0	0	0	0	0	0	0	0	0	0	0	0.987457	0	0	0.976527	0	0.983437	0	0	0	0	0	0	0	0	0	0	0	0	0	0	0	0	0	0	0	0	0	0	0.954463	0	0	0
TACGTAGGTGGCGAGCGTTGTCCGGATTTACTGGGCGTAAAGGGAGCGTAGGCGGACTTTTAAGTGAGATGTGAAATACCCGGGCTCAACTTGGGTGCTGCATTTCAAACTGGAAGTCTAGAGTGCAGGAGAGGAGAATGGAATTCCTAGTGTAGCGGTGAAATGCGTAGAGATTAGGAAGAACACCAGTGGCGAAGGCGATTCTCTGGACTGTAACTGACGCTGAGGCTCGAAAGCGTGGGGAGCAAACAGG	0	0	0	0	0	0	0	0	0	0	0	0	0	0	0.978315	0	0	0	0	0	0	0	0	0	0.994622	0	0	0	0.99546	0	0.999987	0.98579	0	0	0.963505	0.999701	0	0.952535	0.970127	0	0	0.987457	0	0	0	0.980007	0	0	0
TACGTAGGGTGCGAGCGTTGTCCGGAATTATTGGGCGTAAAGGGCTCGTAGGCGGTTTGTCGCGTCGGGAGTGAAAACCACATGCTTAACATGTGGCTTGCTTTCGATACGGGCAGACTAGAGGTATGCAGGGGAGAACGGAATTCCTGGTGTAGCGGTGAAATGCGCAGATATCAGGAGGAACACCGGTGGCGAAGGCGGTTCTCTGGGCATTACCTGACGCTGAGGAGCGAAAGTGTGGGGAGCGAACAGG	0	0	0	0	0	0	0	0.997729	0	0	0.998613	0	0.996235	0	0	0	0.982964	0	0	0.982208	0	0	0	0	0	0.999962	0	0	0.996269	0	0.982208	0	0.994112	0	0.999996	0	0	0.990396	0.999955	0	0.997805	0	0.999788	0	0	0	0	0.999809	0
TACGTAGGTGACAAGCGTTATCCGGAATTACTGGGCGTAAAGCGCACGCAGGCGGCTGCTTAAGTCTGACGTGAAATCTCTCGGCTTAACTGGGAGAGGTCGTTGGAAACTGGGCGGCTTGAGGTGGTGAGAGGGGTGCAGAATTCCCGGTGTAGTGGTGGAATGCGTAGATATCGGGAGGAATACCAGTGGCGAAAGCGGCACCCTGGCACTGACCTGACGCTCATGTGCGAAAGCGTGGGGAGCAAACGGG	0	0	0	0	0	0.95728	0	0	0	0	0.972993	0	0	0	0.982606	0	0.95728	0	0	0	0	0	0.999999	0	0	0.999859	0	0	0.998048	0	0	0.998551	0.986405	0	0.999221	0	0.997146	0.972416	0.999999	0	0	0.999993	0.999304	0	0	0.960487	0	0	0
GACGAACCACACAAACGTTATTCGGAATTACTGGGCTTAAAGGGTGCGTAGGCTGCGCAGTAAGTTGGGTGTGAAATACCTCGGCTCAACCGAGGAACTGCGCCCAAAACTACTGTGCTTGAGGAAGATAGAGGTAAGCGGAACTTACGGTGGAGCGGTGAAATGCGTTGATATCGTAAGGAACACCTGTGGCGAAAGCGGCTTACTGGGTCTTTTCTGACGCTGATGCACGAAAGCTAGGGGAGCAAACGGG	0	0	0	0	0.999968	0.994772	1	0	0	0	0	0	0.986712	0	0	0	0	0	0	0	0.998776	0	0.967356	0	0	0	0.999671	0	0	0	0	0.988966	0	0	0.988599	0	0.9846	0	0.994886	0	0	0	0	0	0	0.999638	0.962018	0	0
TACGGGGGGTGCGAGCGTTAATCGGAATTACTGGGCGTAAAGCGTGCGTAGGCGGCGCAATCAGTCAGCCGTGAAAGCCCCGGGCTTAACCTGGGAATGGCGGTTGAGACGGTTGAGCTAGAGTGGGCTAGAGGATCGTGGAACTCCCGGTGTAGCGGTGAAATGCGTAGAGATCGGGAAGAACACCGATGGCGAAGGCAGCGGTCTGGGGCCACACTGACGCTGAGGCACGACGGCGTGGGGAGCAAACAGG	0.957754	0	0.955566	0	0	0.957754	0	0.962285	0	0	0	0.98661	0	0.98661	0	0	0.957754	0	0.988711	0.98661	0	0.999981	0	0	0	0	0.953955	0.99617	0	0	0	0	0	0	0.988711	0	0	0	0	0	0.981276	0	0	0	0	0.999928	0.977329	0	0.988557
TACAGAGGTCTCAAGCGTTGTTCGGAATCACTGGGCGTAAAGGGTGCGTAGGCTGCGCCGTAAGTCAGATGTGAAAGCTCAGGGCTCAACCCTGAAATTGCATCCGATACTGCGGTGCTAGAGAAATGAAGGGGAGTCTAGAATTTTCGGTGTAGCAGTGAAATGCGTAGATATCGAAAGGAATACCAAAGGCGAAGGCAGGACTCTGGGCATTTTCTGACGCTCATGCACGAAGGCTAGGGTAGCGAACGGG	0	0	0.983089	0	0	0.991896	0	0	0	0	0	0	0.980988	0	0	0	0	0	0.993992	0	0	0	0	0	0.956342	0	0	0	0.999997	0	0.982602	0.999235	0.963534	0	0.974643	0	0	0	0.978071	0	0	0	0	0.980988	0	0	0	0	0
TACGGAGGGTGCAAGCGTTATCCGGAATCACTGGGTTTAAAGGGTGCGTAGGCGGCTTGATAAGTCAGAGGTGAAAGCCCGCAGCTTAACTGCGGAACGGCCTTTGATACTGTTGAGCTTGAAACAGGACGAGGTTGGCGGAATGTGGCATGTAGCGGTGAAATGCATAGATATGCCATAGAACACCGATTGCGAAGGCAGCTGGCTAGACCTGATTTGACGCTGAGGCACGAAAGCGTGGGGAGCGAACAGG	0.998259	0.998831	0	0.954852	0.987426	0.979105	0.99686	0	0	0	0	0.999942	0	0.998831	0	0	0	0	0	0	0	0.983909	0.996953	0	0	0	0.999419	0	0	0	0	0	0	0	0	0	0.959961	0	0	0	0	0	0	0	0.998947	0.995354	0.999869	0	0
CACGTACTGTGCGAACGTTATTCGGAATCACTGGGCTTAAAGGGTGCGTAGGCGGCGATTCAAGTCAGATGTGAAATGCCTGAGCTCAACTGAGGCATTGCGTTTGAAACTGAATTGCTAGAGTATTTCAGGGGTGTGCGGAACTGCCAGTGGAACGGTGAAATGTGTTGATATTGGCAGGAACACCGGAGGCGAAAGCGGCACACTGGGGAATAACTGACGCTGAGGCACGAAAGCCAAGGGAGCGAACGGG	0	0	0	0	0	0	0	0	0	0	0	0	0	0	0	0	0.978871	0	0	0.977164	0	0.970563	0	0	0	0	0	0	0	0	0	0	0	0	0	0	0	0	0.974255	0	0.999321	0	0	0	0	0	0.954945	0	0
TACGAACTGCGCGAACGTTATTCGGAATCACTGGGCTTACAGGGTGCGTAGGTGGCTCGGAAAGTAGGGTGTGAAATGCCTTGGCTCAACCAAGGCACAGCGCTCTAAACTACCGGGCTTGAGTGAGTCAGGGGTGCGCGGAACTTCCGGTGGAGCGGTGAAATGTGTTGATATCGGAAGGAACACCGGCGGCGAAAGCGGCGCACTGGGGCTTAACTGACACTGAGGCACGAAAGCCAGGGGAGCGAACGGG	0	0	0	0	0.999503	0.988386	0.999936	0	0	0	0	0.95787	0	0.994323	0	0	0	0	0	0	0	0	0.988667	0	0	0	0.999923	0	0	0	0	0	0	0	0	0	0	0	0.998663	0	0	0	0	0.951517	0.999854	0.976871	0.994918	0	0
TACGGAGGGTGCGAGCGTTATCCGGAATTACTGGGTTTAAAGGGTGCGTAGGCGGCTTGGTAAGTCAGGAGTGAAAGTTTGCGGCTCAACCGTAAAATTGCTTTTGATACTGCCAGGCTAGAATCAGGATGAGGTCAGCGGAATGTGGCATGTAGCGGTGAAATGCATAGATATGCCATAGAACACCAATTGCGAAGGCAGCTGGCTAGACCTGTATTGACGCTGAGGCACGAAAGCGTGGGGAGCGAACAGG	0	0.998627	0	0.998733	0	0	0.979545	0	0	0	0	0.998627	0	0.982602	0	0	0	0	0	0	0	0.985692	0	0	0	0	0.99999	0	0	0.991996	0	0	0	0	0	0	0	0	0	0	0	0	0	0.980988	0.999567	0	0.998476	0	0
TACGAAGGGGACTAGCGTTGTTCGGAATTACTGGGCGTAAAGCGCACGTAGGCGGATTTGTTAGTCAGGGGTGAAATCCCGGGGCTCAACCTCGGAACTGCCTTTGATACTGCAAGTCTTGAGTCCGGAAGAGGTGAGTGGAATTCCTAGTGTAGAGGTGAAATTCGTAGATATTAGGAAGAACACCAGTGGCGAAGGCGGCTCACTGGTCCGGTACTGACGCTGAGGTGCGAAAGCGTGGGGAGCAAACAGG	0	0	0	0	0	0	0	0	0	0	0.972993	0	0	0	0.982606	0	0	0	0	0	0	0	0	0	0	0	0	0	0.960487	0	0	0.96209	0	0	0.9766	0	0	0.99886	0.950288	0	0	0.998807	0	0	0	0.998048	0	0	0
TACGTAGGATCCGAGCGTTGTCCGGAATTACTGGGTGTAAAGGGTGCGCAGGCGGTCATATGCGTCAGGGGTGAAATCCACGGGCTTAACCCGTGGGGTGCCTTTGAAACGGTATGACTTGAGTACGAGAGAGGTCGATGGAATTCCTGGTGTAGCAGTGAAATGCGTAGATATCAGGAGGAACACCGGTGGCGAAGGCGGTCGGCTGGCTCGTAACTGACGCTGAGGCACGAAAGCGTGGGGATCAAACAGG	0.95475	0	0.99379	0	0	0	0	0	0	0	0	0	0.989003	0	0	0	0.95475	0.992687	0.992687	0.991625	0.968858	0.999474	0	0	0	0	0	0.999981	0	0	0	0	0	0	0.970498	0	0	0	0	0	0.998649	0	0	0	0	0	0.970584	0	0.999935
TACGGAGGGTGCGAGCGTTATCCGGAATTACTGGGTTTAAAGGGTGCGTAGGCGGAAATTTAAGTCTGGGGTGAAATATTGTGGCTTAACCATAAGATTGCCTTGGATACTGGGTTTCTTGAATTGGGATGAGGATGGCGGAATGTGACATGTAGCGGTGAAATGCATAGATATGTCATAGAACACCAATTGCGAAGGCAGCTATCTGGTCTCATATTGACGCTGAGGCACGAAAGCGTGGGGAGCGAACAGG	0	0	0	0	0	0	0	0.999858	0.961976	0	1	0	0.984054	0	0	0	0	0	0	0	0	0	0	0.999858	0	0.999997	0	0	0	0	0	0	0.969938	0.993465	0.999407	0	0	1	0.999938	0.966905	0	0.971339	0.999993	0	0	0	0	1	0
TACGTAGGGTGCAAGCGTTGTCCGGATTTATTGGGCGTAAAGAGCTCGTAGGCGGTTTGTCACGTCGGATGTGAAAACTCGGGGCTTAACCCTGAGCCTGCATTCGATACGGGCAGACTAGAGGATGGCAGGGGAAACTGGAATTCCTGGTGTAGCGGTGGAATGCGCAGATATCAGGAGGAACACCGGTGGCGAAGGCGGGTTTCTGGGCCATTACTGACGCTGAGGAGCGAAAGCGTGGGGAGCAAACAGG	0	0	0.997199	0	0	0	0	0.981249	0	0	0.999681	0	0.951225	0	0.951225	0.974413	0	0	0	0	0.980223	0	0	0	0	0	0	1	0.999935	0	0.993278	0.998334	0.98678	0	0.996877	0.974413	0	0	0	0	0	0	0	0	0	0.955906	0	0	0.999998
TACGGAGGGTGCAAACGTTGCTCGGAATCATTGGGCGTAAAGCGCACGTAGGCGGCGAAGCAAGTTGGGTGTGAAAGCCCTGGGCTCAACCCAGGAAGTGCATTCAAAACTGCTTCGCTTGAATCTCGGAGGGGGTCAGAGAATTCCCGGTGTAGAGGTGAAATTCGTAGATATCGGGAGGAATACCAGTGGCGAAGGCGCTGACCTGGACGAAGATTGACGCTGAGGTGCGAAAGCGCGGGGAGCAAACAGG	0	0	0.999547	0	0	0	0	0.987754	0	0	0.997304	0	0.997053	0	0	0	0	0	0.991118	0.986349	0	0.988907	0	0	0	0.979398	0	0.993711	0.999971	0	0	0	0.995566	0	0.999776	0	0	0	0	0.959211	0.999848	0.9626	0.998994	0	0	0	0	0	0.988907
TACGGAGGGTGCAAGCGTTATCCGGATTCACTGGGTTTAAAGGGTGCGTAGGTGGGTTGATAAGTCAGTGGTGAAAGCTCCGAGCTTAACTTGGAAACTGCCATTGATACTGTCAGTCTTGAATGTCGTAGAGGTAAGCGGAATGTTGCATGTAGCGGTGAAATGCTTAGATATGTTACAGAACACCAATTGCGAAGGCAGCTTACTATGCGATGATTGACGCTGAGGCACGAAAGCGTGGGGAGCAAACAGG	0	0	0.991631	0	0	0	0	0	0	0	0	0	0.995244	0	0	0	0.998519	0.994922	0	0.977164	0.961036	0.999977	0	0	0	0	0	0.999916	0	0	0	0	0	0	0.994922	0	0	0	0	0	0.999321	0	0	0	0	0	0	0	0.999784
TACGTAGGGTGCGAGCGTTAATCGGAATTACTGGGCGTAAAGCGTGCGCAGGCGGTTCGTTAAGTCTGATGTGAAAGCCCCGGGCTCAACCTGGGAATGGCATTGGATACTGGCGGGCTGGAGTGTGGCAGAGGGGGGTGGAATTCCGCGTGTAGCAGTGAAATGCGTAGAGATGCGGAGGAACACCGATGGCGAAGGCAGCCCCCTGGGCTGACACTGACGCTCAGGCACGAAAGCGTGGGGAGCAAACAGG	0	0.993278	0	1	0.999204	0	0.999305	0	0	0	0	0.993278	0	0	0.951225	0	0	0	0	0	0	0	0	0	0	0	0.999969	0	0	0	0	0.989465	0	0	0	0	0	0	0	0	0	0	0	0.951225	0.999987	0	0.989799	0	0
TACGTAGGGTGCGAGCGTTGTCCGGAATTATTGGGCGTAAAGGGCTCGTAGGCGGTTTGTCACGTCGGGAGTGAAATCTCAGGGCTTAACCCTGAGCCTGCTTCCGATACGGGCAGACTAGAGGTATGCAGGGGAGAACGGAATTCCTGGTGTAGCGGTGAAATGCGCAGATATCAGGAGGAACACCGGTGGCGAAGGCGGTTCTCTGGGCATTACCTGACGCTGAGGAGCGAAAGTGTGGGGAGCGAACAGG	0	0	0	0	0	0	0	0	0	0	0.999305	0	0	0	0	0	0	0	0	0	0	0	0	0	0.965909	0.996982	0	0	0.995354	0	0.998831	0	0	0	0.999419	0.998259	0	0.999999	0.999988	0.983909	0	0.999838	0.971579	0	0	0	0	0	0
TACGTAGGAGGCGAACGTTATCCGGAATTACTGGGCGTAAAGCGCACGCAGGCGGCTTCGTAAGTCCGACGTGAAAGCTCCCGGCTTAACTGGGAGAGGCCGTTGGATACTGCGGAGCTCGAGGTTAGGAGAGGAAAGTGGAATTCCCGGTGTAGTGGTGGAATGCGTAGATATCGGGAGGAACCCCAGTGGCGAAAGCGACTTTCTAGCCTACACCTGACGCTGAGGTGCGAAAGCGTGGGGAGCGAACAGG	0	0	0	0	0	0.999715	0.987426	0	0	0	0	0.999877	0	0.978172	0	0	0	0	0.951646	0	0	0.995592	0.964387	0	0	0	0.998762	0	0	0.995402	0	0	0	0	0	0	0.991593	0	0.963745	0	0	0	0	0	0.99983	0.996448	0.999891	0	0
TACGTAGGGTGCGAGCGTTAATCGGAATTACTGGGCGTAAAGCGTGCGCAGGCGGTTGTGTAAGCCAGTCGTGAAATCCCCGGGCTCAACCTGGGAATGGCGATTGGGACTGCACGGCTGGAGTATGGCAGAGGGGACTGGAATTCCTGGTGTAGCAGTGAAATGCGTAGATATCAGGAGGAATACCGATGGCGAAGGCAGGTCCCTGGGCTGATACTGACGCTCATGCACGAAAGCGTGGGGAGCAAACAGG	0.974076	0	0	0.972657	0	0	0	0	0	0	0	0	0	0	0	0.998051	0.974076	0.999999	0	0	0.999811	0.987203	0	0	0	0	0	0.998691	0	0	0	0	0	0	0	0	0	0	0	0	0.972657	0	0	0	0	0	0	0	0.999945
TACGTAGGGTGCAAGCGTTAATCGGAATTACTGGGCGTAAAGCGTGCGCAGGCGGTTATGTAAGACAGATGTGAAATCCCCGGGCTTAACCTGGGAACTGCATTTGTGACTGCATGGCTGGAGTGCGGCAGAGGGGGATGGAATTCCGCGTGTAGCAGTGAAATGCGTAGATATGCGGAGGAACACCGATGGCGAAGGCAATCCCCTGGGCCTGCACTGACGCTCATGCACGAAAGCGTGGGGAGCAAACAGG	0	0	0	0	0.997034	0.999519	0.996581	0	0	0	0	0.969086	0.961694	0.996342	0	0	0.991723	0	0.981236	0.996342	0.990917	0.952091	0.992583	0	0	0.96382	0.981236	0.964061	0	0	0	0.991325	0	0	0	0	0	0	0.979863	0	0	0	0	0	0	0.989923	0	0	0.952091
TACGTAGGGTGCGAGCGTTAATCGGAATTACTGGGCGTAAAGCGTGCGCAGGCGGTTTTGTAAGACAGGTGTGAAATCCCCGGGCTTAACCTGGGAACTGCGCTTGTGACTGCAAGACTAGAGTGTGGCAGAGGGGGGTGGAATTCCACGTGTAGCAGTGAAATGCGTAGAGATGTGGAGGAACACCGATGGCGAAGGCAGCCCCCTGGGTCAACACTGACGCTCATGCACGAAAGCGTGGGGAGCAAACAGG	0	0.962471	0	0	0	0	0	0	0	0	0	0	0	0	0	0	0	0	0	0	0	0	0	0	0	0	0	0	0	0	0	0	0	0	0	0	0	0.981276	0	0	0	0	0	0	0.989801	0	0	0	0
TACGGAGGGTGCAAGCGTTATCCGGAATCACTGGGTTTAAAGGGTGCGTAGGCTGTTTGATAAGTCAGTTGTGAAATACCCCGGCTTAACCGGCGGTCGTGCGATTGATACTGTCAGACTTGAATCAGGTTGAGGTAGGCGGAATGTGGCATGTAGCGGTGAAATGCATAGATATGCCATAGAACACCGATTGCGAAGGCAGCTTGCTGGACCTAGATTGACGCTGAGGCACGAAAGCGTGGGGAGCAAACAGG	0	0	0	0	0	0	0	0.972781	0	0	0	0	0.998699	0	0	0	0.999701	0	0	0.96164	0	0.991118	0	0	0	0.997281	0	0	0	0	0	0	0	0	0.999799	0	0	0	0.992909	0	0.999125	0	0.998694	0	0	0	0	0	0
GACAGAGGATGCGAACGTTGCTCGGATTTACTGGGCGTAAAGCGCGTGTAGGCGGTCTCGTTAGTCGGGTGTGAAAGCCCCGGGCTCAACCCGGGAAGTGCACCCGATACTGCGAGACTGGGGTACTGAAGAGGAGAGCGGAATTCCCGGTGTAGAGGTGAAATTCGTAGATATCGGGAGGAACACCAGTGGCGAAGGCGGCTCTCTGGGCAGATACCGACGCTGAGACGCGAAAGCGTGGGGAGCAAACAGG	0	0	0	0	0	0	0	0	0	0	0	0	0	0	0	0	0	0	0	0	0	0	0	0	0	0	0	0	0	0.970656	0	0	0	0	0	0	0.959672	0	0	0	0	0.984212	0	0	0	0	0	0	0
TACGTAGGTGACAAGCGTTATCCGGAATTACTGGGCGTAAAGCGCACGCAGGCGGTCAGATAAGTCTGATGTGAAACCTTCTGGCTTAACCAGAAGACGTCGTTGGATACTGTTTGACTTGAGGCGATGAGAGGAATGCGGAATCCCCGGTGTAATGGTGGAATATGTAGATATCGGGGGGAACATCTGAGGCGAAAGCGGCATTCTGGCATTAGCCTGACGCTCATGTGCGAAAGCGTGGGGAGCAAACGGG	0	0	0.988386	0	0	0	0	0.999998	0	0	0.974413	0	0.995938	0	0	0	0.992171	0	0.993686	0	0	0.986426	0	0	0	0.968507	0	0	0.96209	0	0	0	0.986804	0	0	0	0.959672	0	0	0	0	0	0.97297	0	0	0	0	0.995854	0
TACGAAGGGTGCGAGCGTTAATCGGAATTACTGGGCGTAAAGCGCGCGTAGGTGGTTAAGTAAGCGATCTGTGAAAGCCCCGGGCTTAACCTGGGAACTGCAGGTCGAACTGCTTGGCTAGAGTATGGTAGAGGGGTGTGGAATTTCCTGTGTAGCGGTGAAATGCGTAGATATAGGAAGGAACATCAGTGGCGAAGGCGACACCCTGGACCGATACTGACACTGAGGCGCGAAAGCGTGGGTAGCGAACAGG	0	0	0	0	0.997034	0	0.996581	0	0	0	0	0.969086	0	0.996342	0	0	0	0	0	0	0	0.952091	0	0	0	0	0.996936	0	0	0.992583	0	0	0	0	0	0	0	0	0	0	0	0	0	0	0.999442	0.95283	0.997034	0	0
CACGTAGGCACCAAGCGTTGTCCGGATTTATTGGGCGTAAAGAGCTCGTAGGCGGTTCGGTAAGTCGGGTGTGAAAACTTTGGGCTTAACCCAAAGCCTGCATCCGATACTGCTGTGACTAGAGTTCGGTAGGGGAGCGGGGAATTCCTAGTGTAGCGGTGAAATGCGCAGATATTAGGAGGAACACCGGTGGCGAAGGCGCCGCTCTGGGCCGATACTGACGCTGAGGAGCGAAAGCGTGGGTAGCAAACAGG	0	0	0	0	0	0	0	0.999858	0	0	1	0	0.984054	0	0	0	0	0	0	0	0	0	0	0	0.961976	0.999997	0	0	0.999988	0	0.998981	0	0.997386	0	0.999407	0.993465	0	0.999961	1	0.999722	0	0.971339	0.999886	0	0	0	0	0.999695	0
TACGGAGGGTGCAAGCGTTATCCGGAATCACTGGGTTTAAAGGGTGCGTAGGCGGTCAGATAAGTCAGTCGTGAAATTCCTCGGCTTAACCGGGTGGACTGCGATTGATACTGTTTGACTTGAATGAGGTTGAGGTAGGCGGAATGTGGCATGTAGCGGTGAAATGCTTAGATATGCCATAGAACACCGATTGCGAAGGCAGCTTGCTGGGCCTTCATTGACGCTGAGGCACGAAAGCGTGGGGAGCAAACAGG	0	0.971096	0	0	0	0.974076	0	0	0	0	0	0.971096	0	0	0	0	0	0	0	0	0	0	0	0	0	0.999741	0	0	0	0	0	0	0	0	0.967064	0	0	0	0.999993	0	0.993113	0	0	0	0	0	0.999871	0	0
TACGGAGGGAGCTAGCGTTGTTCGGAATTACTGGGCGTAAAGCGTGCGTAGGCGGTGACTCAAGTCAGAGGTGAAAGCCTGGAGCTCAACTCCAGAACTGCCTTTGAAACTAGGTCGCTAGAATCTGGGAGAGGTGAGTGGAATTCCGAGTGTAGAGGTGAAATTCGTAGATATTCGGAAGAACACCAGTGGCGAAGGCGGCTCACTGGACCAGAATTGACGCTGAGGCACGAAAGCGTGGGGAGCAAACAGG	0	0	0	0	0	0	0	0	0	0	0	0.999997	0	0.978172	0	0	0	0	0	0	0	0	0	0	0	0	0.990394	0	0	0.995402	0	0	0	0	0	0	0	0.983155	0	0	0	0	0	0	0	0.977558	0	0	0
TACGGAGGGTGCAAGCGTTATCCGGAATCACTGGGTTTAAAGGGTGCGTAGGCGGTCTTGTAAGTCAGTCGTGAAATCGCTGGGCTCAACCCATGCAATTGCGATTGATACTGCGAGACTTGAATGGGGTTAAGGCAGGCGGAATGTGGCATGTAGCGGTGAAATGCATAGATATGCCATAGAACACCGATTGCGAAGGCAGCCTGCTGGGCCTTTATTGACGCTGAGGCACGAAAGCGTGGGGAGCAAACAGG	0	0	0.993447	0	0	0	0	0.995719	0	0	0.984023	0	0.998699	0	0	0	0.999701	0	0.998425	0	0	0	0	0.972781	0	0.997281	0	0	0	0	0	0	0	0	0	0	0	0	0	0	0.976666	0	0.998694	0	0	0	0	0.999984	0
TACGAAGGGGACTAGCGTTGTTCGGAATCACTGGGCGTAAAGCGCACGTAGGCGGATTTGTAAGTCAGGGGTGAAATCCCGGGGCTCAACCTCGGAACTGCCTTTGATACTGCGAATCTCGAGTCCGATAGAGGTGGGTGGAATTCCTAGTGTAGAGGTGAAATTCGTAGATATTAGGAAGAACACCGGTGGCGAAGGCGGCCCACTGGATCGGTACTGACGCTGAGGTGCGAAAGCGTGGGGAGCAAACAGG	0	0	0	0	0	0	0	0	0	0	0	0	0	0	0	0	0	0	0	0	0	0	0	0	0	0	0	0	0	0	0	0.977446	0	0.979673	0	0	0	0.995147	0	0	0	0.999275	0.983284	0	0	0	0	0	0
CACGTACTGTGCGAACGTTATTCGGAATCACTGGGCTTAAAGGGTGCGTAGGCGGCGATTCAAGTCAGGTGTGAAAGGCTTCGGCTCAACCGGGGCACTGCGCTTGAAACTGGATTGCTGGAGTATCTCAGGGGTGTGCGGAACTGCCAGTGGAGCGGTGAAATGTGTTGATATTGGCAGGAACACCGGAGGCGAAGGCGGCACACTGGGGGATAACTGACGCTGAGGCACGAAAGCCAGGGGAGCGAACGGG	0	0	0	0	0	0.989324	0	0.99116	0	0	0	0	0.997723	0	0	0	0.989324	0	0	0.999054	0	0.999848	0.999745	0	0	0.958973	0.976666	0	0	0	0	0	0.970847	0	0.976666	0	0.998981	0	0	0	0.999443	0	0	0	0	0	0	0	0
TACGAAGGGGGCTAGCGTTGCTCGGAATCACTGGGCGTAAAGGGTGCGTAGGCGGGTCTTTAAGTCAGAGGTGAAATCCTGGAGCTCAACTCCAGAACTGCCTTTGATACTGAGGATCTTGAGTTCGGGAGAGGTGAGTGGAACTGCGAGTGTAGAGGTGAAATTCGTAGATATTCGCAAGAACACCAGTGGCGAAGGCGGCTCACTGGCCCGATACTGACGCTGAGGCACGAAAGCGTGGGGAGCAAACAGG	0	0	0	0	0	0	0	0.995719	0	0	0.999596	0	0	0	0	0	0	0	0	0	0	0	0	0	0	0.999997	0	0	0.999243	0	0.96164	0	0.982158	0	0.999799	0	0	0.999589	0.999992	0	0.976666	0.987457	0.991902	0	0	0.980007	0	0.970498	0
TACGGAGGGAGCTAGCGTTGTTCGGAATTACTGGGCGTAAAGCGCGCGTAGGCGGTCCATCAAGTCAGAGGTGAAAGCCCGGGGCTCAACCCCGGAACTGCCTTTGAAACTGGCGGACTAGAATCTTGGAGAGGCGAGTGGAATTCCGAGTGTAGAGGTGAAATTCGTAGATATTCGGAAGAACACCAGTGGCGAAGGCGACTCGCTGGACAAGTATTGACGCTGAGGTGCGAAAGCGTGGGGAGCAAACAGG	0	0	0	0	0	0.993686	0	0	0	0	0	0.999575	0	0.994468	0	0	0	0	0	0.96164	0	0	0	0	0	0	0.963505	0	0	0.99843	0	0.98579	0	0	0	0	0	0.997281	0.998815	0	0	0.987457	0.964118	0	0	0.999243	0.951646	0	0
TACAGAGGGTGCGAGCGTTAATCGGATTTACTGGGCGTAAAGCGTGCGTAGGCGGCTTTTTAAGTCGGATGTGAAATCCCTGAGCTTAACTTAGGAATTGCATTCGATACTGGGAAGCTAGAGTATGGGAGAGGATGGTAGAATTCCAGGTGTAGCGGTGAAATGCGTAGAGATCTGGAGGAATACCGATGGCGAAGGCAGCCATCTGGCCTAATACTGACGCTGAGGTACGAAAGCATGGGGAGCAAACAGG	0	0	0	0	0	0.968507	0	0	0	0	0.977686	0	0	0	0	0	0	0	0	0	0	0	0	0	0	0.999403	0	0	0.998722	0	0.963881	0	0	0	0.986875	0.968507	0	0	0.999731	0	0	0	0	0	0	0.976099	0	0	0
TACGTAGGGACCAAGCGTTGTTCGGATTTACTGGGCGTAAAGGGCGCGTAGGCGGCGTGACAAGTCACTTGTGAAATCTCCGGGCTTAACTCGGAACGGCCAAGTGATACTGTTGTGCTAGAGTGCAGAAGGGGCAATCGGAATTCTTGGTGTAGCGGTGAAATGCGTAGATATCAAGAGGAACACCTGAGGTGAAGACGGGTTGCTGGGCTGACACTGACGCTGAGGCGCGAAAGCCAGGGGAGCAAACGGG	0	0.998627	0	0.999984	0.999921	0	0.999964	0	0	0	0	0.998627	0	0.982602	0	0	0	0.993992	0	0	0	0.985692	0	0	0	0	1	0	0	0.991996	0	0	0	0	0	0	0	0	0	0	0	0	0	0.980988	0.999997	0	0.998476	0	0
TACGTACCGTACGAACGTTATTCGGAATTACTGGGCTTAAAGGGTTTGTAGGCGGCCTTGTAAGTCAGGTGTGAAATCCCTCGGCTCAACCGAGGAACGGCGCTTGATACTGCACGGCTTGAGGGAGACAGGGGTAAGCGGAACTGATGGTGGAGCGGTGAAATGCGTTGATATCATCAGGAACACCGGTGGCGAAAGCGGCTTACTGGGTCTCTTCTGACGCTGAGGAACGAAAGCTAGGGTAGCGAACGGG	0	0	0	0	0	0	0	0	0	0	0.992591	0	0.996235	0	0.996235	0	0.982964	0	0.985698	0	0	0	0	0	0	0.965101	0	0.989245	0	0	0	0.981493	0.994112	0	0.999548	0	0.983389	0.997973	0.98779	0.981483	0	0.999768	0.999983	0	0	0	0	0.974691	0
TACGGGGGGGGCAAGCGTTGTTCGGAATTACTGGGCGTAAAGGGTTCGTAGGTGGCCAACTAAGTCATACGTGAAATCCCTCAGCTTAACTGGGGAACTGCGTCTGATACTGGTTGGCTTGAGTGCAGGAGAGGAACGCGGAATTCCAGGTGTAGCGGTGAAATGCGTAGATATCTGGAGGAACACCGGTGGCGAAGGCGGCGTTCTGGACTGCAACTGACACTGAGGAACGAAAGCCAGGGGAGCAAACGGG	0	0	0	0	0	0.95728	0	0.980025	0	0	0.999167	0	0.982606	0	0	0	0.95728	0	0	0.996081	0	0	0.990298	0	0	0.999988	0	0	0.999999	0	0.996081	0.96209	0.998815	0	0.999915	0.95728	0	0.993448	0.999999	0	0.997274	0.998807	0.999304	0	0	0.998048	0	0	0
TACGGAGGGTGCAAGCGTTATCCGGAATTACTGGGTTTAAAGGGTGCGTAGGCGGCTGTGTAAGTCAGGAGTGAAAGTTTGCGGCTTAACCGTAAAATTGCTTTTGATACTGCACGGCTAGAATCAGGATGAGGTCAGCGGAATGTGGCATGTAGCGGTGAAATGCATAGATATGCCATAGAACACCAATTGCGAAGGCAGCTGGCTAGACCTGTATTGACGCTGAGGCACGAAAGCGTGGGGAGCGAACAGG	0	0.997583	0	0.999931	0.996976	0	0.998768	0	0	0	0	0.997583	0	0.973037	0	0	0	0	0	0	0	0.966807	0	0	0	0	0.999998	0	0	0.98658	0	0	0	0	0	0	0	0	0	0	0	0	0	0.973443	0.998655	0	0.996976	0	0
TACGGAGGGTGCAAGCGTTGTTCGGAATTATTGGGCGTAAAGCGCGCGCAGGCGGGTGGCTAAGTCTGATGTGAAATCCCTCGGCTCAACCGAGGACGTGCATTGGATACTGGCTGTCTTGAGTCCTGGAGAGGGGAGCGGAATTCCCAGTGTAGAGGTGAAATTCGTAGATATTGGGAGGAACACCAGTGGCGAAGGCGGCTTCCTGGACAGTGACTGACGCTGAGGCGCGAAAGCGTGGGTAGCAAACAGG	0	0	0.997199	0	0	0	0	0.981249	0	0	0.999996	0	0.951225	0	0	0	0	0	0	0	0	0	0	0	0	0.977686	0	0.994948	0.999935	0	0	0	0	0	0.984023	0	0	0	0.992605	0	0	0	0.996769	0	0	0	0	0	0.986936
TACGAGAGGCCCAAACGTTATTCGGAATTACTGGGCTTAAAGAGTTCGTAGGCGGCGCGGATAGTGGGGTGTGAAAGCCCTCGGCTCAACCGAGGAATTGCGCTCCAAACTGCCGTGCTTGAGGAACCTAGAGGTGAGCGGAACTGATGGTGGAGCGGTGAAATGCGTTGATATCATCAGGAACACCGGAGGCGAAGGCGGCTCACTGGGGGTTTTCTGACGCTGAGGAACGAAAGCCAGGGGAGCGAACGGG	0.991723	0.996342	0	0.99292	0	0	0	0	0	0	0	0.996342	0	0.996342	0	0	0	0	0	0	0	0.999869	0.950289	0	0	0	0.999675	0	0	0.992583	0	0	0	0	0	0	0.998518	0	0	0	0.964061	0	0	0	0.995266	0	0.97799	0	0
TACGGAGGGTGCAAGCGTTAATCGGAATTACTGGGCGTAAAGCGCACGCAGGCGGTTGGATAAGTTAGATGTGAAAGCCCCGGGCTCAACCTGGGAATTGCATTTAAAACTGTCCAGCTAGAGTCTTGTAGAGGGGGGTAGAATTCCAGGTGTAGCGGTGAAATGCGTAGAGATCTGGAGGAATACCGGTGGCGAAGGCGGCCCCCTGGACAAAGACTGACGCTCAGGTGCGAAAGCGTGGGGAGCAAACAGG	0.961476	0	0	0	0	0	0	0	0	0	0	0	0	0	0	0	0	0	0	0	0	0.98985	0	0	0	0	0	0	0	0	0	0	0	0	0	0	0.990385	0	0	0	0	0	0	0	0	0	0	0	0
TACGGAGGGTGCAAGCGTTGCTCGGATTTACTGGGCGTAAAGCGACCGCAGGCGGTCGATTAAGTTTGACGTGAAAGCCCCGGGCTCAACTCGGGAAGTGCGTCAAAAACTGGTCGACTTGAGTACGGGAGAGGAGAGTGGAATTCCTGGTGTAGAGGTGAAATTCGTAGATATCAGGAGGAACACCGGCGGCGAAGGCGGCTCTCTGGCCCGATACTGACGCTCATGGTCGAAAGCGTGGGGAGCAAACAGG	0.997466	0.999728	0	0.999624	0.997526	0	0.996982	0	0	0	0	0.995147	0	0.995147	0	0.968507	0	0.999997	0	0	0.997119	0.999085	0	0	0	0	0.999589	0	0	0.984365	0	0	0	0	0	0	0	0	0	0	0	0	0	0	0.994182	0	0.997526	0	0
CACGTACTGTGCGAACGTTATTCGGAATCACTGGGCTTAAAGGGTGCGTAGGCGGTTTATCAAGTCAGGTGTGAAATGCCAGAGCTCAACTTTGGCACTGCGCTTGAAACTGATAAGCTAGAGTATTCCAGGGGTGTGCGGAACTGCCAGTGGAGCGGTGAAATGCGTTGATATTGGCAGGAACACCGGAGGCGAAGGCGGCACACTGGGGAATAACTGACGCTGAGGCACGAAAGCCAGGGTAGCGAACGGG	0	0	0.999994	0	0	0	0	0	0.961976	0	0.990636	0	0.984054	0	0	0	0.993465	0	0.999407	0	0	0.998167	0	0.997416	0	0	0	0.982276	0	0.959271	0	0	0	0	0	0	0	0	0	0	0	0	0	0	0	0	0	0.999695	0.99106
TACGTACCGGACAAACGTTATTCGGAATCACTGGGCTTAAAGAGTGCGTAGGCGGCCTAGAAGGCGAGGTGTGAAATCCCACGGCTCAACCGTGGAATTGCGCTTCGAACCGCTAGGCTCGAGGGAGACAGGGGTGAGTGGAACTGATGGTGGAGCGGTGAAATGCGTTGATATCATCAGGAACACCAGTGGCGAAGGCGACTCACTGGGTCTCTACTGACGCTGAGGCACGAAAGCTAGGGGAGCAAACGGG	0	0	0	0.958973	0	0.968507	0	0.962803	0	0	0	0.995147	0	0.963881	0	0	0	0	0	0	0	0.995009	0	0	0	0	0.999589	0	0	0	0	0	0	0	0	0	0	0	0	0	0	0	0	0	0.994182	0	0.997526	0	0
AACGTAGGGGCCAAGCGTTATCCGGATTTACTGGGCGTAAAGCGCATGTAGGTGGTCTTTTAAGTTGGACGTGAAAGCTCCTGGCTTAACTGGGAGAGGTCGTTCAAAACTGAAAGACTTGAGGGTGGTAGAGGAGAGTGGAATTCCCGGTGTAGTGGTGAAATGCGTAGATATCGGGAGGAACACCAGTGGCGAAGGCGGCTCTCTGGGCCATTCCTGACACTCAGATGCGAAAGCCAGGGGAGAGAACGGG	0.995938	0	0	0.967587	0	0	0	0	0	0	0	0.989182	0	0	0	0	0	0	0	0	0	0.997053	0	0	0	0	0	0	0	0.999182	0	0	0	0	0	0	0.977978	0.99264	0	0	0	0	0	0	0.973327	0	0	0	0
TACGAAGGACCCGAGCGTTATCCGGATTTACTGGGTTTAAAGGGTGCGTAGGTGGATTTTTAAGTCAGTGGTGAAAGCCTCCCGCTCAACGGGAGAACTGCCATTGATACTGATAGTCTTGAGTATAGTTGAGGTAGGCGGAATATGTCATGTAGTGGTGAAATACTTAGATATGACATAGAACACCAATTGCGAAGGCAGCTTGCTAAACTATAACTGACACTGAGGCACGAAAGCGTGGGGAGCAAACAGG	0	0	0.999961	0	0	0	0	0.980025	0.995754	0.999041	0.99993	0	0.999041	0	0	0	0.95728	0	0.999915	0	0	0	0	0.997146	0	0.999988	0	0	0.960487	0	0	0	0	0	0	0	0	0	0.997572	0	0	0	0.995119	0	0	0	0	0.996774	0
TACGTAGGGAGCGAGCGTTGTCCGGAATCATTGGGCGTAAAGAGCATGTAGGTGGATCAATAAGTCTGCTGTGAAAGTCGAAGGCTCAACCTTCGAAAGCCGGTGGATACTGTTGATCTAGAGTACGGAAGAGGCGAGTGGAATTCCTGGTGTAGCGGTGGAATGCGCAGATATCAGGAGGAACACCAATAGCGAAGGCAGCTCGCTGGGACGTTACTGACACTGAGATGCGAAAGCGTGGGGAGCAAACAGG	0	0	0	0.975832	0	0	0	0	0	0	0	0	0	0	0	0	0	0	0	0	0	0	0	0	0	0	0	0	0	0	0	0.957768	0	0	0	0.970656	0	0	0	0	0	0	0	0	0	0	0	0	0
TACGAAGGGGGCGAGCGTTGTTCGGAATCACTGGGCGTAAAGGGCACGTAGGCGGCCGTGCAAGTTGGGCGTGAAAGCCCCGGGCTCAACCCGGGATGTGCGCTCAAGACTGCATGGCTCGAGTTCGGAAGAGGGTGGCGGAATTCCCAGTGTAGAGGTGAAATTCGTAGATATTGGGAAGAACACCGGTGGCGAAGGCGGCTACCTGGTCCGATACTGACGCTGAGGTGCGAAAGCGTGGGGAGCAAACAGG	0.974076	0.99638	0	0.999817	0.999871	0	0.999777	0	0	0	0	0.999812	0	0.99638	0	0	0	0.967064	0	0	0	0.987203	0	0	0	0	0.99998	0	0	0.998747	0	0	0	0	0	0	0	0	0	0	0	0	0	0	0.984346	0.954214	0.999871	0	0
TACGGAGGGTGCAAGCGTTATCCGGAATCACTGGGTTTAAAGGGTGCGTAGGCGGCTTGGTAAGTCAGGGGTGAAAGCCTCCCGCTCAACGGGAGGACTGCCTTTGATACTGCCGGGCTTGAATCAGGCCGAGGGCGGCGGAATGTGGCATGTAGCGGTGAAATGCATAGATATGCCATAGAACACCGATTGCGAAGGCAGCTGCCTGGGCCTGGATTGACGCTGAGGCACGAAAGCGTGGGGAGCGAACAGG	0	0.998169	0	0.999966	0	0	0.994177	0	0	0	0	0	0	0	0	0	0	0.998257	0	0	0.97719	0.977862	0	0	0	0	0.998257	0	0	0	0	0	0	0	0	0	0.995174	0	0	0	0	0	0	0	0	0.956494	0.983188	0	0
TACGGAGGGTGCAAGCGTTATCCGGAATCACTGGGTTTAAAGGGTGCGTAGGCGGTTCGGTAAGTCAGTTGTGAAATCTCTTGGCTTAACCAATGAAATTGCGATTGATACTGTCGGACTTGAATCAGGTTGAGGTAGGCGGAATGTGGCATGTAGCGGTGAAATGCATAGATATGCCATAGAACACCGATTGCGAAGGCAGCTTGCTGGACCTGAATTGACGCTGAGGCACGAAAGCGTGGGGAGCAAACAGG	0	0.998169	0	0.999966	0.983188	0	0.971881	0	0	0	0	0.998169	0	0.998169	0	0	0	0	0	0	0	0.999004	0	0	0	0	0.998257	0	0	0.98958	0	0	0	0	0	0	0	0	0	0	0	0	0	0	0.999224	0	0.997838	0	0
TACGTAGGGTGCGAGCGTTAATCGGAATTACTGGGCGTAAAGCGTGCGCAGGCGGTCTTGCAAGACAGGTGTGAAATCCCCGGGCTTAACCTGGGAACTGCACTTGTGACTGCAAGGCTGGAGTACGGCAGAGGGGGATGGAATTCCGCGTGTAGCAGTGAAATGCGTAGATATGCGGAGGAACACCGATGGCGAAGGCAATCCCCTGGGCCTGTACTGACGCTCATGCACGAAAGCGTGGGGAGCAAACAGG	0	0	0	0	0	0	0	0.985732	0	0	0.998334	0	0.986258	0	0	0	0	0	0	0	0	0	0	0	0	0.999998	0	0	0.999266	0	0	0	0.989852	0	0.999645	0	0	0.985269	0.999948	0	0.967158	0	0.999653	0	0	0	0	0.969124	0
TACGTAGGGTGCGAGCGTTAATCGGAATTACTGGGCGTAAAGCGTGCGCAGGCGGTTTGATAAGACAGGCGTGAAATCCCCGGGCTTAACCTGGGAACTGCGCTTGTGACTGTCTCACTAGAGTACGGCAGAGGGGGGTGGAATTCCACGTGTAGCAGTGAAATGCGTAGAGATGTGGAGGAACACCGATGGCGAAGGCAGCCCCCTGGGCCGATACTGACGCTCATGCACGAAAGCGTGGGGAGCAAACAGG	0	0	0.995023	0	0.987579	0	0.980216	0	0	0	0.999048	0	0	0	0	0	0	0	0	0	0	0	0	0	0	0.999006	0	0.95372	0.999414	0	0	0.999305	0	0	0.977288	0	0	0	0.999567	0	0	0.97061	0	0	0	0	0	0	0.967351
AACGTAGGAGGCAAGCGTTATCCGGATTTACTGGGCGTAAAGCGCATGTAGGCGGTTCCCTAAGTCGGGTGTGAAAGCTCCTGGCTTAACTAGGAGAGGTCATTTGAAACTAGGGAACTTGAGGATGGTAGAGGAGAGTGGAATTCCCGGTGTAGTGGTGAAATGCGTAGATATCGGGAGGAACACCTGTGGCGAAGGCGGCTCTCTGGGCCATTCCTGACGCTGAGATGCGAAAGCTAGGGTAGAGAACGGG	0	0.995147	0	0.958973	0.983155	0	0.983958	0	0	0	0	0.999728	0	0.995147	0	0	0	0	0	0	0	0.979398	0	0	0	0	0.999997	0	0	0.984365	0	0	0	0	0	0	0	0	0	0	0	0	0	0.99264	0.998951	0	0.999795	0	0
TACGGAGGGTGCAAGCGTTATCCGGAATTACTGGGTTTAAAGGGTGCGTAGGCGGCGCTGTAAGTCAGGGGTGAAAGGTTCCGGCTCAACCGGAGAATTGCCTTTGATACTGCAGTGCTAGGATTGGGTTGAGGTTGGCGGAATGTGACATGTAGCGGTGAAATGCATAGATATGTCATAGAACACCGATTGCGAAGGCAGCCAACTGGACCTTGATTGACGCTGAGGCACGAAAGCGTGGGGAGCAAACAGG	0	0.997583	0	0	0	0	0	0	0	0	0	0	0	0	0	0	0	0	0	0	0	0	0	0.993529	0	0	0	0	0	0.98658	0	0	0	0.98781	0	0	0	0	0	0	0	0	0	0	0.970298	0	0.978017	0.999486	0
GACAGAGGGTGCAAACGTTGTTCGGAATTACTGGGCGTAAAGCGCGTGTAGGCTGCGATGCAAGTCGGATGTGAAAGCCCTGGGCTCAACCTAGGAAGTGCATTCGAAACTGCGTTGCTTGAGTTCTGGAGAGGAAGGCGGAATTCTCGGTGTAGAGGTGAAATTCGTAGATATCGAGAGGAACACCGGTGGCGAAGGCGGCCTTCTGGACAGCAACTGACGCTGAGACGCGAAAGCGTGGGGAGCAAACAGG	0.968507	0.999728	0	0.999957	0.999993	0	0.999968	0	0	0	0	0.999728	0	0.995147	0	0	0	0.986875	0	0	0	0.995009	0	0	0	0	0.999997	0	0	0.984365	0	0	0	0	0	0	0	0	0	0	0	0	0	0	0.999862	0	0.999795	0	0
TACGTAGGGTGCGAGCGTTAATCGGAATTACTGGGCGTAAAGCGAGCGCAGACGGTTATTTAAGCAAGATGTGAAAGCCCCGGGCTCAACCTGGGAACTGCGTTTTGAACTGGGTAACTAGAGTGTGTCAGAGGGGGGTAGAATTCCACGTGTAGCAGTGAAATGCGTAGAGATGTGGAGGAATACCGATGGCGAAGGCAGCCCCCTGGGATAACACTGACGTTCATGCTCGAAAGCGTGGGTAGCAAACAGG	0	0	0	0	0	0	0	0	0	0	0.968693	0	0	0	0	0	0	0	0	0	0	0	0.976679	0	0	0.983958	0	0	0.99935	0	0.998831	0.958122	0	0	0.995722	0.998259	0	0.996982	0.999988	0	0	0	0	0	0	0.99935	0	0	0
TACGTAGGGTCCGAGCGTTGTCCGGAGTTACTGGGCGTAAAGCGCGCGCAGGCGGCGGAGTAAGCATGGCGTGAAAGCCCCAGGCTCAACCTGGGAGGGTCGTCGTGGACTGCTTCGCTTGAGGGCGGTAGGGGCTGGTGGAATGCCTGGTGTAGTGGTGAAATGCGTAGAGATCAGGCGGAACACCCGTGGCGAAGGCGGCCAGCTGGGCCGTCCCTGACGCTGAGGCGCGAAGGCGTGGGGAGCGAACGGG	0	0	0	0	0	0	0	0	0	0	0	0	0	0	0.995938	0	0	0	0	0	0	0	0	0	0	0	0	0	0	0	0	0	0	0	0	0	0.996283	0	0	0	0	0.984212	0	0	0	0	0	0	0
TACGTAGGTGACAAGCGTTATCCGGAATTACTGGGCGTAAAGCGCACGCAGGCGGCTGCTTAAGTCTGACGTGAAATCTCCTGGCTTAACTGGGAGGGGTCGTTGGAAACTGAGCGGCTTGAGGCAGTGAGAGGGGTGTAGAATTCCCGGTGTAGTGGTGGAATGCGTAGATATCGGGAGGAATACCAGAGGCGAAGGCGACACCCTGGCACTGGCCTGACGCTCATGTGCGAAAGCGTGGGGAGCGAACGGG	0	0	0	0	0	0.998051	0	0	0	0	0	0	0	0	0.994055	0	0	0	0	0	0	0	0.988097	0	0.982448	0	0.967064	0	0.996795	0	0.99638	0.99998	0	0	0.991678	0.998051	0.995384	0	0.999398	0	0	0	0	0	0	0.98626	0.987577	0	0
TACGTAGGGTGCGAGCGTTAATCGGAATTACTGGGCGTAAAGCGTGCGCAGGCGGTTCGTTAAGTTTGCGGTGAAAGCCCCGGGCTCAACCTGGGAATGGCCGTGGAAACTGGCGGGCTGGAGTGCGGCAGAGGGGGGTGGAATTCCGCGTGTAGCAGTGAAATGCGTAGAGATGCGGAGGAACACCGATGGCGAAGGCAGCCCCCTGGGCCGACACTGACGCTCAGGCACGAAAGCGTGGGGAGCAAACAGG	0	0	0.958819	0	0	0	0	0.9846	0	0	0	0	0.986712	0	0	0	0.994772	0	0.999967	0	0	0.994613	0.995439	0	0	0.98086	0	0	0.966831	0	0	0	0	0	0	0	0	0	0	0	0.95922	0.978959	0.995313	0	0	0	0	0	0
TACGGAGGGTGCAAGCGTTATCCGGAATCACTGGGTTTAAAGGGTGCGTAGGCGGTTTGATAAGTCAGAGGTGAAAGCTAGCAGCTTAACTGTTAAATTGCCTTTGATACTGTCAGACTTGAATCAGGTTGAGGTAGGCGGAATGTGACATGTAGCGGTGAAATGCATAGATATGTCATAGAACACCAATTGCGTAGGCAGCTTGCTGGGCTTGAATTGACGCTGAGGCACGAAAGCGTGGGGATCAAACAGG	0	0	0	0	0	0.990026	0	0	0.950105	0	0.997341	0	0	0	0	0	0	0	0	0	0	0	0	0.999694	0	1	0	0	0.986763	0	0	0	0.956116	0	0.990675	0	0	0.998663	1	0	0	0	0.999977	0	0	0	0	0.998568	0
TACAGAGGGTGCAAGCGTTAATCGGAATTACTGGGCGTAAAGGGCGCGTAGGCGGTTAGGTAAGTCGGATGTGAAATCCCCGGGCTCAACCTGGGAATTGCATTCGATACTGCTTAGCTAGAGTGTGGAAGAGGGAAGCGGAATTTCCGGTGTAGCGGTGAAATGCGTAGATATCGGAAGGAACACCAGTGGCGAAGGCGGCTTCCTGGTCCAACACTGACGCTGAGGCGCGAAAGCGTGGGGAGCGAACAGG	0	0	0.995616	0	0	0	0	0.977978	0	0	0	0	0.999966	0	0	0	0.999999	0	0.978315	0.989182	0.951517	0.997053	0	0	0	0	0	0.997723	0	0	0	0.986258	0.999767	0	0.998699	0	0.977978	0	0.963675	0	0.997723	0	0.989329	0	0	0	0	0	0.997053
TACGTAGGGTGCGAGCGTTAATCGGAATTACTGGGCGTAAAGCGTGCGCAGGCGGCTTTGTAAGACAGGTGTGAAATCCCCGGGCTTAACCTGGGAACTGCGCTTGTGACTGCAAGGCTCGAGTGCGGCAGAGGGGGGTGGAATTCCACGTGTAGCAGTGAAATGCGTAGAGATGTGGAGGAACACCGATGGCGAAGGCAGCCCCCTGGGTCGACACTGACGCTCATGCACGAAAGCGTGGGTAGCAAACAGG	0	0	0	0	0.980895	0.999403	0.998182	0.952839	0	0	0	0	0	0.9897	0.967587	0	0.989324	0	0	0.9897	0.985438	0	0.996635	0	0	0.997603	0.999125	0	0	0	0	0.998703	0	0	0	0	0.99116	0	0.990401	0	0.983885	0.994614	0	0	0	1	0	0	0
TACAGAGGTCCCAAGCGTTGTTCGGATTCACTGGGCGTAAAGGGTGCGTAGGTGGTGGATTAAGTCGGGTGTGAAATCTCCGGGCTCAACCCGGAGCGTGCGCCCGAAACTGATCCGCTAGAGGATAGGAGGGGAGACTGGAATTCTCGGTGTAGCAGTGAAATGCGTAGATATCGAGAGGAACACCGGTGGCGAAGGCGAGTCTCTGGACTATTCCTGACACTGAATCACGAAAGCCGGGGGAGCAAACAGG	0	0	0	0	0	0.95475	0	0	0.971591	0	0.972572	0	0	0	0	0	0	0	0	0	0	0	0	0	0.971591	0.999942	0	0	0.99483	0	0.991625	0	0	0	0.970498	0.995854	0	0	1	0.95261	0	0	0	0.989003	0	0	0.970584	0	0
TACGGAGGGTGCAAACGTTGCTCGGAATTATTGGGCGTAAAGCGCACGTAGGCGGTCCGCTAAGTCGGATGTGAAAGCCCTCGGCTTAACCGAGGAAGTGCATCCGAAACTGACGGGCTAGAGTACGGAAGAGGGTTTCGGAATTCCCGGTGTAGAGGTGAAATTCGTAGATATCGGGAGGAACACCAGTGGCGAAGGCGGAAACCTGGGCCGATACTGACGCTGAGGTGCGAAAGCGTGGGGAGCAAACAGG	0	0	0	0	0	0	0	0	0	0	0	0	0	0	0	0	0	0	0	0.951396	0.954561	0	0	0	0	0.975916	0	0	0.964225	0	0.951396	0.977951	0.977006	0	0.999955	0	0	0.998951	0.999945	0	0.990503	0.98136	0.987173	0	0	0.999725	0	0	0
AACGTAGGAGGCGAGCGTTATCCGGAGTTACTGGGCGTAAAGCGTGCGCAGGCGGTGCCATAAGTCAGGTGTGAAAGATTCCGGCTCAACCGGGAAAACGCGCTTGAGACTGTGGGACTAGAGTGGGATAGAGGGACGTGGAATTCCGGGTGGAGCGGTGAAATGTGTAGAGATCCGGAGGAACACCAGAGGCGCAAGCGGCGTCCTGGGTCCCAACTGACGCTGAGGCACGAAAGCTTGGGGAGCGAACGGG	0	0.974753	0	0.997466	0.953588	0	0.958236	0	0	0	0	0	0	0	0	0	0	0	0	0.974753	0	0.961177	0	0	0	0	0.992987	0	0	0	0	0.997408	0	0	0	0	0	0	0.972456	0	0.997466	0	0	0	0.977394	0.98144	0.994645	0	0
TACGGAGGATCCAAGCGTTATCCGGAATTACTGGGCGTAAAGAGTTGCGTAGGCGGCATAGCAAGCAGAGTGTAAAATCGTATGGCTCAACCATATACATATACTTTGAACTGTTAAGCTAGAGAGTGGAAGAGGTTGCTAGAATTCCTGGTGTAGGGGTGAAATCCGTAGATATCAGGAGGAATACCGATGGCGTAGGCAGGCAACTGGTCCATTTCTGACGCTCAGGCACGAAAGCGTGGGGAGCGATCGGG	0.999701	0	0	0.994731	0.998762	0	0.995722	0	0	0	0	0.994468	0	0.96164	0	0.999701	0	0.963505	0	0	0.993447	0	0	0	0	0	0.998425	0	0	0	0	0	0	0	0	0	0.972781	0.952535	0	0	0	0	0	0	0	0.99546	0	0	0
TACGTAGGGGCCAAGCGTTATCCGGATTTACTGGGCGTAAAGCGCATGTAGGCGGTTTGCTAAGTCGGACGTGAAAGCTCCTGGCTCAACTAGGAGAGGTCGTTCGAAACTAGTAGACTAGAGGGTGGTAGAGGAGAGCGGAATTCCAGGTGTAGCGGTGAAATGCGTAGATATCTGGAGGAACACCAGTGGCGAAAGCGGCTCTCTAGCCCACTCCTGACGCTGAGATGCGAAAGCCAGGGGAGAGAACGGG	0.964091	0	0.999603	0	0	0	0	0.969867	0	0	0.997882	0	0	0	0	0	0.964091	0	0.992489	0	0	0	0	0.996987	0	0	0	0.999978	0	0	0	0	0	0.964091	0	0	0	0.996343	0	0	0	0	0.965199	0	0	0	0	0.999986	0.999858
TACGGGGGGGGCAAGCGTTGTTCGGAATTACTGGGCGTAAAGGGCGCGTAGGCGGCTCTTCAAGTCAGCCGTGAAATCTCTAGGCTTAACCTAGAAGGGTCGGTTGATACTGTCGAGCTAGAGTGTAGAAGAGGCAACTAGAATTCCGTGTGTAGCGGTGAAATGCGTAGATATACGGAGGAATACCTGCGGCGAAGGCGGGTTGCTGGGCTAACACTGACGCTGAGGCGCGAAAGCTAGGGTAGCAAACGGG	0	0	0	0	0.991593	0.996283	0.993396	0	0	0	0	0.998726	0	0.998726	0	0	0	0	0.972781	0	0	0	0	0	0	0	0.995719	0	0	0.997337	0	0	0	0	0	0	0	0	0.988755	0	0	0	0	0	0.999345	0.991296	0.999999	0	0
TACGGAGGATGCAAGCGTTATCCGGAATCATTGGGTTTAAAGGGTCCGCAGGCGGATTGTTAAGTCAGGGGTGAAAGTTTACAGCTCAACTGTAAAATTGCCTTTGATACTGGCAATCTTGAATCATTGTGAAGTGGTTAGAATGTGTAGTGTAGCGGTGAAATGCATAGATATTACACAGAATACCCATTGCGAAGGCAGATCACTAACAATGTATTGACGCTCAGGGACGAAAGCGTGGGGAGCGAACAGG	0.978562	0	0	0.999997	0.954213	0	0.976873	0	0	0	0	0	0	0	0	0.978562	0	1	0	0	0.98527	0.9917	0	0	0	0	0.957967	0	0	0.972931	0	0	0	0	0	0	0	0	0	0	0	0	0	0	0.974599	0	0	0	0
GACAGAGGGGGCAAGCGTTGTCCGGAGTTACTGGGCGTAAAGCGTCCGCAGGCGGTACCCTACGTGGAGTGTGAAAGCGCCGGGCTTAACCCGGCGAGGCCATTGCAAACGGGGGCACTCGAGGGCGGCAGAGGAGTGGGGAATTGCCGGTGTAGTGGTGAAATGCGTAGAGATCGGCAGGAACACCAAAGGGGAAGCCACCACTCTGGGCCGCACCTGACGCTCAGGGACGAAAGCGTGGGGAGCGAACCGG	0	0	0	0	0	0.999403	0	0.998981	0	0	0.994948	0	0	0	0	0	0	0	0	0	0	0	0.975832	0	0	0.999624	0	0	0.995807	0	0.9897	0.967158	0.970847	0	0.994731	0	0.952839	0.999624	0.998146	0	0	0.973204	0.98049	0	0	0.999907	0	0	0
GACGAACCGTCCGAACGTTATTCGGTATCACTGGGCTTAAAGAGTTCGTAGGCGGCCAAATAGGTCAGGTGTGAAATCCCACAGCTCAACTGTGGAACTGCGCTTGAAACCACTTGGCTTGAGGGAGATAGAGGTGAGCGGAACAGATGGTGGAGCGGTGAAATGCGTTGATATCATCTGGAACACCGGTGGCGAAAGCGGCTCACTGGATCTTTTCTGACGCTGAGGAACGAAAGCTAGGGTAGCGAACGGG	0	0	0	0	0	0	0	0.993767	0	0.973327	0.963511	0	0.998265	0.951396	0	0	0.991724	0	0	0.992373	0	0.984353	0.999839	0	0	0.999987	0	0	0.998116	0	0	0	0.977006	0	0.999997	0	0.963788	0	1	0	0.990503	0	0.999705	0	0	0.990529	0	0	0
AACGTAGGTGGCAAGCGTTATCCGGATTTACTGGGCGTAAAGCGCGCGCAGGTGGTAACGTAAGTTGGGTGTGAAATCTCCTGGCTCAACTGGGAGGGGTCGCTCAAGACTGCGTTGCTTGAGGTCGAGAGAGGGATGCGGAATTCCCGGTGTAGTGGTGGAATGCGTAGATATCGGGAGGAACACCAGTGGCGAAAGCGGCATCCTGGCTCGCACCTGACACTGAGGCGCGAAAGCGTGGGGAGCAAACGGG	0.998259	0	0	0.989261	0.999994	0	0.999999	0	0	0	0	0.987942	0	0.998831	0	0.998259	0	0.97801	0	0	0.999196	0	0	0	0	0	1	0	0	0	0	0	0	0	0	0	0.993396	0	0	0	0	0	0	0	0.993084	0.99935	0.998372	0	0
TACGAAGGGTGCAAGCGTTATCCGGATTCATTGGGTTTAAAGGGTGCGTAGGCGGAGCGTTAAGTCAGTGGTGAAATCCTGCAGCTCAACTGTAGAATTGCCATTGATACTGGCGCTCTTGAGTGCGCTTGAAGTAGGCGGAATGTGCCGTGTAGCGGTGAAATGCTTAGATATGGCACAGAACACCAATTGCGAAGGCAGCTTACTAAGGCGATACTGACGCTGAGGCACGAAAGCGTGGGGATCGAACAGG	0	0	0	0	0.951643	0.993465	0	0.997416	0	0	0	0.998981	0.984054	0.986221	0	0	0.993465	0	0	0.998981	0	0.999998	0.959271	0	0	0.968943	0.999407	0	0	0.999613	0	0	0	0	0.982757	0	0.979939	0	0.988951	0	0.999298	0	0	0	0.998329	0	0.99055	0.97067	0
TACGTAGGGGCCAAGCGTTATCCGGATTTACTGGGCGTAAAGCGCATGTAGGCGGTCTACTAAGTCGGACGTGAAAGCTCCTGGCTCAACTAGGAGAGGTCGTTCGAAACTAGTAGACTAGAGGGTGGTAGAGGAGAGCGGAATTCCAGGTGTAGCGGTGAAATGCGTAGATATCTGGAGGAACACCAGTGGCGAAAGCGGCTCTCTGGCCCACTCCTGACGCTGAGATGCGAAAGCCAGGGGAGAGAACGGG	0	0.986221	0	0.999298	0.951643	0	0.985407	0	0	0	0	0.998981	0	0.986221	0	0	0	0	0	0	0	0.998167	0	0	0	0	0.999935	0	0	0.993921	0	0	0	0	0	0	0.997416	0	0	0	0	0	0	0	0.991363	0.983467	0.998942	0	0
TACGGAGGTTGCAAGCGTTGTTCGGAATAACTGGGCGTAAAGGGAGCGCAGGCGGCTTGGTAAGTCTAAAGTGAAATTCCAGGGCTCAACCCTGGACGTGCTTTGGATACTGCCTGGCTTGAGTACGTGAGAGGAGATTGGAATTCCAGGTGTAGCGGTGAAATGCGTAGATATCTGGAGGAACACCGGTGGCGAAAGCGGATCTCTGGCACGTTACTGACGCTGAGGCTCGAAAGCATGGGGAGCAAACGGG	0	0	0.983155	0	0	0	0	0	0	0	0	0	0	0	0	0	0	0	0.952535	0	0	0	0	0	0	0	0	0.988623	0	0	0	0	0	0	0	0	0	0	0	0	0	0	0	0	0	0	0	0	0.995009
TACGTAGGGTGCGAGCGTTGTCCGGAATTACTGGGCGTAAAGAGCTCGTAGGTGGTTTGTCGCGTTGTTCGTGAAAACTCACAGCTTAACTGTGGGCGTGCGGGCGATACGGGCAGACTAGAGTACTGCAGGGGAGACTGGAATTCCTGGTGTAGCGGTGGAATGCGCAGATATCAGGAGGAACACCGGTGGCGAAGGCGGGTCTCTGGGCAGTAACTGACGCTGAGGAGCGAAAGCGTGGGGAGCGAACAGG	0	0	0	0	0	0	0	0	0	0	0	0	0	0	0.957816	0.978562	0	0	0	0.95113	0.98527	0	0.997457	0	0	0.986248	0	0	0.971799	0	0	0.992821	0	0	0	0	0	0.996828	0.985845	0	0	0.999055	0.986898	0	0	0.999751	0	0	0
TACGGAGGGTGCGAGCGTTATCCGGAATTACTGGGTTTAAAGGGTGCGTAGGCGGTGATATAAGTCAGTGGTGAAAGGCCGTAGCTTAACTATGGGACTGCCATTGATACTGTATGACTTGAATCAGGATGAGGTTGGCGGAATGTGGCATGTAGCGGTGAAATGCTTAGATATGCCATAGAACACCGATTGCGAAGGCAGCTGACTGGACCTAGATTGACGCTGAGGCACGAAAGCGTGGGGAGCGAACAGG	0.982135	0.995902	0	0.990401	0.963745	0	0	0	0	0	0	0.995902	0	0.995902	0	0	0	0	0	0	0	0	0	0	0	0	0.99987	0	0	0.978381	0	0	0	0	0	0	0	0	0	0	0	0	0	0.963675	0.999997	0	0.994313	0	0
TACAGAGGGTGCAAGCGTTGTCCGGAATCACTGGGCGTAAAGGGCGCGTAGGCGGCCTGGTAAGTCGGGGGTGAAACGCTGCGGCTCAACCGCAGCACTGCCTTCGAGACTGTCAGGCTTGAGCACGGTAGAGGCAGGTGGAATTCCCGGTGTAGCGGTGGAATGCGTAGAGATCGGGAAGAACATCGGTGGCGAAGGCGGCCTGCTGGGCCGTTGCTGACGCTGAGGCGCGACAGCGTGGGGAGCAAACAGG	0	0	0.999493	0	0	0	0	0	0	0	0	0	0.990967	0	0	0.96209	0.996742	0.999243	0.980007	0.993584	0.976871	0.991496	0	0	0	0	0	0.999992	0	0	0	0	0	0	0	0	0	0	0	0	0.995807	0	0.957144	0	0	0	0	0	0.999998
TACAGAGGTGGCAAGCGTTGTTCGGATTTACTGGGCGTAAAGGGTGCGTAGGCGGTCTGATGTGTCGGATGTGAAATCCCATGGATTATCTGTGGAACTGCATTCGAAACTGTTAGGCTTGAGTGTCGGAGAGGTGGGCGGAATTCACGGTGTAGCAGTGAAATGCGTTGATATTGTGAAGAACGCCGGAGGCGAAGGCGGCCCACTGGACGACAACTGACGCTGAGGCACGAAAGATGGGGGAGCAAACAGG	0	0	0.999966	0	0	0	0	0.987754	0	0	0.953364	0	0.997053	0	0	0	0.986426	0	0.999776	0.986349	0	0	0	0	0	0.979398	0	0.998858	0.999971	0	0	0	0	0	0.991118	0	0	0	0.978468	0	0	0	0	0.961039	0	0	0	0	0.997714
GACGAACCGTCCAAACGTTATTCGGAATCACTGGGCTTAAAGGGTGCGTAGGCGGCGCGGAAAGTTGGGTGTGAAATCCCTCGGCTCAACCGAGGAACTGCGCCCAAAACTACCGTGCTCGAGGGAGATAGAGGTGAGCGGAACTTAGGGTGGAGCGGTGAAATGCGTTGATATCCTAAGGAACACCGGTGGCGAAAGCGGCTCACTGGATCTCTTCTGACGCTGAGGCACGAAAGCTAGGGTAGCGAACGGG	0	0	0	0	0	0	0	0	0	0	0	0	0	0	0	0	0	0	0	0.971096	0	0	0	0	0	0	0	0	0.954214	0	0	0.999771	0	0	0.998435	0.974076	0	0	0.985174	0	0	0.975275	0.978228	0	0	0.954214	0	0	0
GACGTAGGATCCGAGCGTTGTCCGGAGTTACTGGGCGTAAAGCGAGCGCAGGCGGTCGTGTGCATCGGCGGTGAAAGCCCCCCGCTCAACGGGGGAGGGTCCGTCGAGATGGCACGACTGGAGGCTGGGAGAGGTCGGTGGAATTCCGGGTGTAGTGGTGAAATGCGTAGAGATCCGGAGGAACACCAGTGGCGAAGGCGGCCGACTGGACCAGACCTGACGCTAAGGCTCGAAGGCGTGGGGAGCGAACGGG	0	0	0	0	0	0	0	0.997419	0	0	0.999826	0	0	0	0	0	0	0	0	0	0	0	0	0	0	0.983155	0	0	0	0	0.95787	0	0	0.99923	0.966989	0	0	0.999999	0	0	0	0.976527	0.98964	0	0	0.976871	0	0.99379	0
TACGGAGGGTGCAAGCGTTATCCGGAATCACTGGGTTTAAAGGGTGCGTAGGCGGCCCGATAAGTCAGTCGTGAAATCGCTGGGCTCAACCCATGCAATTGCGATTGATACTGTTGGACTTGAATTAGGTTGAGGCTGGCGGAATGCGACATGTAGCGGTGAAATGCTTAGATATGTCGCAGAACACCGATTGCGAAGGCAGCCAGCTGGGCCTTTATTGACGCTGAGGCACGAAAGCGTGGGGAGCAAACAGG	0	0	0	0	0	0.965722	0	0.985732	0.950466	0	0	0.997296	0	0	0	0	0.965722	0	0	0	0	0	0.957768	0	0	0	0	0	0	0.993189	0	0	0	0.965722	0	0	0	0	0.995203	0	0	0	0	0.986258	0	0	0	0	0
TACGGAGGGTGCAAGCGTTGTTCGGAATTATTGGGCGTAAAGCGCGCGCAGGCGGGTGGCTAAGTCTGATGTGAAATCCCTCGGCTCAACCGAGGACGTGCATTGGATACTGGCTATCTTGAGTCCTGGAGAGGGGAGCGGAATTCCCAGTGTAGAGGTGAAATTCGTAGATATTGGGAGGAACACCAGTGGCGAAGGCGGCTTCCTGGACAGTGACTGACGCTGAGGCGCGAAAGCGTGGGTAGCAAACAGG	0	0	0.992157	0	0	0	0	0	0	0.968864	0	0	0.968864	0.966867	0	0	0	0	0.99544	0	0	0.996931	0	0	0	0.981322	0	0	0	0	0	0	0	0	0	0	0	0	0	0	0	0	0	0	0	0	0	0.979382	0
GACGAACCGTCCAAACGTTATTCGGAATTACTGGGCTTAAAGGGTGCGTAGGCGGCCTGACAAGTTGGGTGTGAAATACCTCGGCTCAACCGAGGAACAGCGCTCAAAACTGTCAGGCTTGAGGGAGATAGAGGTGAGCGGAACTTAAGGTGGAGCGGTGAAATGCGTTGATATCTTAAGGAACACCCGTGGCGAAAGCGGCTCACTGGATCTCTTCTGACGCTCATGCACGAAAGCTAGGGGAGCAAACGGG	0	0.985297	0	0.952839	0	0	0	0.962738	0	0	0	0	0	0	0	0	0	0	0	0	0	0.998459	0	0	0	0	0	0	0	0.999838	0	0	0	0	0	0	0	0	0	0	0.99116	0	0	0	0	0	0	0.988337	0
TACGTAGGGTGCGAGCGTTAATCGGAATTACTGGGCGTAAAGCGTGCGCAGGCGGCTATGTAAGACAGATGTGAAATCCCCGGGCTCAACCTGGGAACTGCATTTGTGACTGCATGGCTAGAGTGCGTCAGAGGGAGGTGGAATTCCGCGTGTAGCAGTGAAATGCGTAGAGATGCGGAGGAACACCGATGGCGAAGGCAGCCTCCTGGGATGACACTGACGCTCATGCACGAAAGCGTGGGGAGCAAACAGG	0	0.974753	0	0.98537	0.994645	0	0.999435	0	0	0	0	0	0	0	0	0	0	0.999954	0	0	0.998211	0	0	0	0	0	0.999954	0	0	0	0	0.98217	0	0	0	0	0	0	0	0	0	0	0	0	0.999524	0.995884	0.994645	0	0
TACGTAGGGGACAAGCGTTGTCCGGAATCACTGGGCGTAAAGGGCGCGCAGGCGGTGATTTAAGCAGGATGTGAAAGGCTACGGCTCAACCGTAGACATGCACCCTGAACTGGGTCACTTGAGTATTGGAGAGGCAGGCAGAATTCCTGGTGTAGCGGTGAAATGCGTAGATATCAGGAGGAATACCGGAGGCGAAGGCGGCCTGCTGGACAAATACTGACGCTGAGGCGCGAAAGCGTGGGGAGCAAACAGG	0	0	0	0	0	0	0	0	0	0	0	0	0	0	0	0	0	0	0	0	0	0	0	0	0	0	0	0	0	0	0.989182	0.986258	0	0	0	0.995938	0	0.99264	0	0.961039	0	0.993952	0	0	0	0	0	0	0
TACGGAGGGGGTTAGCGTTGTTCGGAATTACTGGGCGTAAAGCGCGCGTAGGCGGATCGGAAAGTTGGGGGTGAAATCCCGGGGCTCAACCCCGGAATTGCCTTCAAAACTCCCGGTCTTGAGGTCGAGAGAGGTGAGTGGAATTCCGAGTGTAGAGGTGAAATTCGTAGATATTCGGAGGAACACCAGTGGCGAAGGCGGCTCACTGGCTCGATACTGACGCTGAGGTGCGAAAGCGTGGGGAGCAAACAGG	0.961476	0	0	0	0	0	0	0	0	0	0	0	0	0	0.973755	0	0	0	0	0	0	0	0	0	0	0	0	0	0	0	0	0	0	0	0	0	0.990385	0	0	0	0.991696	0.972348	0	0	0	0	0	0	0
TACGTAGGGTGCGAGCGTTGTCCGGAATTATTGGGCGTAAAGGGCTCGTAGGCGGTTTGTTACGTCGGGAGTGAAAACCCAGGGCTCAACCCTGGGCCTGCTTCTGATACGGGCAGACTAGAGGTATGCAGGGGAGAACGGAATTCCTGGTGTAGCGGTGAAATGCGCAGATATCAGGAGGAACACCGGTGGCGAAGGCGGTTCTCTGGGCATTACCTGACGCTGAGGAGCGAAAGTGTGGGGAGCGAACAGG	0	0	0	0	0	0	0	0	0	0	0	0	0	0	0.951517	0	0	0	0	0	0.984947	0	0	0	0	0	0	0	0	0	0.95787	0.997463	0	0	0	0.988386	0	0	0	0	0	0	0	0	0	0.995723	0	0	0
TACGAGGGGTCCTAGCGTTGTTCGGAATCATTGGGCGTAAAGGGTGTGTAGGTGGCTATGTAAGTCAGGTGTGAAAGCCCCGGGCTCAACCCGGGAAGTGCATTTGATACTGCGTAGCTTGAGTACCGAAGAGGATAGTGGAATTCCAGGTGTAGTGGTGAAATACGTAGATATCTGGAGGAACACCGGTGGCGAAGGCGGCTATCTGGTCGAGTACTGACACTGAGACACGAAAGCATGGGGATCAAACAGG	0	0	0	0	0	0	0	0.999938	0.971591	0	0.999973	0	0.989003	0	0	0	0	0	0	0	0	0	0	0.999938	0	0.999994	0	0	0	0	0	0	0	0.995854	0.970498	0	0	0.999554	0.997849	0	0	0	0.999596	0	0	0	0	1	0
TACGGAGGGTGCGAGCGTTATCCGGAATTACTGGGTTTAAAGGGTGCGTAGGCGGTTGTATAAGTCAGGGGTGAAAGGATTCAGCTTAACTGGATAATTGCCTTTGATACTGTATGACTAGAATTGAGCTGAGGTTGGCGGAATGTGACATGTAGCGGTGAAATGCATAGATATGTCATAGAACACCGATTGCGAAGGCAGCTGACTGGGCTTAAATTGACGCTGAGGCACGAAAGCGTGGGGAGCGAACAGG	0	0	0	0.98537	0	0	0	0	0	0	0	0	0	0	0	0	0	0	0	0	0	0.999861	0	0	0	0	0	0	0	0	0.974753	0	0	0	0.992987	0	0	0	0	0.990746	0	0	0	0	0	0	0	0	0
TACGAAGGGAGCTAGCGTTGTTCGGAATCACTGGGCGTAAAGCGCACGTAGGCGGATTTGTTAGTCAGGGGTGAAATCCCGGGGCTCAACCTCGGAACTGCCTTTGATACTGCAAATCTAGAGTCCGATAGAGGTGGGTGGAATTCCTAGTGTAGAGGTGAAATTCGTAGATATTAGGAAGAACACCGGTGGCGAAGGCGGCCCACTGGATCGGTACTGACGCTGAGGTGCGAAAGCGTGGGGAGCAAACAGG	0	0	0	0	0	0	0	0	0	0	0	0	0	0	0.997723	0	0	0	0	0	0	0	0.975832	0	0.991696	0	0	0	0.981951	0	0.9897	0.998703	0	0	0	0.989324	0.998981	0	0	0	0	0.994614	0	0	0	0	0	0	0
TACGAGAGGCCCAAACGTTATTCGGATTTACTGGGCTTAAAGAGTTCGTAGGCGGTCTGGTAAGTGGGGTGTGAAAGCCCTCGGCTCAACCGAGGAATTGCGCTCCAAACTGCCAGGCTCGAGGGAGATAGAGGTGAGCGGAACTGATGGTGGAGCGGTGAAATGCGTTGATATCATCAGGAACACCAGAGGCGAAGGCGGCTCACTGGGTCTTTTCTGACGCTGAGGAACGAAAGCTAGGGGAGCAAACGGG	0.959672	0	0	0	0	0	0	0.962738	0	0	0.981249	0.985297	0	0	0	0	0	0	0	0	0	0	0	0	0	0	0	0	0	0	0	0	0	0.996283	0	0	0.962738	0.999382	0	0	0	0	0	0	0	0.95283	0	0	0
TACGGAGGGTGCAAACGTTGCTCGGAATCATTGGGCGTAAAGCGCACGTAGGCTGCCCGACAAGTTGGGTGTGAAAACCCTGGGCTCAACCCAGGAAGTGCATCCAAAACTGGCGGGCTTGAATCTCGGAGGGGGTCGGAGAATTCCCGGTGTAGAGGTGAAATTCGTAGATATCGGGAGGAATACCAGTGGCGAAGGCGCCGACCTGGACGAAGATTGACGCTGAGGTGCGAAAGCGTGGGGAGCAAACAGG	0	0	0	0.965379	0.972874	0	0.994129	0	0	0	0	0	0	0	0	0	0	0.987558	0	0	0	0	0	0	0	0	0.987558	0	0	0	0	0	0	0	0	0	0	0	0	0	0	0	0	0	0.952777	0	0	0	0
GACGTAGGATGCAAGCGTTGTCCGGATTTATTGGGCGTAAAGAGTTCGTAGGCGGTTTGTTAAGTCTGATGTTAAAGACCGGGGCTCAACCTCGGAAATGCATTGGATACTGGCAGACTGGAGTGCAGTAGAGGCTAGTGGAATTCCCAGTGTAGCGGTGAAATGCGTAGATATTGGGAAGAACACCGGTGGCGTAGGCGACTAGCTGGGCTGTAACTGACGCTGAGGAACGAAAGCCAGGGGAGCGAATGGG	0.998259	0	0	0.999999	0.987426	0	0.981592	0	0	0	0	0	0	0	0	0.998259	0	0.999419	0	0	0.999196	0.983909	0	0	0	0	0.97801	0	0	0	0	0	0	0	0	0	0	0	0	0	0.954852	0	0	0	0	0	0.987426	0	0
TACGGAGGGAGCTAGCGTTGTTCGGAATTACTGGGCGTAAAGCGCACGTAGGCGGTTACTCAAGTCAGAGGTGAAAGCCCGGGGCTCAACCCCGGAACTGCCTTTGAAACTAGGTGACTAGAATCTTGGAGAGGTCAGTGGAATTCCGAGTGTAGAGGTGAAATTCGTAGATATTCGGAAGAACACCAGTGGCGAAGGCGACTGACTGGACAAGTATTGACGCTGAGGTGCGAAAGCGTGGGGAGCAAACAGG	0	0	0.96741	0	0	0	0	0.991593	0	0	0.989799	0	0.997917	0	0	0	0.994322	0	0.951646	0	0	0.974037	0	0	0	0	0	0	0.977558	0	0	0	0.987969	0	0.998762	0	0.999211	0	0.963745	0	0	0.991804	0.981502	0	0	0	0	0	0.974037
TACGAAGGGGGCTAGCGTTGTTCGGAATCACTGGGCGTAAAGCGCACGTAGGCGGACTTTCAAGTCAGGGGTGAAATCCCGGGGCTCAACCTCGGAACTGCCTTTGATACTGTTGGTCTCGAATCCGGTAGAGGTGGGTGGAATTCCTAGTGTAGAGGTGAAATTCGTAGATATTAGGAAGAACACCGGTGGCGAAGGCGGCCCACTGGACCGGTATTGACGCTGAGGTGCGAAAGCGTGGGGAGCAAACAGG	0	0	0	0	0	0.995854	0	0.988337	0	0	0.99257	0.991625	0	0	0	0	0	0	0	0	0	0	0.996623	0	0	0.999942	0.970498	0	0.979893	0	0	0	0	0.995854	0	0	0.999938	0.999942	0.999996	0	0.972407	0.997365	0	0	0	0.99483	0	0.966105	0
TACAGAGGGGGCAAGCGTTATTCGGAATTATTGGGCGTAAAGGGCGCGTAGGCGGCCGTGTAAGTCTCGGGTGAAATCCCTCGGCTCAACCGAGGAACTGCCTTGGATACTGCATGGCTTGAGGCCGGGAGAGGGTAGTGGAATTCCCAGTGTAGCGGTGAAATGCGTAGATATTGGGAGGAACACCGGTGGCGAAGGCGGCTACCTGGACCGGTTCTGACGCTGATGCGCGAAAGCGTGGGGAGCAAACAGG	0	0	0	0.970847	0	0	0	0	0	0	0	0	0	0	0.993066	0	0	0	0	0	0	0	0	0	0	0	0	0	0	0	0	0	0	0	0	0	0	0	0	0	0	0	0	0	0	0	0	0	0
GACAGAGGATGCAAGCGTTGTTCGGAATTACTGGGCGTAAAGCGAACGTAGGTGGTTTTGTGTGTCTGGTGTGAAAGCCCACGGCTCAACCGTGGAAGTGCGCCAGAAACTACTTAACTGGAGTGCAGGAGAGGATGGTAGAATTCTCAGTGTAGAGGTGAAATTCGTAGATACTGGGAGGAACACCGGTGGCGAAGGCGACCATCTGGACTGTAACTGACACTGATGTTCGAAAGCGTGGGTAGCAAACAGG	0	0.995902	0	0.999999	0.994313	0	0.997162	0	0	0	0	0.995902	0	0.959608	0.963675	0	0	0	0	0	0	0.978468	0	0	0	0	0.999992	0	0	0.978381	0	0	0	0	0	0	0	0	0	0	0	0	0	0.963675	0.999945	0	0.994313	0	0
GACGAACTGTGCGAACGTTATTCGGAATCACTGGGCTTACAGGGTGCGTAGGCGGCTTGTTAAGTAGGGTGTGAAATCCCCCGGCCCAACCGGGGAATGGCGCTCTAAACTAGCAGGCTTGAGTGAGCTAGGGGTGCACGGAACTTCCAGTGGAGCGGTGAAATGTGTTGATATTGGAAGGAACACCGGAGGCGAAAGCGGTGCACTGGGGCTTAACTGACGCTGAGGCACGAAAGCCAGGGGAGCGAACGGG	0	0.95113	0	0.999542	0.999441	0	0.999555	0	0	0	0	0.994731	0	0.95113	0	0	0	0	0	0	0	0	0.972931	0	0	0	1	0	0	0	0	0	0	0	0	0	0	0	0.954648	0	0	0	0	0.957816	0.974599	0.992332	0.992341	0	0
TACGTAGGTCCCGAGCGTTGTCCGGATTTATTGGGCGTAAAGCGAGCGCAGGCGGTTTGATAAGTCTGAAGTTAAAGGCTGTGGCTCAACCATAGTTCGCTTTGGAAACTGTCAAACTTGAGTGCAGAAGGGGAGAGTGGAATTCCATGTGTAGCGGTGAAATGCGTAGATATATGGAGGAACACCGGTGGCGAAAGCGGCTCTCTGGTCTGTAACTGACGCTGAGGCTCGAAAGCGTGGGGAGCGAACAGG	0	0	0	0	0	0	0	0	0	0	0.999989	0	0	0	0	0	0	0	0	0	0	0	0	0	0.967045	0.99515	0	0	0.997882	0	0.999253	0.988966	0	0	0.95772	0.994772	0	0.999985	0.999983	0.978177	0	0.99952	0.995313	0	0	0.966831	0	0	0
TACGGAGGGTGCAAGCATTGATCGGAATTACTGGGCGTAAAGGGCGCGTAGGCGGCCATAAAAGTCGGATGTGAAATTCCGGGGCTCAACCCCGGAGCTGCATTTGAAACTCTATGGCTAGAGTACAGTTAGGGAAATCGGAATTCCACGTGTAGCGGTGAAATGCGTAGATATGTGGAAGAACACCGGTGGTGAAGACGGATTTCTGGGCTGTAACTGACGCTGAGGCGCGAAAGCATGGGGAGCAAACAGG	0	0.997583	0	0.999931	0.99982	0	0.999895	0	0	0	0	0.973037	0	0.997583	0	0	0	0	0	0	0	0	0	0	0	0	0.999998	0	0	0	0	0.955198	0	0	0	0	0	0	0	0	0	0	0	0.973443	0.999829	0.994181	0.996976	0	0
TACAGAGGGTGCGAGCGTTAATCGGAATTACTGGGCGTAAAGCGCACGCAGGCGGCATCGTAAGTCGGATGTGAAATCCCCGGGCTCAACCTGGGAACTGCATTCGAAACTGCGACGCTCGAGTATGGGAGAGGGCAGCGGAATTCCGGGTGTAGCGGTGAAATGCGTAGATATCCGGAGGAACATCAGTGGCGAAGGCGGCTGTCTGGCCCAATACTGACGCTCAGGTGCGAAAGCGTGGGGAGCAAACAGG	0.998314	0	0	0	0	0	0	0	0	0	0	0	0	0	0.973755	0.961476	0.961476	0	0	0	0.977976	0.98985	0.993182	0	0	0	0	0	0	0	0	0.950466	0	0	0	0	0.990385	0.979257	0	0	0.991696	0	0	0	0	0	0	0	0.98985
TACGGAGGGTGCGAGCGTTATCCGGAATTACTGGGTTTAAAGGGTGCGTAGGCGGCTTTGTAAGTCAGGAGTGAAAGTTTGCGGCTCAACCGTAAAATTGCTTTTGATACTGCAGAGCTAGAATCAGGATGAGGTCAGCGGAATGTGGCATGTAGCGGTGAAATGCATAGATATGCCATAGAACACCAATTGCGAAGGCAGCTGGCTAGACCTGCATTGACGCTGAGGCACGAAAGCGTGGGGAGCGAACAGG	0	0	0	0.999244	0.965223	0	0	0	0	0	0	0	0	0	0	0	0	0	0	0	0	0	0	0	0	0	0.998243	0	0	0	0	0.996086	0	0	0	0	0	0	0.957454	0	0	0	0	0	0.998841	0	0.965223	0	0
CACCGGCAGCTCTAGTGGTAGCTGTTTTTATTGGGCCTAAAGCGTTCGTAGCCGGTTTAATAAGTCTTTGGTGAAATCCTGTAGCTTAACTATGGGAATTGCTGAGGATACTGTTAGGCTTGAGGTCGGGAGAGGTTAGCGGTACTCCCAGGGTAGGGGTGAAATCCTGTAATCCTGGGAGGACCACCTGTGGCGAAGGCGGCTAACTGGAACGAACCTGACGGTGAGGGACGAAAGCTAGGGGCGCGAACCGG	0.998259	0	0	0	0	0	0	0	0	0	0	0	0	0.987942	0	0	0	0	0	0	0	0.996993	0	0	0	0	0.97801	0	0	0.999769	0	0	0	0	0	0	0.993396	0	0	0	0	0	0	0	0.96796	0	0	0	0
TACGGAGGGAGCTAGCGTTGTTCGGAATTACTGGGCGTAAAGCGCACGTAGGCGGCGATTTAAGTCAGAGGTGAAAGCCCGGGGCTCAACCCCGGAATTGCCTTTGAGACTGGATTGCTAGAATCCGGGAGAGGTGAGTGGAATTCCGAGTGTAGAGGTGAAATTCGTAGATATTCGGAAGAACACCAGTGGCGAAGGCGGCTCACTGGACCGGCATTGACGCTGAGGTGCGAAAGCGTGGGGAGCAAACAGG	0.979105	0	0	0	0	0	0	0	0	0	0	0	0	0	0	0	0.979105	0	0	0	0	0	0	0	0	0	0	0	0	0	0.987942	0.958122	0.958247	0	0.999947	0	0.959961	0	0.983185	0	0.989261	0	0.971579	0	0	0	0	0	0
AACGTAGGAGGCGAGCGTTATCCGGAGTTACTGGGCGTAAAGCGTGCGCAGGCGGTGCCATAAGTCAGGTGTGAAAGGTTCCGGCTCAACCGGGAAAACGCGCTTGAGACTGTGGGACTAGAGTGGGATAGAGGGACGTGGAATTCCGGGTGGAGCGGTGAAATGTGTAGAGATCCGGAGGAACACCAGAGGCGCAAGCGGCGTCCTGGGTCCCAACTGACGCTGAGGCACGAAAGCTTGGGGAGCGAACGGG	0	0	0	0.973234	0	0	0	0	0	0	0	0	0	0	0	0	0	0	0	0	0	0	0	0	0.956342	0	0	0	0	0	0	0	0	0	0	0	0	0	0	0.999463	0	0	0	0	0	0	0	0.985307	0
TACGAAGGGTGCAAGCGTTATCCGGATTCATTGGGTTTAAAGGGTGCGTAGGCGGAGCGTTAAGTCAGTGGTGAAATCCTGCAGCTCAACTGTAGACTTGCCATTGATACTGGCGCTCTTGAGTGCGCTTGAAGTGGGCGGAATGTGCCGTGTAGCGGTGAAATGCTTAGATATGGCACAGAACACCAATTGCGAAGGCAGCTCACTAAGGCGATACTGACGCTGAGGCACGAAAGCGTGGGGATCGAACAGG	0	0	0.973784	0	0.986556	0	0.991306	0	0	0	0	0	0	0	0	0	0.969616	0	0.999315	0	0.996028	0	0	0	0	0	0	0.999989	0	0	0	0	0	0	0	0	0	0	0	0	0	0	0	0	0	0.978318	0.986556	0	0.999926
TACGAAGGGGGCTAGCGTTGTTCGGAATTACTGGGCGTAAAGCGCGCGCAGGCGGTTTTGTAAGTTAGGGGTGAAATCCCCGGGCTCAACCCGGGAATGGCCTTTAAGACTGCAAGGCTAGAGGACGAGAGAGGTGAGTGGAATTCCCAGTGTAGAGGTGAAATTCGTAGATATTGGGAAGAACACCGGTGGCGAAGGCGGCTCACTGGCTCGTTTCTGACGCTGAGGCGCGAAAGCGTGGGGAGCAAACAGG	0.998314	0	0	0.991696	0	0	0	0	0	0	0	0	0	0	0.973755	0.961476	0	0	0	0	0	0	0	0	0	0	0	0	0	0	0	0	0	0	0	0	0.990385	0	0	0	0	0	0	0	0	0	0	0	0
TACGTAGGTGACAAGCGTTATCCGGAATTACTGGGCGTAAAGCGCACGCAGGCGGCGCATTAAGTCTGACGTGAAATCTCCTGGCTTAACTGGGAGGGGTCGTTGGAAACTGATGTGCTTGAGGCGGTGAGAGGGGTGTAGAATTCCCGGTGTAGTGGTGGAATGCGTAGATATCGGGAGGAATACCAGTGGCGAAAGCGGCACCCTGGCACTAGCCTGACGCTCATGTGCGAAGGCGTGGGGAGCGAACGGG	0.982135	0	0	0	0	0	0	0	0	0	0	0	0	0	0	0	0.982135	0	0	0	0	0	0	0	0	0.970194	0	0	0.995704	0	0.995902	0.97674	0.991365	0	0.998815	0.982135	0	0.970194	0.998475	0	0	0.994367	0.990859	0	0	0.995704	0	0	0
TACGAAGGACCCAAGCGTTATCCGGATTTATTGGGTTTAAAGGGTGCGTAGGCGGATTAGTAAGTCAGTGGTGAAAGCCCATCGCTCAACGGTGGAACTGCCATTGATACTGCTAGTCTTGAGTATGGTTGAGGTGGGCGGAATGTGTCATGTAGCGGTGAAATGCTTAGATATGACACAGAACACCAATTGCGAAGGCAGCTCGCTAAGCCATAACTGACGCTGAGGCACGAAAGCGTGGGGAGCAAACAGG	0	0.99638	0	0.993113	0	0	0	0.971096	0	0	0	0.971096	0.994055	0	0	0	0.998051	0	0	0.99638	0	0.999995	0	0	0	0	0	0	0	0.988097	0	0	0	0	0	0	0	0	0	0.955202	0.998691	0	0	0	0	0	0	0.977222	0
TACGTAGGGTGCGAGCGTTGTCCGGAATTATTGGGCGTAAAGGGCTCGTAGGCGGTTTGTCACGTCGGGAGTGAAAACTCGGGGCTCAACCCCGAGCTTGCTTCCGATACGGGCTAACTAGAGGTATGCAGGGGAGAACGGAATTCCTGGTGTAGCGGTGAAATGCGCAGATATCAGGAGGAACACCGGTGGCGAAGGCGGTTCTCTGGGCATTACCTGACGCTGAGGAGCGAAAGTGTGGGGAGCGAACAGG	0.979673	0	0	0.9897	0.997767	0	0.999942	0	0	0	0	0	0	0	0.989182	0.99869	0	0.96164	0	0	0.994323	0	0	0	0	0	0.999987	0	0	0	0	0.977446	0	0	0	0	0.998726	0	0	0	0	0	0	0	0	0.993584	0	0	0
GACGTACCACCCAAACGTTATTCGGAATCACTGGGCTTAAAGAGTCCGTAGGCGGCTCGGTAAGTTGGATGTGAAATACCTCGGCTCAACCGAGGAACTGCATTCAAAACTACCGAGCTTGAGAGAGACAGAGGTAAGCGGAACTGATGGTGGAGCGGTGAAATGCGTTGATATCATCAGGAACACCGGTGGCGAAAGCGGCTTACTGGGTCTCTTCTGACGCTGAGGGACGAAAGCTAGGGGAGCGAACGGG	0	0.962471	0	0.967839	0	0	0.985657	0	0	0	0	0.962471	0	0.962471	0	0	0	0	0	0	0	0.995889	0.976059	0	0	0	0.997777	0	0	0.976059	0	0	0	0	0	0	0.984879	0	0	0	0	0	0	0	0.999922	0	0.99055	0	0
TACGGAGGGTGCGAGCGTTAATCGGAATTACTGGGCGTAAAGCGTGCGTAGGCGGTTCGGTCAGTCAGCCGTGAAAGCCCCGGGCTCAACCTGGGAACGGCGGTTGAGACGGCCGGACTAGAGTGGGCTAGAGGATCGTGGAATTCCCGGTGTAGCGGTGAAATGCGTAGAGATCGGGAGGAACACCGATGGCGAAGGCAGCGGTCTGGGGCCACACTGACGCTGAGGCACGAAAGCGTGGGGAGCAAACAGG	0	0.978244	0	0.960777	0	0	0	0	0	0	0	0.998169	0	0.998169	0	0	0	0	0	0	0	0	0	0	0	0	0.998257	0	0	0.98958	0	0	0	0	0	0	0	0	0	0	0	0	0	0.977467	0.999993	0	0.997838	0	0
TACGGAGGGTGCAAGCGTTAATCGGAATCACTGGGCGTAAAGCGCACGTAGGCGGCACGTTAAGTCAGCTGTGAAACCCCTGGGCTCAACCTGGGAATGGCAGTTGATACTGGCGCGCTCGAGTCTGAGAGAGGGAGGTGGAATTCCAGGTGTAGCGGTGAAATGCGTAGATATCTGGAGGAACACCGGTGGCGAAGGCGGCCTCCTGGCTCATGACTGACGCTGAGGTGCGAAAGCGTGGGGAGCAAACAGG	0.968507	0.999728	0	0.997603	0	0	0	0	0	0	0	0.963881	0	0.995147	0	0	0	0.952535	0	0	0	0.995009	0	0	0	0	0.952535	0	0	0.984365	0	0	0	0	0	0	0	0	0	0	0	0	0	0	0.998951	0	0.997526	0	0
AACGTAGGAGGCAAGCGTTATCCGGAGTTACTGGGCGTAAAGCGTGCGTAGGCGGATGGGTAAGTGGGTCGTGAAAGCGCCGGGCTAAACCGGGCGAGGACGAACTAGACTGCTCATCTAGAGGCGGATAGAGGGGTGCGGAATTCCGGGTGTAGCGGTGAAATGTGTAGAGATCCGGAGGAACACCAGTGGTGCAAACGGCGCCCTGGGTCCGAACTGACGCTGAGGCACGAAAGCGTGGGGAGCGAACGGG	0	0	0	0	0	0	0	0.99816	0.950466	0	0.999845	0	0.999308	0	0	0	0.996527	0	0.98579	0	0	0	0.957768	0	0	0.999582	0	0	0	0	0	0	0.989852	0.965722	0.98579	0	0	0.997056	0.999348	0.952824	0.992341	0.973374	0.999971	0	0	0	0	0.998756	0
TACGTAGGGTGCAAGCGTTATCCGGAATTATTGGGCGTAAAGGGCTCGTAGGCGGTTCGTCGCGTCCGGTGTGAAAGTCCATCGCTTAACGGTGGATCCGCGCCGGGTACGGGCGGGCTTGAGTGCGGTAGGGGAGACTGGAATTCCCGGTGTAACGGTGGAATGTGTAGATATCGGGAAGAACACCAATGGCGAAGGCAGGTCTCTGGGCCGTTACTGACGCTGAGGAGCGAAAGCGTGGGGAGCGAACAGG	0	0	0	0	0	0	0	0	0	0	0.976803	0	0	0	0	0	0	0	0	0	0	0	0	0	0	0.961539	0	0	0.99882	0	0.973037	0	0	0	0	0.98781	0	0	0.976165	0.998221	0	0	0	0	0	0	0	0	0
TACGGAGGGTGCGAGCGTTATCCGGAATCACTGGGTTTAAAGGGTGCGTAGGCGGCGAGGTAAGTCAGTTGTGAAATTCCCCGGCTCAACCGGCGGGACTGCGATTGATACTGCTTTGCTTGAAACAGGTTGAGGTAAGCGGAATGTGGCATGTAGCGGTGAAATGCATAGATATGCCATAGAACACCGATTGCGAAGGCAGCTTGCTGGGCCTGATTTGACGCTGAGGCACGAAAGCGTGGGGAGCAAACAGG	0	0	0	0	0	0.974413	0	0	0	0	0	0	0.951225	0	0	0	0.974413	0	0	0.993278	0	0.953364	0.96639	0	0	0.999851	0.984023	0	0	0	0	0	0	0	0	0	0	0	0.998397	0	0.97778	0	0	0	0	0.955906	0	0.972572	0
TACGGGCGGAGCAAGCGTTGTTCGGATTTATTGGGTGTAAAGGGTGCGCAGGCGGTCGACTAAGTCAGAAGTGAAATGTCTACGGCTCAACCGAGACACTGCTCCTGATACTGGTTGACTTGAGTGCGGAAGGGGAGCGTGGAATTCCTGGTGTAGCGGTGAAATGCGTAGATATCAGGAGGAACACCGGTGGCGAAGGCGACGCTCTGGTCCGTAACTGACGCTCATGCACGAAAGCCAGGGGAGCGAACGGG	0	0	0	0.964061	0.999988	0	0.999978	0	0	0	0	0	0	0.996342	0	0	0	0.981236	0	0	0.99992	0.989713	0.950289	0	0	0	0.999675	0	0	0	0	0	0	0	0	0	0	0	0	0	0	0	0	0	0	0.998623	0.997034	0	0
TACGTAGGTCCCGAGCGTTGTCCGGATTTATTGGGCGTAAAGCGAGCGCAGGTGGTTGTATAAGTCTGAAGTAAAAGGCAGTGGCTCAACCATTGTGTGCTTTGGAAACTGTACAACTTGAGTGCAGAAGGGGAGAGTGGAATTCCATGTGTAGCGGTGAAATGCGTAGATATATGGAGGAACACCGGTGGCGAAAGCGGCTCTCTGGTCTGTAACTGACACTGAGGCTCGAAAGCGTGGGGAGCAAACAGG	0	0.986221	0	0.999913	0	0	0	0	0	0	0	0	0	0	0	0	0	0.999407	0	0	0	0.966905	0	0	0	0	0.996239	0	0	0	0	0	0	0	0	0	0	0	0	0	0	0	0	0	0.991363	0	0	0	0
TACGGAAGGGGCTAGCGTTGTTCGGAATTACTGGGCGTAAAGCGCGCGTAGGCGGCCATGCAAGTGAGGCGTGAAAGGCCTGGGCTCAACCTGGGAACTGCGCTTCAGACTGCACGGCTTGAGTCCGGGAGAGGGTGGTGGAATTCCCAGTGTAGAGGTGAAATTCGTAGATATTGGGAGGAACACCAGTGGCGAAGGCGGCCACCTGGCCCGGTACTGACGCTCAAGTGCGAAAGCGTGGGGAGCAAACAGG	0	0	0	0	0.999949	0	0.999999	0	0	0	0	0	0	0.986221	0	0.993465	0	0	0	0	0.998159	0	0	0	0	0	0.999935	0.995906	0	0	0	0	0	0	0	0	0	0	0	0	0	0	0	0	0	0.999211	0	0	0.999722
TACGGGGGGTGCGAGCGTTAATCGGAATTACTGGGCGTAAAGCGTGCGTAGGCGGTGCAATCAGTCAGCCGTGAAAGCCCCGGGCTTAACCTGGGAATGGCGGTTGAGACGGTTGGACTAGAGTGGGCTAGAGGATCGTGGAACTCCCGGTGTAGCGGTGAAATGCGTAGAGATCGGGAAGAACACCGATGGCGAAGGCAGCGGTCTGGGGCCACACTGACGCTGAGGCACGACGGCGTGGGGAGCAAACAGG	0	0	0.999412	0	0	0.957754	0	0.995982	0	0	0.99986	0	0	0	0	0	0	0	0.999992	0	0	0.988557	0	0	0	0.999848	0	0	0.999386	0.992613	0	0	0	0	0.988711	0	0	0	0.9964	0.988557	0	0	0.998704	0	0	0	0.977329	0	0
TACGTACTGTGCGAACGTTATTCGGAATTACTGGGCTTAAAGGGTGTGTAGGCGGCTGATTAAGTAGGGTGTGAAAGGCTCCGGCCTAACCGGAGCATTGCGCTCTAAACTGATCGGCTTGAGTGAGATAGGGGTGTGCGGAACTTCCAGTGGAGCGGTGAAATGTGTTGATATTGGAAGGAACGCCGGTGGCGAAAGCGGCACACTGGGTCTTAACTGACGCTGAGACACGAAAGCCAGGGGAGCGAACGGG	0	0.973037	0	0	0	0	0	0	0	0	0	0.997583	0	0.973037	0	0	0	0	0	0	0	0	0	0	0	0	0.997142	0	0	0	0.973037	0	0	0	0	0.98781	0	0.988741	0.999771	0.966807	0	0.983685	0	0.973443	0.970298	0.97786	0.996976	0	0
TACGGAAGGTGCAAGCGTTGTCCGGATTGACTGGGTGTAAAGGGCGCGTAGGCGGAGAGGTGTGTCGGGAGTGAAATCGTGCGGCTTAACCGTATCAATTGCTTTCGAAACTACCTCCCTTGAGTACAGAAGGGGCAGATGGAATACCTGGTGTAGCGGTGGAATGCGTAGATATCAGGTAGAACACCGGAGGCGAAGGCGGTCTGCTGGTCTGTAACTGACGCTGAGGCGCGAAAGTGTGGGGAGCAAACAGG	0	0.982208	0	0.989245	0.999953	0.982964	0.999996	0	0	0	0	0	0	0.982208	0	0	0	0	0	0.982208	0.971234	0	0.95977	0	0	0	0.999951	0	0	0	0	0	0	0	0	0	0	0	0	0	0.960139	0	0	0	0.975385	0.984072	0.999266	0	0
GACGAACCGTCCAAACGTTATTCGGAATCACTGGGCTTAAAGGGTGCGTAGGCGGCGCGGCAAGTTGGGTGTGAAATACCTCGGCTCAACCGAGGAACTGCGCCCAAAACTGCCGTGCTCGAGGAAGATAGAGGTGAGCGGAACTTAGGGTGGAGCGGTGAAATGCGTTGATATCCTAAGGAACACCGGTGGCGAAAGCGGCTCACTGGATCTTTTCTGACGCTGAGGCACGAAAGCTAGGGTAGCGAACGGG	0	0.982602	0	0	0	0	0	0	0	0	0	0	0	0	0	0	0	0	0	0	0	0.951434	0	0	0	0	0.974643	0	0	0.991996	0	0	0	0.991896	0	0	0	0	0	0	0	0	0	0	0.952472	0	0.987308	0	0
TACGAAGGGTGCTAGCGTTATTCGGAATGACTGGGCGTAAAGAGCGTACAGGCGGTTTGTTAAGTCAACTGTTAAATCACTCAGCTTAACTGGGTATCTGCAGATGAAACTGGCGAACTAGAGTGCAGGAGAGAAAGGTAGAATTCTCGGAGTAGCGGTAAAATGCGTAGATCTCGAGAGGAATACCGGTTGCGAAGGCGGCCTTTTGGCCTGTTACTGACGCTAAAGCGCGAAAGCGTGGGGAGCAAACAGG	0	0	0	0.998715	0.955659	0	0.988118	0	0	0	0	0	0	0	0	0	0	0.997199	0	0	0.97671	0	0	0	0	0	0.997199	0	0	0	0	0.951355	0	0	0	0	0	0	0	0	0	0	0	0	0.998093	0.998389	0.955659	0	0
GACGAACCGTGCGAACGTTGTTCGGAATCACTGGGCTTAAAGGGCGCGTAGGCGGGCTGCCAAGTCTGGGGTGAAATCCTCCGGCTCAACCGGAGAACGGCCTCGGATACTGGCGGTCTCGAGGGAGGTAGGGGCGTGCGGAACTAAGGGTGGAGCGGTGAAATGCGTTGATATCCTTAGGAACTCCGGTGGCGAAGGCGGCACGCTGGACCTTTTCTGACGCTGAGGCGCGAAAGCCAGGGGAGCAAACGGG	0	0.993584	0	0	0	0.996742	0	0	0	0	0	0.955394	0	0	0	0	0	0	0	0.955394	0	0.968164	0	0	0	0	0.99546	0	0.960688	0	0	0	0	0	0.99546	0	0.95283	0	0.995704	0	0.981951	0	0	0.990967	0.990529	0.960688	0.999682	0	0
TACGTAGGTGGCAAGCGTTATCCGGAATTACTGGGCGTAAAGCGCACGCAGGCGGTTTCTTAAGTTTGACGTGAAAGCTCCCGGCTTAACTGGGAGAGGTCGTTGAAGACTGAGAGACTTGAGGCAATGAGAGGGGTGTAGAATTCCCGGTGTAGTGGTGGAATGCGTAGATATCGGGGGGAATACCAGTGGCGAAAGCGGCACCCTAGCGTTGTTCTGACGCTCATGTGCGAAAGCGTGGGGAGCGAACGGG	0.99923	0	0	0	0	0	0	0.979914	0	0	0	0.994323	0.951517	0	0.951517	0	0.988386	0	0	0	0	0.996245	0	0	0	0	0	0	0	0	0	0	0.976097	0	0.966989	0	0.997419	0.983155	0	0	0.985438	0	0	0	0	0	0	0	0
TACGTAGGGACCAAGCGTTGTTCGGATTTACTGGGCGTAAAGGGCGCGTAGGCGGCATGGCAAGTCACTTGTGAAATCTCCGGGCTTAACTCGGAACGGCCAAGTGATACTGCTGAGCTAGAGTGCAGAAGGGGCAATCGGAATTCTTGGTGTAGCGGTGAAATGCGTAGATATCAAGAGGAACACCTGAGGTGAAGACGGGTTGCTGGGCTGACACTGACGCTGAGGCGCGAAAGCCAGGGGAGCAAACGGG	0	0.999984	0	0.985438	0.96741	0	0	0	0	0	0	0.95787	0.951517	0.95787	0	0	0.99923	0.993447	0	0.999572	0	0.999999	0	0	0	0	0.966989	0	0	0	0	0	0	0	0.966989	0	0.997419	0	0	0	0.999982	0	0	0	0.954561	0	0.999503	0	0
TACGTAGGGGGCAAGCGTTATCCGGATTTACTGGGTGTAAAGGGAGCGTAGACGGACTGGCAAGTCTGATGTGAAAGGCGGGGGCTCAACCCCTGGACTGCATTGGAAACTGTTAGTCTTGAGTGCCGGAGAGGTAAGCGGAATTCCTAGTGTAGCGGTGAAATGCGTAGATATTAGGAGGAACACCAGTGGCGAAGGCGGCTTACTGGACGGTAACTGACGTTGAGGCTCGAAAGCGTGGGGAGCAAACAGG	0	0	0	0	0	0	0	0	0	0	0	0	0	0	0.999856	0	0	0	0	0	0	0	0	0	0.977976	0	0	0	0	0	0.999572	0.99973	0	0	0.993447	0.99923	0	0.997119	0	0	0	0.996174	0	0	0	0.976871	0	0	0
GACGAACCGTGCGAACGTTGTTCGGAATCACTGGGCTTAAAGGGCGCGTAGGCGGGCTTGCAAGTCAGGGGTGAAATCCCACGGCTCAACCGTGGAAGTGCCTTTGATACTGTGAGTCTCGAGGGAGGTAGGGGCGTGCGGAACTTCCGGTGGAGCGGTGAAATGCGTAGATATCGGAAGGAACACCGGTGGCGAAAGCGGCGCGCTGGACCTCTACTGACGCTGAGGCGCGAAAGCCAGGGGAGCAAACGGG	0	0	0	0	0	0	0	0.963788	0	0	0.99086	0	0	0	0.998265	0	0	0	0	0	0	0	0	0	0.993278	0	0	0	0.999725	0	0.999978	0.999301	0.977006	0	0.997032	0.999573	0.963788	0.998951	0.996302	0	0.962829	0.999576	0	0	0	0.998116	0	0	0
TACGAAGGTCCCAAGCGTTGTTCGGAATCACTGGGCGTAAAGAGTGCGTAGGCGGCGCGGAAAGTCAGATGTGAAATCCCGGGGCTCAACCTCGGAACGGCATCCGATACTCCCGCGCTCGAGGACTGGAGGGGAGTCTGGAATTCACGGTGTAGCAGTGAAATGCGTAGATATCGTGAGGAACACTAGTGGCGAAGGCGAGACTCTGGACAGTTCCTGACGCTGAGGCACGAAGGCCAGGGGAGCGAAGGGG	0.95728	0.996081	0	0	0	0	0	0	0	0	0	0.970279	0	0.970279	0	0	0	0	0	0	0	0.995301	0	0	0	0	0.9766	0	0	0.990298	0	0	0	0.95728	0	0	0	0.972416	0	0.978568	0.986174	0.991871	0	0	0	0	0	0	0
TACGTAGGGTGCAAGCGTTAATCGGAATTACTGGGCGTAAAGGGTGCGCAGGCGGTTATGTAAGTCAGATGTGAAATCCCCGGGCTTAACCTGGGAATGGCGTTTGAAACTACATGACTAGAGTGTAGCAGAGGGAAGCGGAATTCCATGTGTAGCAGTGAAATGCGTAGAGATATGGAGGAACATCGATGGCGAAGGCAGCTTCCTGGGTTAACACTGACGCTCATGCACGAAAGCGTGGGGAGCAAACAGG	0	0	0.999955	0	0	0	0	0.991423	0	0	0.986558	0	0.968864	0	0	0.985198	0	0	0.999297	0	0.999097	0	0	0	0	0.995336	0	0.999999	0	0	0	0	0	0	0	0	0	0	0	0	0	0	0	0	0	0.98973	0	0	1
TACGTAGGATCCAAGCGTTATCCGGAATTACTGGGCGTAAAGCGTCTGTAGGCGGTTTGTTAAGTGGGATGTGAAATCTTGTCGCTCAACGACATAGACTATATTTCATACTGGCAAACTAGAGTTTGGTAGAGGCAAGCGGAATTACTAGTGTAGCGGTGATATGCGTAGATACTAGTAAGAACATCAATGGCGAAGGCAGCTTGCTGGGCCATAACTGACGCTCAGAGACGAAAGCGTGGGGAGCAAACAGG	0.995854	0	0	0.999809	0.994995	0	0.993033	0	0	0	0	0	0	0	0	0.995854	0	1	0	0	0.99379	0.986112	0	0	0	0	0.999825	0	0	0	0	0	0	0	0	0	0	0	0	0	0	0	0	0	0.999478	0	0	0	0
TACGTAGGTGGCAAGCGTTATCCGGAATTACTGGGCGTAAAGCGCACGCAGGTGGCATGTTAAGTCTGACGTGAAAGCTCCTGGCTTAACTGGGAGAGGTCGTTGGAGACTGGCAGGCTTGAGGTAAGGAGAGGGGTGCAGAATTCCCGGTGTAGTGGTGGAATGCGTAGATATCGGGAGGAATACCAGTGGCGAAAGCGGCACCCTGGCCTTGGCCTGACGCTCAGGTGCGAAAGCGTGGGGAGCGAACGGG	0	0	0	0	0	0.990026	0	0.967206	0	0	0.961844	0.978244	0	0	0.977467	0	0	0	0	0	0	0	0	0	0.950105	0	0	0	0.986763	0	0.998169	0.998744	0	0	0.963674	0.990026	0.967206	0	0.959674	0	0.997794	0	0	0	0	0.956494	0	0	0
TACGTAGGGTGCGAGCGTTAATCGGAATTACTGGGCGTAAAGCGTGCGCAGGCGGTTTCGTAAGACAGACGTGAAATCCCCGGGCTCAACCTGGGAACTGCGTTTGTGACTGCGAGGCTAGAGTATGGCAGAGGGGGGTGGAATTCCACGTGTAGCAGTGAAATGCGTAGAGATGTGGAGGAACACCGATGGCGAAGGCAGCCCCCTGGGCCAATACTGACGCTCATGCACGAAAGCGTGGGGAGCAAACAGG	0.991724	0.951396	0	0	0	0	0.96796	0	0	0	0	0	0	0	0	0.991724	0	0.999955	0	0	0.99007	0	0	0	0	0	0	0.962829	0	0	0	0	0	0	0	0	0	0	0	0	0	0	0	0.973327	0	0.964225	0	0	0.984353
TACGTAGGGTGCAAGCGTTAATCGGAATTACTGGGCGTAAAGGGTACGCAGGCGGTTATGTAAGTCAGATGTGAAATCCCCGGGCTTAACCTGGGAATTGCGTTTGAAACTACATGACTAGAGTGTGGCAGAGGGAAGCGGAATTCCATGTGTAGCAGTGAAATGCGTAGAGATATGGAGGAACATCAATGGCGAAGGCAGCTTCCTGGGTTAACACTGACGCTCATGTACGAAAGCGTGGGGAGCAAACAGG	0	0	0.998776	0	0	0	0	0	0	0	0	0	0.986712	0	0	0.994772	0	0.95772	0.988599	0	0.998776	0	0	0	0	0	0	1	0.966831	0	0	0.997957	0	0	0.95772	0	0	0	0	0	0	0	0.977683	0	0	0.966831	0	0	1
TACAGAGGTCCCAAGCGTTGTTCGGATTCACTGGGCGTAAAGGGTGCGTAGGCGGTCGGGTAAGTCTGACGTGAAATCTTCAAGCTCAACTTGGAAACTGCGTCGGATACTATTCGGCTAGAGGAATGGAGGGGAGACTGGAATACTTGGTGTAGCAGTGAAATGCGTAGATATCAAGTGGAACACCAGTGGCGAAGGCGAGTCTCTGGACATTTCCTGACGCTGAGGCACGAAAGCCAGGGGAGCAAACGGG	0	0	0	0	0.963882	0.995269	0.985468	0	0	0	0	0.970279	0	0.970279	0	0	0	0	0	0	0	0	0.990298	0	0	0.993448	0.994979	0	0	0	0	0	0	0	0.9766	0	0.980025	0	0.999703	0	0	0	0	0	0.964442	0.998048	0	0	0
GACGTAGGAGGCAAGCGTTATCCGGAGTTACTGGGCGTAAAGCGCGTGTAGGCGGATTGGTAAGTGGTTCGTGAAATCACCGGGCTAAACTTGGTGAAGCCGAATCAGACTGCTAGTCTAGAGGCGGGTAGAGGGGTGTGGAATTCCGGGTGTAGCGGTGAAATGTGTAGATATCCGGAGGAACACCAGAGGTGCAGACGGCGCCCTGGGCCCGACCTGACGCTGAGACGCGAAAGCTTGGGGAGCGAACGGG	0	0	0	0.999961	0	0	0	0	0	0	0	0	0	0	0.982606	0	0.95728	0	0	0.970279	0	0	0	0	0	0	0.9766	0	0	0	0	0.991259	0	0	0	0	0	0	0	0	0	0	0	0	0	0	0	0	0
TACGTAGGGACCAAGCGTTGTCCGGACTTACTGGGCGTAAAGCGTGGGTAGGTGGTGCGGTATGTGCCGGGTGAAAGCGCCGCAGTGATGGCGGCGAGGGCTCGGTAGACAGCGGCACTGGAGGCAGCCAGAGGGACGTGGAATTCCGGGTGTAGTGGTGAAATGCGTAGATTTCCGGAGGAACACCAGTGGCGCAAGCGGCGTCCTGGGGCTGGCCTGACACTGAGCCACGACGGCGTGGGGAGCAAACAGG	0.96209	0	0	0	0	0	0	0.99996	0.975649	0	0.996986	0	0.990967	0	0	0	0.96209	0	0	0	0	0	0	0.95283	0	0.998722	0	0	0	0	0	0	0	0.96209	0.99991	0	0	0.999978	0.999189	0.968164	0	0.998284	0.999768	0	0	0	0	0.999845	0
TACGGAGGGTGCGAGCGTTATCCGGAATCACTGGGTTTAAAGGGTGCGTAGGCGGCGAGATAAGTCAGTTGTGAAATTCCCCGGCTCAACCGGCGGGACTGCGATTGATACTGTTTTGCTTGAATCGGGTTGAGGCAGGCGGAATGTGGCATGTAGCGGTGAAATGCTTAGATATGCCATAGAACACCGATTGCGAAGGCAGCTTGCTGGGCCTTGATTGACGCTGAGGCACGAAAGCGTGGGGAGCAAACAGG	0	0.974753	0	0.997466	0	0	0	0	0	0	0	0.974753	0	0.974753	0	0	0	0	0	0	0	0.998527	0	0	0	0	0.992987	0	0	0	0	0	0	0	0	0	0	0	0.972456	0	0.98537	0	0	0	0.995738	0.995884	0.994645	0	0
AACGTAGGAGGCGAGCGTTATCCGGATTTACTGGGCGTAAAGCGCATGCAGGCGGTTTTTTAAGTCGGACGTGAAAGCTCCTGGCCCAACTGGGAGAGGCCGTTCGAAACTAGAAAACTTGAGGATGGTAGAGGAGAGTGGAATTCCCGGTGTAGTGGTGAAATGCGTAGATATCGGGAGGAACACCAGTGGCGAAGGCGGCTCTCTGGGCCATTCCTGACGCTCAGATGCGAAAGCTAGGGGAGAGAACGGG	0	0	0.991165	0	0	0.994772	0	0	0	0	0	0.989198	0.986712	0.999253	0	0	0.994772	0	0.999967	0	0	0.999862	0	0	0	0	0	0.988637	0	0.999729	0	0	0	0	0	0	0.9846	0	0	0	0	0	0	0	0.97743	0	0.993068	0	0.994613
GACGAAGGATGCAAGCGTTATCCGGATTCATTGGGTTTAAAGGGAGCGTAGGTGGGTTTGTAAGTCAGTGGTGAAAGCCGGCAGCTTAACTGTCGAATTGCCATTGATACTGCAGACCTTGAGTACAGATGCTGTGGGCGGAATATGACATGTAGTGGTGAAATACATAGAGATGTCATAGAACACCGATTGCGAAGGCAGCTCACAAAACTGTAACTGACACTGAGGCTCGAAAGTGCGGGGATCAAACAGG	0	0	0	0	0	0	0	0	0.994622	0	0	0.96164	0	0.96164	0	0	0	0	0	0	0	0	0.986544	0.972781	0	0.997281	0	0	0	0	0	0	0	0	0	0	0	0.986875	0.999992	0	0	0	0	0	0	0.980007	0	0	0
TACGAAGGGGGCTAGCGTTGTTCGGAATTACTGGGCGTAAAGCGCACGTAGGCGGATACTTAAGTCAGGGGTGAAATCCCGAGGCTCAACCTCGGAACTGCCTTTGATACTGGGTATCTCGAGTCCGGAAGAGGTGAGTGGAATTCCGAGTGTAGAGGTGAAATTCGTAGATATTCGGAGGAACACCAGTGGCGAAGGCGGCTCACTGGTCCGGTACTGACGCTGAGGTGCGAAAGCGTGGGGAGCAAACAGG	0	0	0	0	0	0	0	0.998459	0	0	0.999998	0	0.997053	0	0	0	0	0	0.964623	0	0	0	0	0	0.98985	0.999085	0	0	0.999971	0	0.998638	0.952824	0.999781	0	0.998343	0.999179	0	0.979398	0.999107	0.999961	0	0.999871	0.999992	0	0	0	0	0.986112	0
AACGTAGGACACGAGCGTTATCCGGATTTACTGGGCGTAAAGGGCAAGCAGGCGGACTGTTAAGTCAGACGTGAAAGCTCCGGGCTTAACCGGGAGAGTGCGTTTGAGACTGGCAGACTAGAGGGCAGCAGAGGAGCATGGAATTCCGGGTGGAGTGGTGAAATGCGTAGATATCCGGAGGAACACCAGAGGCGAAGGCGGTGCTCTGGGCTGAACCTGACGCTGAGATGCGAAAGCGTGGGGAGCGAACGGG	0.991724	0.992373	0	0.999748	0.999992	0	0.99989	0	0	0	0	0	0	0.992373	0	0.999573	0	1	0	0	0.999854	0.984353	0	0	0	0	0.999955	0	0	0	0	0	0	0	0	0	0	0	0	0	0	0	0	0	0.976007	0.964225	0.986272	0	0
TACGTAGGAGGCAAGCGTTATCCGGATTCACTGGGCGTAAAGCGCACGCAGGCGGTCATGTAAGTCGGACGTGAAAGCTCCTGGCTCAACTGGGAGAGGTCGTTCGATACTGCATGGCTTGAGGTTGGGAGAGGGAAGCGGAATTCCCGGTGTAGTGGTGGAATGCGTAGATATCGGGAGGAACACCAGTGGCGAAAGCGGCTTCCTGGCCCATACCTGACGCTCAGGTGCGAAAGCGTGGGGAGCGAACGGG	0	0	0	0	0	0	0	0.99979	0	0	0.994886	0	0.980988	0.982602	0	0	0	0	0.998967	0	0	0	0	0	0	0.999908	0	0	0.999735	0	0	0	0.963534	0.991896	0.998967	0	0	0.95173	1	0	0	0.998819	0.999987	0	0	0.99838	0	0	0
TACGTAGGATCCAAGCGTTATCCGGAATTACTGGGCGTAAAGCGTCTGTAGGCGGCTTTTTAAGTCGGGTGCGAAATCTTGCGGCTCAACCGTATAGACTGTGCTCGAAACTATTTAGCTAGAGGTAGGTAGAGGCAAGTGGAATTTCTGGTGTAGGAGTGACATCCGTAGATATCAGAAGGAACACCAATGGCGAAGGCAGCTTGCTGGGCCTTACCTGACGCTCAGAGACGAAAGCGTGGGGAGCGAACGGG	0.974413	0	0	0	0.999204	0	0.993916	0	0	0	0	0	0	0.993278	0.951225	0.974413	0	0	0	0	0.999826	0	0	0	0	0	0	0	0	0	0	0.989465	0	0	0	0	0	0	0	0	0	0	0	0	0	0.996986	0	0	0
GACGAACCGTCCAAACGTTATTCGGTATCACTGGGCTTAAAGAGTTCGTAGGCGGCTAAACAGGTGAGGTGTGAAAGCCCTCGGCTCAACCGAGGAACTGCGCTTCAAACCGTTTAGCTAGAGGAAGACAGAGGTGAGCGGAACTGATGGTGGAGCGGTGAAATGCGTTGATATCATCAGGAACACCGGTGGCGAAAGCGGCTCACTGGGTCTTTTCTGACGCTGAGGAACGAAAGCTAGGGGAGCGAACGGG	0	0.973037	0	0.996286	0	0.98781	0	0	0	0	0	0.973037	0	0	0	0	0	0	0	0.973037	0	0.991127	0	0	0	0	0.997142	0	0	0.998958	0	0	0	0	0	0	0	0	0	0	0.983389	0	0	0.973443	0.970298	0	0.978017	0	0
TACGAAGGGGGCTAGCGTTGCTCGGAATCACTGGGCGTAAAGGGTGCGTAGGCGGGTTTTTAAGTCAGGGGTGAAATCCTGGAGCTCAACTCCAGAACTGCCTTTGATACTGAAGATCTTGAGTCCGGGAGAGGTGAGTGGAACTGCGAGTGTAGAGGTGAAATTCGTAGATATTCGCAAGAACACCAGTGGCGAAGGCGGCTCACTGGCCCGGTACTGACGCTGAGGCACGAAAGCGTGGGGAGCAAACAGG	0	0	0	0.99617	0	0	0	0	0	0	0	0	0	0	0	0	0	0	0	0	0	0.988557	0	0	0	0	0	0	0	0	0	0	0	0	0	0.957754	0.962285	0	0	0.988557	0.981276	0.972204	0	0	0	0	0	0	0
TACGAAGGGGGCTAGCGTTGTTCGGAATTACTGGGCGTAAAGCGCACGTAGGCGGATTGTTAAGTGAGGGGTGAAATCCCAGGGCTCAACCCTGGAACTGCCTTTCATACTGGCAATCTAGAGTCCGGAAGAGGTGAGTGGAATTCCGAGTGTAGAGGTGAAATTCGTAGATATTCGGAGGAACACCAGTGGCGAAGGCGGCTCACTGGTCCGGTACTGACGCTGAGGTGCGAAAGCGTGGGGAGCAAACAGG	0	0	0	0	0	0	0	0	0	0	0	0	0	0	0	0	0	0	0	0	0	0	0	0	0.996698	0	0	0	0	0	0.977446	0.975054	0	0	0	0.996527	0	0	0	0	0	0	0	0	0	0	0	0	0
TACGTAGGGTGCAAGCGTTAATCGGAATTACTGGGCGTAAAGCGTGCGCAGGCGGTTTTGTAAGACAGAGGTGAAATCCCCGGGCTCAACCTGGGAACTGCCTTTGTGACTGCAAAGCTGGAGTACGGCAGAGGGGGATGGAATTCCGCGTGTAGCAGTGAAATGCGTAGATATGCGGAGGAACACCGATGGCGAAGGCAATCCCCTGGGCCTGTACTGACGCTCATGCACGAAAGCGTGGGGAGCAAACAGG	0	0	0	0	0	0	0	0	0	0	0	0	0	0	0	0	0	0	0.96106	0	0	0	0	0	0	0	0	0	0	0	0	0.991277	0	0	0	0	0	0	0.961662	0	0	0	0	0	0	0.97924	0	0	0
TACGAAGGGGGCTAGCGTTGTTCGGAATTACTGGGCGTAAAGCGCACGTAGGCGGGTTTGTAAGTAGGGGGTGAAATCCCAGGGCTCAACCCTGGAACTGCCTTCTAAACTGCAAGCCTGGAGGTCAGGAGAGGCGAGTGGAATACCGAGTGTAGAGGTGAAATTCGTAGATATTCGGTGGAACACCAGTGGCGAAGGCGACTCGCTGGACTGATACTGACGCTGAGGTGCGAAAGCGTGGGGAGCAAACAGG	0	0	0	0	0	0	0	0	0	0	0	0	0	0	0	0	0	0	0	0	0	0	0.95469	0.968998	0	0	0	0	0	0	0	0	0	0	0	0	0	0.999647	0.997658	0	0	0.99377	0	0	0	0	0	0.99125	0
GACGAACCGTCCAAACGTTATTCGGAATCACTGGGCTTAAAGGGCGCGTAGGCGGCCGAGCGGGTCGCGGGTGAAATCCTCCAGCTTAACTGGAGAACTGCCCTCGATACCACTGCGGCTCGAGGAAGGAAGGGGTCATGGGAACTGTCGGTGGAGCGGTGAAATGCGTTGATATCGACAGGAACGCCTGTGGCGAAAGCGCATGACTGGTCCTTTTCTGACGCTGAGGCGCGAAAGCCAGGGGAGCAAACGGG	0	0.983364	0	0.999997	0.997058	0	0.996481	0	0	0	0	0.983364	0	0	0	0	0	0	0	0	0	0	0	0	0	0	0.999986	0	0	0	0	0.959136	0	0	0	0.950512	0	0	0	0	0	0	0	0	0.999843	0	0.970964	0	0
TACGAAGGGGGCTAGCGTTGTTCGGATTTACTGGGCGTAAAGCGCACGTAGGCGGATCGTTAAGTCGGGGGTGAAATCCTGGAGCTCAACTCCAGAACTGCCTTCGATACTGGCGATCTTGAGTCCGGAAGAGGTGAGTGGAACTCCTAGTGTAGAGGTGGAATTCGTAGATATTAGGAAGAACACCAGTGGCGAAGGCGGCTCACTGGTCCGGTACTGACGCTGAGGTGCGAAAGCGTGGGGAGCAAACAGG	0	0	0	0	0	0.950512	0	0	0	0	0	0	0	0	0	0	0.950512	0	0	0	0	0	0	0	0	0	0	0	0	0	0	0.959136	0	0	0	0	0	0	0.992482	0	0	0	0.985667	0	0	0	0	0	0
TACGAAGGGTGCAAGCGTTAATCGGAATTACTGGGCGTAAAGCGCGCGTAGGTGGTTTTGTAAGTTGGAGGTGAAATCCCCGGGCTCAACCTGGGAACTGCCTCCAAAACTGCATGACTAGAGTACGGTAGAGGGTAGTGGAATTTCCTGTGTAGCGGTGAAATGCGTAGATATAGGAAGGAACACCAGTGGCGAAGGCGACTACCTGGACTGATACTGACACTGAGGTGCGAAAGCGTGGGGAGCAAACAGG	0	0.99638	0	0.993113	0	0	0	0	0	0	0	0.971096	0	0.971096	0	0	0	0.998435	0	0	0	0.987203	0	0	0	0	0.998435	0	0	0.998747	0	0	0	0	0	0	0	0	0	0	0	0	0	0.994055	0.999441	0	0	0	0
TACGGAGGGAGCTAGCGTTGTTCGGAATTACTGGGCGTAAAGCGCACGTAGGCGGCGACTCAAGTCAGAGGTGAAAGCCCGGGGCTCAACCCCGGAACTGCCTTTGAAACTAGGTCGCTAGAATCTTGGAGAGGTCAGTGGAATTCCGAGTGTAGAGGTGAAATTCGTAGATATTCGGAAGAACACCAGTGGCGAAGGCGACTGACTGGACAAGTATTGACGCTGAGGTGCGAAAGCGTGGGGAGCAAACAGG	0.985198	0	0	0.993941	0	0	0	0	0	0	0	0.966867	0	0.966867	0.968864	0.985198	0.985198	0.999929	0	0.966867	0.999097	0.985968	0	0	0	0	0	0	0	0.982886	0	0.999605	0	0	0	0	0	0	0	0	0.975058	0	0	0	0.988546	0.98973	0	0	0.951679
GACAGAGGTTGCAAACGTTGTTCGGAATTACTGGGCATAAAGCGCACGTAGGCGGTCCGTTAAGTCATGTGTGAAATCCCCCGGCTCAACCGGGGAATTGCGCCTGATACTGGCGGGCTAGAGATCGATAGGGGTGAGCGGAACTCCAGGTGGAGCGGTGAAATGCGTAGATATCTGGAGGAACACCGGTGGCGAAAGCGGCTCACTGGATCGAAACTGACGCTGAGGTGCGAAAGCTAGGGTAGCAAACGGG	0	0.999575	0	0.994731	0.999996	0	0.999997	0	0	0	0	0.999575	0	0.999575	0	0	0	0	0	0	0	0.964623	0	0	0	0	0.999982	0	0	0	0	0	0	0	0	0	0	0	0	0	0	0	0	0.978315	0.999955	0.980007	0.999996	0	0
TACGGAGGATGCAAGCGTTATCCGGATTCATTGGGTTTAAAGGGTGCGCAGGCGGACTATTAAGTCAGAGGTGAAATGCTACGGCTCAACCGTGGAACTGCCTTTGATACTGCTAGTCTTGAGTTTAATTGAAGTGGGCGGAATGTAGCATGTAGCGGTGAAATGCATAGAGATGCTACAGAACACCGATAGCGAAGGCAGCTCACTAAGTTACAACTGACGCTCATGCACGAAAGCGTGGGGATCAAACAGG	0	0	0.999399	0	0	0.98781	0	0	0	0	0.99979	0	0.973443	0	0	0	0	0	0.997142	0	0	0	0	0	0	0.99956	0	0.996286	1	0	0.997583	0.988669	0	0	0.997142	0.98781	0	0	0.998606	0	0	0	0.995797	0	0	0.994181	0	0	0.966807
TACGTAGGTGACAAATGTTATCCGGAATCACTGGGCGTAAAGGGTCTGTAGGCGGTTACTTAGGTCTGATGTGACACCTCTCGGCTTAACTGAGAGAGCGCATTGGAAACCGGGTGACTAGAATCACGTCGAGGTCGGTGGAATTCCCGGTGTAGTGGTGGAATGCGTAGAGATCGGGAGGAACCTCGAAAGCGAAGGCAGCCGGCTAGACGATGATTGACGCTGAGGGACGATAGCGTGGGTAGCAAACAGG	0	0	0	0	0	0	0	0.963788	0	0	1	0	0	0	0	0	0	0	0	0	0	0	0	0	0	0.994182	0	0	0	0.981775	0.992373	0	0	0	0.985268	0	0	0.999987	0.996302	0.984353	0	0.98136	0.997682	0	0	0	0	0.996754	0
TACGTAGGGTGCAAGCGTTAATCGGAATTACTGGGCGTAAAGCGTGCGCAGGCGGTTATATAAGACAGATGTGAAATCCCCGGGCTCAACCTGGGACCTGCATTTGTGACTGTATAGCTAGAGTACGGTAGAGGGGGATGGAATTCCGCGTGTAGCAGTGAAATGCGTAGATATGCGGAGGAACACCGATGGCGAAGGCAATCCCCTGGACCTGTACTGACGCTCATGCACGAAAGCGTGGGGAGCAAACAGG	0	0	0.990565	0	0	0	0	0.968998	0	0	1	0	0	0	0	0	0	0	0.999333	0	0	0	0	0	0	0.999647	0	0.996367	0.997857	0	0	0	0	0	0.991728	0	0	0.996664	0.987882	0	0	0.99377	0.997364	0	0	0	0	0	0
TACGAAGGTCCCAAGCGTTGTTCGGATTTACTGGGCGTAAAGAGTCTGTAGGCGGCGGGGTAAGTCAGATGTGAAATCCCGGGGCTCAACCCCGGAACTGCATCCGATACTGCCTTGCTTGAGTATTGGAGGGGAGTCTGGAATTCTCGGTGTAGCAGTGAAATGCGTAGATATCGAGAGGAACACTAGTGGCGAAGGCGAGACTCTGGACAATTACTGACGCTGAGAGACGAAGGTCAGGGGAGCGAAAAGG	0	0	0	0	0	0	0	0.974198	0	0	0.994886	0	0	0	0	0	0	0	0	0	0	0	0	0	0	0.999334	0	0	0	0.999455	0	0	0.963534	0	0.993992	0	0	0.999334	0.998778	0	0	0.961662	0.989587	0	0	0	0	0.9964	0
TACGGAGGGTGCAAGCGTTATCCGGAATCACTGGGTTTAAAGGGTGCGTAGGCGGCTTGGTAAGTCAGGGGTGAAAGCCTCCCGCTCAACGGGAGGACTGCCTTTGATACTGCCGGGCTTGAATCAGGCCGAGGGCAGCGGAATGTGGCATGTAGCGGTGAAATGCATAGATATGCCATAGAACACCGATTGCGAAGGCAGCTGCCTGGGCCTGGATTGACGCTGAGGCACGAAAGCGTGGGGAGCGAACAGG	0	0.98661	0	0	0.997848	0	0	0	0	0	0	0	0	0	0	0	0.957754	0.953955	0.953955	0.98661	0	0.999981	0	0	0	0	0.953955	0	0	0	0	0	0.976061	0	0	0	0	0	0	0	0.981276	0	0	0	0	0	0.977329	0	0.956519
TACGTAGGAGGCAAGCGTTATCCGGATTTATTGGGCGTAAAGCGCACGCAGGCGGTCGCGTAAGTCGGACGTGAAAGCTCCCGGCTCAACCGGGAGAGGTCGCTCGATACTGCGTGACTTGAGGTTGGGAGAGGGGAGTGGAATTCCCGGTGTAGTGGTGGAATGCGTAGATATCGGGAGGAACACCAGTGGCGAAAGCGACTCCCTGGCCCACACCTGACGCTCAGGTGCGAAAGCGTGGGTAGCGAACGGG	0.965722	0	0	0.992341	0	0	0	0.99816	0	0	0	0	0	0	0	0	0.965722	0	0	0	0	0.999971	0	0	0	0	0	0	0	0.957768	0	0	0	0	0.98579	0	0.999859	0	0	0	0.998703	0	0	0	0	0	0	0	0
TACGTAGGGTGCGAGCGTTAATCGGAATTACTGGGCGTAAAGCGTGCGCAGGCGGCTCACTAAGACAGATGTGAAATCCCCGGGCTTAACCTGGGAACTGCGTTTGTGACTGGTGGGCTTGAGTGCGGCAGAGGGGGGTGGAATTCCACGTGTAGCAGTGAAATGCGTAGAGATGTGGAGGAACACCGATGGCGAAGGCAGCCCCCTGGGTCGACACTGACGCTCATGCACGAAAGCGTGGGGAGCAAACAGG	0	0	0	0	0	0	0.98972	0	0	0	0	0	0	0.969142	0	0	0	0.989446	0.989446	0.969142	0.997461	0.997512	0	0	0	0	0.952357	0.978088	0	0	0	0	0	0	0	0	0	0	0	0	0	0	0.962557	0	0	0.998751	0	0	0.985604
TACGAAGGGTGCAAACGTTGCTCGGAATTATTGGGCGTAAAGCGCACGTAGGCGGCTTAGCAAGTCGGAAGTGAAATCCCTCGGCTCAACCAAGGAAGTGCTTTCGAAACTGCTGAGCTTGAGTACTTAAGAGGATCGCGGAATTCCCGGTGTAGAGGTGAAATTCGTAGATATCGGGAGGAACACCAGTGGCGAAGGCGGCGATCTGGGAAGATACTGACGCTGAGGTGCGAAAGCGTGGGGAGCAAACAGG	0.991896	0	0	0.999984	0	0	0	0	0	0	0	0	0.980988	0	0	0	0.991896	0.993992	0.974643	0	0	0.999995	0	0	0	0	0	0.993256	0	0	0	0	0	0	0	0	0	0	0	0	0.973234	0	0	0	0	0	0	0	0.996785
TACGGAGGGTGCGAGCGTTGTCCGGATTTATTGGGTTTAAAGGGTGCGTAGGTGGCTAAGCAAGTCTGACCTGAAAGTGGGCCGCTCAACGGCACAGGGTGGTTGGATACTGTTTAGCTTGAAGTGAGTGGCGGTCCTTGGAACGGATCGTGTAGCGGTGAAATGCATAGAGATGATCCAGAACCCCGATTGCGAAGGCAGGGGGCTACACTTGGCTTGACACTGAGGCACGAAAGCATGGGGAGCAAACAGG	0	0	0	0	0.999441	0.978562	0.999979	0	0	0	0	0.95113	0.957816	0	0	0.978562	0.978562	0.989234	0	0.95113	0.999887	0.99979	0	0	0	0	0.999984	0	0	0.972931	0	0	0	0	0	0	0.985409	0	0	0	0	0	0	0	0.974599	0	0.954213	0	0.967882
TACGTAGGTGGCAAGCGTTATCCGGAATTACTGGGCGTAAAGCGCACGCAGGTGGCTGCTTAAGTCTGACGTGAAAGCTCCTGGCTTAACTGGGAGAGGTCGTTGGAGACTGGGCGGCTTGAGGCGAGGAGAGGGGTGTAGAATTCCCGGTGTAGTGGTGGAATGCGTAGAGATCGGGAGGAATACCAGTGGCGAAAGCGGCACCCTGGCCTTGGCCTGACGCTCAGGTGCGAAAGCGTGGGGAGCGAACGGG	0	0	0	0	0	0	0	0	0	0	0.999053	0	0	0	0	0	0	0	0	0	0	0	0	0.995982	0	0.999848	0	0	0.98401	0	0.98661	0	0.976061	0	0.988711	0.957754	0	0.999848	1	0.956519	0	0.995659	0.998704	0	0	0	0	0.990335	0
TACGGAGGGTGCAAGCGTTATCCGGAATCACTGGGTTTAAAGGGTGCGTAGGCGGTTTGATAAGTCAGTTGTGAAATTCACCGGCTTAACCGGTAGAACTGCGATTGATACTGTTGGACTTGAATCAGGTTGAGGTAGGCGGAATGTGGCATGTAGCGGTGAAATGCATAGATATGCCATAGAACACCGATTGCGAAGGCAGCTTGCTGGACCTAGATTGACGCTGAGGCACGAAAGCGTGGGGAGCAAACAGG	0	0	0	0.988637	0.962018	0	0.95727	0	0	0	0	0	0.986712	0	0	0	0.994772	0.988599	0	0.989198	0	0.994613	0	0	0	0	0.95772	0	0	0	0	0.956998	0	0	0.997718	0	0	0	0	0	0.999958	0	0.977683	0	0	0	0	0	0
TACGAACTGCGCAAACGTTATTCGGAATCACTGGGCTTACAGGGTGCGTAGGCGGCTCGTCAGGTCCGATGTGAAATCCCACGGCTCAACCGTGGAACTGCATTGGAAACCGACCGGCTTGAGTGAGCTAGAGGGACACGGAACTTCCGGTGGAGCGGTGAAATGTGTTGAGATCGGAAGGAACACCAGAGGCGAAGGCGGTGTCCTGGGGCTTGTCTGACGCTGAGGCACGAAAGCCAGGGGAGCGAACGGG	0	0.977164	0	0	0	0	0	0	0	0	0	0	0	0	0	0	0	0	0	0	0	0	0	0	0	0.982749	0.977894	0	0	0	0	0	0	0	0	0	0	0.982749	0.974255	0	0.996014	0	0	0	0	0	0.954945	0	0
TACGGAGGGTGCAAGCGTTATCCGGATTTACTGGGTTTAAAGGGTGCGTAGGTGGGTTTGTAAGTCAGTGGTGAAATCTCCGAGCTTAACTCGGAAACTGCCGTTGATACTATAAATCTTGAATTATATGGAGGTAAGCGGAATATGTCATGTAGCGGTGAAATGCTTAGATATGACATAGAACACCAATTGCGAAGGCAGCTTACTACGTATTTATTGACACTGAGGCACGAAAGCGTGGGGATCAAACAGG	0	0	0.985438	0	0	0	0	0.952839	0	0.967587	0.999189	0	0.997723	0	0	0	0	0	0.994731	0	0	0	0	0	0	0.999624	0	0	0.999271	0	0	0	0	0	0.976666	0	0	0	0.999749	0	0	0	0.999442	0	0	0	0	0.972407	0
TACAGAGGTCTCAAGCGTTGTTCGGAATCACTGGGCGTAAAGGGTGCGTAGGTGGCGTGGTAAGTCAGATGTGAAAGCCCGGGGCTCAACCTCGGAATTGCATCCGATACTGCCGTGCTAGAGTACTGAAGAGGTGACTAGAATTCTCGGTGTAGCAGTGAAATGCGTAGATATCGAGAGGAATACCAACGGCGAAGGCAGGTCACTGGGCAGTTACTGACACTGAGGCACGAAGGCCAGGGGAGCAAACGGG	0	0	0	0	0	0	0	0.967206	0.950105	0	0.988612	0	0.977467	0	0	0	0	0	0	0	0	0	0	0.999694	0	0.993489	0	0	0	0	0	0	0.956116	0	0.999981	0	0	0.999793	0.997053	0.994567	0.960777	0	0.999668	0	0	0	0	0.99323	0
TACGTAGGGGGCAAGCGTTATCCGGATTTACTGGGTGTAAAGGGAGCGTAGACGGTGTGGCAAGTCTGATGTGAAAGGCATGGGCTCAACCTGTGGACTGCATTGGAAACTGTCATACTTGAGTGCCGGAGGGGTAAGCGGAATTCCTAGTGTAGCGGTGAAATGCGTAGATATTAGGAGGAACACCAGTGGCGAAGGCGGCTTACTGGACGGTAACTGACGTTGAGGCTCGAAAGCGTGGGGAGCAAACAGG	0	0	0	0	0	0	0	0	0	0	0.98678	0	0	0	0	0	0	0	0	0	0	0	0	0	0.997086	0	0	0	0.984036	0	0.997106	0	0	0	0	0.999327	0	0	0	0	0	0	0	0	0	0	0	0	0
TACAGAGGGTGCAAGCGTTGTTCGGAATTATTGGGCGTAAAGCGCATGTAGGCGGCTATCTAAGTCTGGTGTGAAAGCCCGGAGCTTAACTCCGGAAGTGCACTGGATACTGGATAGCTAGAGGACGAGAGAGGAAAGTGGAATTCCTGGTGTAGGGGTGAAATCCGTAGATATCAGGAGGAACATCGGTGGCGAAGGCGGCTTTCTGGCTCGTAACTGACGCTGAGATGCGAAAGCGTGGGGAGCAAACAGG	0.991896	0	0	0	0	0	0	0	0	0	0	0	0.980988	0	0.980988	0.991896	0	0	0.993992	0	0.999748	0.951434	0	0	0	0	0	0.999984	0	0	0	0.999235	0	0	0	0	0.974198	0	0	0	0	0.961662	0	0	0	0.99838	0	0	0.999995
TACGTAGGGTGCAAGCGTTGTCCGGATTTATTGGGCGTAAAGAGCTCGTAGGCGGTTTGTCGCGTCGGATGTGAAAACCTATGGCTTAACCATGGGCCTGCATTCGATACGGGCAAACTAGAGTTCGGTAGGGGAGACTGGAACTCCTGGTGTAGCGGTGAAATGCGCAGATATCAGGAAGAACACCGGTGGCGAAGGCGGGTCTCTGGGCCGATACTGACGCTGAGGAGCGAAAGCGTGGGGAGCAAACAGG	0.950512	0	0.999138	0	0	0	0	0.994686	0	0	1	0	0	0	0	0	0	0	0	0	0	0	0	0	0	0.960364	0	0.999921	0.999844	0	0.983364	0	0.971132	0	0.983364	0.950512	0	0.989176	0.972254	0	0	0	0	0	0	0.974049	0	0	0.999519
TACGAAGGGTGCAAACGTTGCTCGGAATTATTGGGCGTAAAGCGCACGTAGGCGGCTTAGCAAGTTGGATGTGAAATCCCTCGGCTTAACCAAGGAAGTGCATCCAAAACTGCTGAGCTTGAGTACTTAAGAGGATCGCGGAATTCCCGGTGTAGAGGTGAAATTCGTAGATATCGGGAGGAACACCAGTGGCGAAGGCGGCGATCTGGGAAGATACTGACGCTGAGGTGCGAAAGCGTGGGGAGCAAACAGG	0	0.999459	0	0.999809	0.970584	0.995854	0.993033	0	0	0	0	0	0	0	0	0	0	0.970498	0	0	0.968858	0.999474	0	0	0	0	0.999825	0	0	0.996623	0	0	0	0	0	0	0.988337	0	0	0	0	0	0	0.989003	0.996754	0	0.999516	0	0
GACGAACCAAGCGAACGTTATTCGGAATTACTGGGCTTAAAGCGCGTGTAGGCGGATGACCACGTCAGTCGTTGAAATCCCCCGGCTCAACCGGGGAACAGGCGCTGATACGAGTTGTCTGGAGGTGGGTAGGGGAGACTGGAACTTCCGGTGGAGCGGTGAAATGCGTTGAGATCGGAAGGAACGCCCGCGGCGAAAGCGAGTCTCTGGACCCATTCTGACGCTGAGACGCGAAAGCCAGGGGAGCAAACGGG	0	0	0	0	0	0	0	0	0.98985	0	0.999608	0	0	0	0	0	0	0	0	0	0	0	0	0.999893	0	0.999085	0	0	0	0	0	0	0	0.986426	0	0	0	0.999999	0.994876	0	0	0	0.971374	0	0	0	0	1	0
TACGTAGGGTGCAAGCGTTAATCGGAATTACTGGGCGTAAAGCGTGCGCAGGCGGTTATGTAAGACAGTTGTGAAATCCCCGGGCTCAACCTGGGAACTGCATCTGTGACTGCATAGCTAGAGTACGGTAGAGGGGGATGGAATTCCGCGTGTAGCAGTGAAATGCGTAGATATGCGGAGGAACACCGATGGCGAAGGCAATCCCCTGGACCTGTACTGACGCTCATGCACGAAAGCGTGGGGAGCAAACAGG	0	0	0	0	0	0	0	0	0	0	0.999053	0	0	0	0	0	0	0	0.953955	0	0	0	0	0	0	0.999987	0	0	0.999386	0	0	0	0	0	0.999822	0	0	0.993603	0.999991	0.988557	0.981276	0.995659	0.999927	0	0	0.98401	0	0	0
TACGAAGGTCCCAAGCGTTATCCGGATTTATTGGGTTTAAAGGGTGCGTAGGCGGGTTATTAAGTCAGTGGTGAAAGCTCCCAGCTCAACTGGGAAACTGCCATTGATACTGATAGTCTTGAGTATGATTGAAGTGGGCGGAATGTGTCATGTAGCGGTGAAATGCTTAGATATGACACAGAACACCGATTGCGAAGGCAGCTCACTAAGCCATAACTGACGCTGATGCACGAAAGCGTGGGGAGCAAACAGG	0	0	0.99643	0	0	0	0	0.984879	0	0	0.999958	0	0	0	0	0	0	0	0	0	0	0	0	0.984879	0	0.981276	0	0.999958	0	0	0	0	0	0	0.984389	0	0	0.999958	0	0	0	0	0.999244	0	0	0	0	0.998604	0.999977
GACGAACCGTGCGAACGTTATTCGGAATCACTGGGCTTAAAGCGCGTGTAGGCGGAACGGCACGTCGGTCGCTGAAAGCCCCCGGCTCAACCGGGGAATGGGCGCCGATACGACCGTTCTGGAGGAACGTAGGGGGACCTGGAACTTCCGGTGGAGCGGTGAAATGCGTTGAGATCGGAAGGAACGCCCGTGGCGAAAGCGAGGTCCTGGACGTTTTCTGACGCTGAGACGCGAAAGCCAGGGGAGCGAACGGG	0.969616	0	0	0.999989	0	0	0.958256	0	0	0	0	0	0	0	0	0.969616	0	0.999944	0	0	0.999735	0.995516	0	0	0	0	0	0	0	0	0	0	0	0	0	0	0.997759	0	0	0	0	0	0	0	0	0	0	0	0
TACGGAGGGGGCTAGCGTTGTTCGGAATTACTGGGCGTAAAGCGCACGTAGGCGGACCAGAAAGTCAGGGGTGAAATCCCGGGGCTCAACCCCGGAACTGCCCTTGAAACTCCTGGTCTTGAGTTCGAGAGAGGTGAGTGGAATTCCGAGTGTAGAGGTGAAATTCGTAGATATTCGGAGGAACACCAGTGGCGAAGGCGGCTCACTGGCTCGATACTGACGCTGAGGTGCGAAAGCGTGGGGAGCAAACAGG	0	0	0	0	0	0	0.958122	0	0	0	0	0	0	0	0.999308	0	0	0	0	0	0	0	0	0	0.996698	0	0	0	0	0	0.977446	0.999926	0	0	0	0.965722	0	0	0	0	0	0	0	0	0	0.978381	0	0	0
TACGGAGGGTGCAAGCGTTGTTCGGAATTATTGGGCGTAAAGGGCGTGTAGGTGGCTTGCCAAGTCTGGTGTGAAAGCCCACGGCTCAACCGTGGAACTGCATTGGAAACTGGCAAGCTCGAGTGTTGGAGGGGGTCGCGGAATTCCCGGTGTAGAGGTGAAATTCGTAGATATCGGGAGGAACACCAGTGGCGAAGGCGGCGACCTGGCCAATCACTGACACTGAGACGCGAAAGCGTGGGGAGCAAACAGG	0	0	0	0	0	0	0	0	0.958625	0	0.981552	0	0	0	0	0	0	0	0	0	0	0	0	0	0	0	0	0	0	0	0	0	0	0.97297	0	0	0	0.969061	0.960165	0	0	0	0	0	0	0	0	0	0
TACGAAGGTGGCAAGCGTTGTTCGGATTTACTGGGCGTACAGGGAGCGTAGGCGGTTGGGTAAGCCCTCCGTGAAATCTCCGGGCCTAACCCGGAAAGTGCGGAGGGGACTGCTCGGCTAGAGGATGGGAGAGGAGCGCGGAATTCCCGGTGTAGCGGTGAAATGCGTAGAGATCGGGAGGAAGGCCGGTGGCGAAGGCGGCGCTCTGGAACATTTCTGACGCTGAGGCTCGAAAGCGTGGGGAGCAAACAGG	0	0.992373	0	0.999998	0	0	0	0	0	0	0	0	0	0	0.973327	0	0	0	0	0	0	0.996652	0	0	0	0	0.985268	0	0	0.981775	0	0	0	0	0	0	0.963788	0	0	0	0.962829	0	0	0	0	0	0	0	0
GACGAACCACCCGAACGTTATTCGGAATCACTGGGCTTAAAGAGTGCGTAGGCGGCCTTGAAAGTTAGGTGTGAAATCCCACAGCTCAACTGTGGAACTGCGCTTAAAACTATGAGGCTAGAGGGATATAGGGGTGAGCGGAACTGATGGTGGAGCGGTGAAATGCGTTGATATCATCAGGAACACCGGCGGCGAAGGCGGCTCACTGGGTATCTTCTGACGCTGAGGTACGAAAGCTAGGGGAGCGAACGGG	0.965722	0	0	0	0	0.965722	0.958122	0	0	0	0	0.977446	0	0	0	0	0	0	0	0.977446	0	0	0.957768	0	0	0	0.997336	0	0	0	0	0	0	0	0.98579	0	0.985732	0	0.97674	0	0.967158	0	0	0	0	0.999266	0	0	0
TACAGAGGTGGCAAGCGTTGTTCGGATTTACTGGGCGTAAAGGGTGCGTAGGCGGCCTTGTGTGTCAGGTGTGAAATCCCACGGCTCACCCGTGGAAATGCACTTGAAACTGCAGGGATCGAGTTCAGGAGAGGTAAGCGGAATTCTTGGTGTAGCAGTGAAATGCGTAGATATCAAGAGGAACACCGGTGGCGAAGGCGGCTTACTGGACTGATACTGACGCTGAGGCACGAAAGCCAGGGTAGCAAAAAGG	0.988386	0	0	0	0	0	0	0	0	0	0	0.994323	0	0.994323	0	0	0	0	0	0	0	0	0	0	0	0	0.993447	0	0	0	0	0	0	0	0	0	0	0	0	0	0.985438	0	0	0	0	0.976871	0	0	0
TACGAACTGTGCAAACGTTATTCGGAATCACTGGGCTTAAAGGGTGCGTAGGCGGCCAGATAAGTAGGGTGTGAAAGCCTCCGGCTTAACCGGAGAATGGCGCTCTAAACTGTCTGGCTGGAGTGAGATAGGGGTGTGCGGAACTTCCGGTGGAGCGGTGAAATGTGTTGATATCGGAAGGAACGCCGGTGGCGAAAGCGGCACACTGGATCTCAACTGACGCTGAGGCACGAAAGCCAGGGGAGCAAACGGG	0	0.998627	0	0.999828	0.998476	0	0.999964	0	0	0	0	0.982602	0	0.982602	0	0	0	0.974643	0	0	0	0.951434	0	0	0	0	0.99999	0	0	0	0	0	0	0	0	0	0	0	0	0	0.993256	0	0	0	0.986582	0.992438	0.998476	0	0
TACGGAGGGTGCAAGCGTTATCCGGAATCACTGGGTTTAAAGGGTGCGTAGGCGGCGAGGTAAGTCAGTTGTGAAATCGCTGGGCTTAACCCATGCAATTGCGATTGATACTGCTTTGCTTGAAACAGGTTGAGGTAAGCGGAATGTGGCATGTAGCGGTGAAATGCATAGATATGCCATAGAACACCGATTGCGAAGGCAGCTTGCTGGGCCTTGTTTGACGCTGAGGCACGAAAGCGTGGGGAGCAAACAGG	0	0	0	0	0	0	0	0	0	0	0	0	0.968864	0	0	0	0.985198	0	0	0	0	0.99951	0	0.999378	0	0	0	0	0	0.998583	0	0	0	0	0	0	0	0	0	0	0	0	0	0	0	0	0	0.999999	0
TACGTAGGTGACGAGCGTTATCCGGAATTACTGGGCGTAAAGCGTACGCAGGCGGCATGGTAAGTCTGACGTGAAATCTCCTGGCTTAACTGGGAGAGGTCGTTGGAGACTGCTGTGCTTGAGACAATGAGAGGGGTGCAGAATTCCCGGTGTAGTGGTGGAATGCGTAGATATCGGGAGGAATACCAGAGGCGAAAGCGGCACCCTGGCATTGGTCTGACGCTCATGTACGAAAGCGTGGGTAGCAAACGGG	0	0	0	0	0	0.993465	0	0.979939	0.961976	0	0.999956	0	0.984054	0	0	0	0	0	0.996239	0	0	0	0.959271	0.999858	0	1	0	0	0.983467	0	0	0	0.969938	0.993465	0.996239	0	0	0.999685	0.999938	0	0	0.971339	0.999993	0	0	0	0	0.999961	0
TACGAACTGCGCGAACGTTATTCGGAATCACTGGGCTTACAGGGTGCGTAGGCGGCGAAGAAAGTAGGGTGTGAAATGCCTCGGCTCAACCAAGGCACTGCGCTCTAAACTTCTTTGCTGGAGTGAGTCAGGGGTACGCGGAACTTCCGGTGGAGCGGTGAAATGCGTTGATATCGGAAGGAACACCGGTGGCGAAAGCGGCGTACTGGGGCTCAACTGACGCTGAGGCACGAAAGCCAGGGTAGCGAACGGG	0	0.998638	0	0	0.995592	0.999179	0.996993	0	0	0	0	0.986349	0	0.986349	0	0	0	0	0	0	0	0.988907	0.995248	0	0	0	0.999979	0	0	0	0	0.952824	0	0	0	0	0	0	0.994876	0	0.974059	0	0	0.997053	0.996652	0.991496	0.999999	0	0
TACGAAGGGAGCTAGCGTTGTTCGGAATTACTGGGCGTAAAGCGCACGTAGGCGGATTTTTAAGTCAGGGGTGAAATCCCAAGGCTCAACCTTGGAACTGCCTTTGATACTGGAAGTCTCGAGATCGGGAGAGGTGAGTGGAATTCCTAGTGTAGAGGTGAAATTCGTAGATATTAGGAAGAACACCAGTGGCGAAGGCGGCTCACTGGCCCGATACTGACGCTGAGGTGCGAAAGCGTGGGGAGCAAACAGG	0	0	0	0	0	0	0	0.996445	0.956342	0	0.999999	0	0.980988	0	0	0	0	0	0	0	0	0	0.999455	0	0.956342	1	0	0	0.999997	0	0.998627	0.994942	0.996624	0	0.99999	0.991896	0.974198	0.999908	1	0.996785	0	0.999997	1	0	0	0	0	0.985307	0
GACGTAGGAGGCGAGCGTTATCCGGATTCACTGGGCGTAAAGCGCATGTAGGCGGTTCTGTAAGTCCGCGGTTAAAGCCCCCGGCTCAACTGGGGGAGGTCCGTGGAGACTATAGGACTTGAGGGCAACAGAGGCACGTGGAACTCCCGGTGTAGCGGTGGAATGCGTAGAGATCGGGAAGAACACCAGTGGCGAAGGCGACGTGCTGGGTTGCAACTGACGCTGAGATGCGAAAGTGTGGGGAGCAAACGGG	0	0	0	0	0	0	0	0	0	0	0	0.989182	0	0.989182	0	0	0	0	0.978315	0	0	0	0	0	0	0	0	0	0	0.999182	0	0	0	0	0	0	0	0	0	0	0	0	0	0	0.973327	0	0	0	0
GACGTAGGGTCCGAGCGTTGTCCGGATTTACTGGGCGTAAAGAGCGCGTAGGCGGTCTGTTAAGTGTGAAGTGAAATCTCCAGAGCTCAACTCGGAAACTGCTTTACATACTGGCAGACTTGAGGAATGCAGAGGTGAATAGAATTCCTGGTGTAGCGGTGAAATGCGTAGATATCAGGAGGAATACCCATGGCGAAGGCAGTTCACTGGGCATTATCTGACGCTGAGGCGCGAAAGCGTGGGTAGCAAACAGG	0	0	0	0	0	0	0	0.983389	0.987714	0	0.970913	0	0.996235	0	0	0	0	0	0.99703	0	0	0.981483	0	0.997729	0	0.990396	0	0	0	0.95977	0	0	0.955096	0.982964	0	0	0	0.965101	0	0.999254	0	0	0.999788	0	0	0	0	0.998708	0
TACGTAGGTCACGAACGTTATTCGGAATCACTGGGCTTAAAGGGCGCGTAGGCGGCTTCGTAAGTCAAGGTTGAAATCCGGCGGCTCACCCGTCGAACTGGCCTTGATACTGCGGAGCTTGAGGTGCGGAGGGATGCGTGGAACTTGTGGTGGAGCGGTGAAATGCCCAGATATCACAGGGAACACCGGTGGCGAAGGCGACGCATTGGCCGCAATCTGACGCTGAGGCGCGAAAGCATGGGGAGCGAACGGG	0.992171	0.979673	0	0.989324	0	0	0	0	0	0	0	0.979673	0	0	0	0	0	0.993686	0	0	0	0.986426	0	0	0	0	0	0	0	0.970656	0	0	0	0	0	0	0	0	0	0	0.989324	0	0	0	0	0	0	0	0
TACGGAGGGTGCAAACGTTGCTCGGAATTATTGGGCGTAAAGCGCACGTAGGCGGTTCGTTATGTCGGATGTGAAAGCCCTGGGCTCAACCCAGGAAGTGCATCCGAAACTGGCGAGCTTGAGTACGGAAGAGGGTCTCGGAATTCCCGGTGTAGAGGTGAAATTCGTAGATATCGGGAGGAACACCAGTGGCGAAGGCGGAGACCTGGGCCGATACTGACGCTGAGGTGCGAAAGCGTGGGGAGCAAACAGG	0	0	0	0	0	0	0.955659	0	0	0	0	0	0	0	0	0	0	0.983784	0	0	0	0.99286	0	0	0	0	0.983784	0	0	0	0	0	0	0	0	0	0	0	0	0	0	0	0	0	0	0	0	0	0.99286
TACGTAGGGTGCAAGCGTTAATCGGAATTACTGGGCGTAAAGCGTGCGCAGGCGGATGTTTAAGCCAGATGTGAAAGCCCCGAGCTTAACTTGGGAATTGCGTTTGGAACTGAGCATCTAGAGTCTGTCAGAGGGGGATGGAATTCCACGTGTAGCAGTGAAATGCGTAGAGATGTGGAGGAACACCGATGGCGAAGGCAGTCCCCTGGGATAAGACTGACGCTCATGCACGAAAGCGTGGGGAGCAAACAGG	0.982135	0.995902	0	0	0.963745	0	0	0	0	0.963675	0	0.959608	0	0.995902	0	0	0	0.998815	0	0	0	0.999107	0	0	0	0	0	0	0	0	0	0	0	0	0	0	0	0	0	0	0	0	0	0	0.996302	0	0.963745	0	0
TACAGAGGGTGCAAACGTTGCTCGGAATTATTGGGCGTAAAGCGCGTGTAGGCGGTCTCGTAAGTCGACTGTGAAAGCCCTTGGCTCAACCAAGGAAGTGCAGTCGAAACTGCGAGACTAGAGTGCTGAAGAGGATAGCGGAATGGCCAGTGTAGAGGTGAAATTCGTAGATATTGGCTAGAACACCGGTGGCGAAGGCGGCTATCTGGGAAGTTACTGACGCTGAGACGCGAAAGCGTGGGGAGCAAACAGG	0.991723	0	0	0	0	0	0.978271	0	0	0	0	0.969086	0	0	0	0	0	0	0	0	0	0	0.950289	0	0	0	0.996936	0	0	0.950289	0	0	0	0	0	0	0.986647	0	0	0	0.964061	0	0	0	0	0.95283	0	0	0
TACGGAGGGTGCAAGCGTTATCCGGAATCACTGGGTTTAAAGGGTGCGTAGGCGGTTTGATAAGTCAGAGGTGAAAGCTAGCAGCTTAACTGTTAAATTGCCTTTGATACTGTCAGACTTGAATCAAGTTGAGGTAGGCGGAATGTGACATGTAGCGGTGAAATGCATAGATATGTCATAGAACACCAATTGCGTAGGCAGCTTGCTGGGCTTGAATTGACGCTGAGGCACGAAAGCGTGGGGATCAAACAGG	0	0	0	0.999707	0.982458	0	0	0	0	0	0	0	0	0	0	0	0.964091	0	0	0	0	0.999858	0	0	0	0	0.966988	0	0	0	0	0	0	0	0	0	0	0	0	0	0.953424	0	0	0	0	0	0	0	0
TACGGGCGGGGCGAGCGTTGTTCGGATTCATTGGGTGTAAAGGGTGCGCAAGCGGTCGACTAAGTCGGAGGTGAAATGTCTACGGCTCAACCGAGACACTGCCTCCGATACTGGCCGACTTGAGTGCGGAAGGGGAGCGTGGAATTCCTGGTGTAGCGGTGAAATGCGTAGATATCAGGAGGAACACCGGTGGCGAAGGCGACGCTCTGGTCCGTAACTGACGCTCATGCACGAAAGCCAGGGGAGCGAACGGG	0	0	0	0	0	0.997707	0	0	0	0	0	0	0	0	0	0	0	0	0	0.990669	0	0	0.984334	0	0	0.984365	0	0	0	0	0	0	0.952396	0	0.986544	0	0	0	0.998092	0	0	0	0	0.984181	0	0	0	0	0
TACGTATGGTGCAAGCGTTGTTCGGAATCATTGGGCGTAAAGGGTATGTAGGCGGACATATAAGTCAGACGTGAAATCTACGGGCTCAACCCGTAGTCTGCATTTGATACTGTGTGTCTAGAGTTTGGGAGAGGCAAGTGGAATTCCTGGTGTAGCGGTGAAATGCGTAGATATCAGGAGGAACACCGGTGGCGAAAGCGACTTGCTGGCCTGGAACTGACGCTGAGATACGAAAGTGTGGGGAGCGAACGGG	0	0	0	0.965379	0	0	0	0	0	0	0	0	0	0	0	0	0	0.987558	0	0	0	0	0	0	0	0	0	0	0	0	0	0	0	0	0	0	0	0	0	0	0	0	0	0	0	0	0	0	0.974974
TACGTAGGGTGCGAGCGTTAATCGGAATTACTGGGCGTAAAGCGTGCGCAGGCGGTTTTGTAAGACAGATGTGAAATCCCCGGGCTTAACCTGGGACCTGCATTTGTGACTGCAAGGCTGGAGTGCGGCAGAGGGGGATGGAATTCCGCGTGTAGCAGTGAAATGCGTAGATATGCGGAGGAACACCGATGGCGAAGGCAATCCCCTGGGCCTGCACTGACGCTCATGCACGAAAGCGTGGGGAGCAAACAGG	0	0	0	0	0.970584	0.995854	0.993033	0	0	0	0	0	0	0	0	0	0.995854	0	0	0.991625	0	0.986112	0.996623	0	0	0.961509	0.999825	0	0	0	0	0	0	0	0.992687	0	0.998694	0	0.997849	0	0.999981	0	0	0	0	0.979893	0.999516	0	0
TACGAACTGTGCGAACGTTATTCGGATTCACTGGGCTTAAAGGGTGCGTAGGCGGTCGCTTAAGTAGGGTGTGAAATCCCCTGGCTCAACCAGGGAACTGCGCCCTAAACTGGGTGGCTCGAGTGAGATAGGGGTGTGTGGAACTTCCGGTGGAGCGGTGAAATGTGTTGATATCGGAAGGAACGCCGGTGGCGAAAGCGACACACTGGGTCTTGTCTGACGCTGAGGCACGAAAGCCAGGGGAGCAAACGGG	0.968507	0.963881	0	0.999624	0	0	0	0	0	0	0	0.963881	0	0	0	0	0	0	0	0	0	0.999085	0	0	0	0	0.997281	0	0	0.984365	0	0	0	0	0	0	0.993607	0	0	0	0	0	0	0	0	0	0	0	0
TACGGAGGATCCAAGCGTTATCCGGAATCATTGGGTTTAAAGGGTCCGTAGGCGGTTAGATAAGTCAGTGGTGAAATCCGGCAGCTTAACTGTCGAACTGCCATTGATACTGTTTAACTTGAATTACTGTGAAGTAACTAGAATATGTAGTGTAGCGGTGAAATGCTTAGATATTACATGGAATACCAATTGCGAAGGCAGGTTACTAATGGTTTATTGACGCTGATGGACGAAAGCGTGGGGAGCGAACAGG	0	0	0	0	0	0	0	0.990912	0	0	0.999953	0	0	0	0	0	0	0	0	0	0	0	0.984765	0.990912	0	0.999991	0	0	0.995884	0	0.974753	0	0.958623	0	0.992987	0	0	1	1	0.990746	0	0.998988	0.99969	0	0	0	0	0.999651	0
CACGTAGGGGGCAAGCGTTGTCCGGATTTATTGGGCGTAAAGAGCTCGTAGGTGGCTGAGTAAGTCGGATGTCAAATCCCCAGGCTCAACCTGGGATCCCATCCGATACTGCTCTGGCTAGAGTCCGGTAGGGGAGCGTGGAATTTCTGGTGTAGCGGTGAAATGCGCAGATATCAGAAGGAACACCAGCGGCGAAGGCGGCGCTCTGGGCCGGTACTGACACTGAGGAGCGAAAGCGTGGGTAGCAAACAGG	0	0	0	0.950858	0	0	0	0	0	0	0	0	0	0	0	0	0	0	0	0	0	0.961442	0	0	0	0.986655	0	0	0	0	0	0.981258	0	0	0.989386	0	0	0.998865	0.999971	0.995716	0.950858	0.958078	0.97534	0	0	0	0	0.956307	0
TACGTAGGGTGCGAGCGTTAATCGGAATTACTGGGCGTAAAGCGTGCGCAGGCGGTTCTGTAAGACGGATGTGAAAGCCCCGGGCTCAACCTGGGAACTGCATTCGTGACTGCAGGGCTAGAGTGTGTCAGAGGGAGGTGGAATTCCGCGTGTAGCAGTGAAATGCGTAGAGATGCGGAGGAACACCGATGGCGAAGGCAGCCTCCTGGGATAACACTGACGCTCATGCACGAAAGCGTGGGGAGCAAACAGG	0	0	0	0	0	0	0	0	0	0	0	0	0	0	0	0	0	0.991728	0	0	0	0	0	0	0	0	0.954197	0	0	0.95469	0	0.982181	0	0	0	0	0	0	0	0	0	0	0	0	0	0.98712	0	0	0
TACGAAGGGTGCAAGCGTTGCTCGGAATTATTGGGCGTAAAGGGTAGGTAGGTGGTTACGTATGTCTGGGGTGAAATCCCTGAGCTCAACTCAGGAAGTGCCTTGGAAACGGCGTAACTAGAGTGCTAGAGAGGTTCGTGGAATTCCCAGTGTAGCGGTGAAATGCGTAGAGATTGGGAGGAACACCAGAGGCGAAGGCGGCGAACTGGATAGCAACTGACACTGAACTACGAAAGCGTGGGTAGCAAACAGG	0	0	0	0	0	0.994772	0	0	0	0	0	0	0	0	0	0	0	0	0	0	0	0	0	0	0	0	0	0	0	0	0	0	0	0	0	0	0	0	0	0	0	0	0	0.986712	0	0	0.962018	0	0
TACGAAGGGGGCTAGCGTTGTTCGGAATTACTGGGCGTAAAGCGCACGTAGGCGGACTTATAAGTCAGGGGTGAAATCCCGGGGCTCAACCTCGGAACTGCCTTTGATACTGTAAGTCTCGAGTCCGGAAGAGGTGAGTGGAATTCCTAGTGTAGAGGTGAAATTCGTAGATATTAGGAAGAACACCAGTGGCGAAGGCGGCTCACTGGTCCGGTACTGACGCTGAGGTGCGAAAGCGTGGGGAGCAAACAGG	0	0	0	0.958973	0	0	0	0	0	0	0	0	0	0	0.99264	0	0	0	0	0	0	0	0	0	0.979257	0	0	0	0	0	0.995147	0.985269	0	0	0	0.997466	0	0	0	0	0	0.966082	0	0	0	0	0	0	0
TACAGAGGGTGCAAGCGTTGTTCGGAATCATTGGGCGTAAAGCGCGTGTAGGCGGCCATCTAAGTCTGGTGTGAAAGCCCGAAGCTTAACTTCGGAAGTGCACTGGATACTGGAAGGCTAGAGGACGAGAGAGGAGATTGGAATTCATGGTGTAGGGGTGAAATCCGTAGATATCATGAGGAACATCAGTGGCGAAGGCGAATCTCTGGCTCGTATCTGACGCTGAGACGCGAAAGCGTGGGGAGCAAACAGG	0.969616	0.991486	0	0.999989	0	0	0	0	0	0	0	0	0	0	0	0.969616	0	0.999998	0	0.991486	0.996028	0	0	0	0	0	0	0	0	0	0	0	0	0	0	0	0	0	0	0	0.967447	0	0	0	0	0	0	0	0
TACGGGGGGTGCAAGCGTTACTCGGAATCACTGGGCGTAAAGAGCATGTAGGCGGATTAATAAGTTTGAAGTGAAATCCTATAGCTTAACTATAGAACTGCTTTGAAAACTGTTAATCTAGAATGTGGGAGAGGTAGATGGAATTTCTGGTGTAGGGGTAAAATCCGTAGAGATCAGAAGGAATACCGATTGCGAAGGCGATCTACTGGAACATTATTGACGCTGAGATGCGAAAGCGTGGGGAGCAAACAGG	0.989324	0.9897	0	0.983885	0.997026	0	0.998182	0	0	0	0	0	0	0	0	0.989324	0	0.999896	0	0	0.997596	0	0	0	0	0	0	0	0	0	0	0	0	0	0	0	0	0	0	0	0	0	0	0	0	0	0.980895	0	0
TACGGAGGGTGCAAACGTTGCTCGGAATCATTGGGCGTAAAGCGCACGTAGGCGGCGAAGTAAGTTGGGTGTGAAAGCCCCGGGCTCAACCCGGGAAGTGCATTCAAAACTGTTTCGCTTGAATCTCGGAGGGGGTCAGAGAATTCCCGGTGTAGAGGTGAAATTCGTAGATATCGGGAGGAATACCAGTGGCGAAGGCGCTGACCTGGACGAAGATTGACGCTGAGGTGCGAAAGCGCGGGGAGCAAACAGG	0	0	0.999955	0	0	0	0	0	0	0	0.999913	0	0.968864	0	0	0	0	0	0.979239	0	0	0	0	0	0	0.999112	0	0.999999	0.964506	0	0	0	0	0	0.999297	0	0	0.995336	0.956926	0	0	0.977754	0.999928	0	0	0	0	0	0.999946
TACGAAGGGGGCTAGCGTTGCTCGGAATCACTGGGCGTAAAGCGCACGTAGGTGGGTCGTTAAGTCGGGGGTGAAATCCCAGAGCTCAACTCTGGAACTGCCTTCGATACTGGCGACCTTCGAGTTCGGGAGAGGTGAGTGGAACTGCGAGTGTAGAGGTGAAATTCGTAGATATTCGCAAGAACACCAGTGGCGAAGGCGGCTCACTGGCCCGATACTGACGCTGAGGTGCGAAAGCGTGGGGAGCAAACAGG	0	0	0	0	0	0	0	0	0	0	0	0	0	0	0.977978	0.959672	0.959672	0	0	0	0.979914	0	0	0	0	0	0	0.952839	0	0	0.985297	0.99816	0.992012	0	0.972781	0.996283	0	0	0	0	0.952839	0	0.990118	0	0	0.991296	0	0	0
TACGAAGGGTGCAAACGTTGCTCGGAATTATTGGGCGTAAAGCGCACGTAGGCGGCCTGTCAAGTCGGATGTGAAATCCCTCGGCTCAACCAAGGAAGTGCATCCGAAACTGTCAGGCTTGAGTACCAAAGAGGATCGCGGAATTCTCGGTGTAGAGGTGAAATTCGTAGATATCGGGAGGAACACCAGTGGCGAAGGCGGCGATCTGGGTGGATACTGACGCTGAGGTGCGAAAGCGTGGGGAGCAAACAGG	0	0	0.999608	0	0	0	0	0.967206	0.950105	0	0.999936	0	0.977467	0	0	0	0	0	0.963674	0	0	0	0	0.999694	0	0.999976	0	0.960777	0.956494	0	0	0	0	0	0.990675	0	0	0.975552	0.987708	0	0	0	0.997238	0	0	0	0	0.998568	0
TACGGAGGGTGCAAGCGTTATCCGGAATCACTGGGTTTAAAGGGTGCGTAGGCGGCATGATAAGTCAGAGGTGAAAGCTTGCGGCTCAACCGTAAAATTGCCTTTGATACTGTTATGCTTGAATCAGGTTGAGGTAGGCAGAATGTGGCATGTAGCGGTGAAATGCATAGATATGCCATAGAATACCAATTGCGAAGGCAGCCTGCTGGACCTGTATTGACGCTGAGGCACGAAAGCGTGGGGATCAAACAGG	0.974413	0.993278	0	0.994948	0.999204	0	0.999965	0	0	0	0	0.993278	0	0.993278	0	0.974413	0	0.999969	0	0	0.980223	0.953364	0	0	0	0	0.999999	0	0	0	0	0	0	0	0	0	0	0	0	0	0	0	0	0.951225	0.999987	0.986857	0.989799	0	0
GACGAACCACCCAAACGTTATTCGGAATTACTGGGCTTAAAGAGTGCGTAGGCGGCCCGGAAAGTAAGGTGTGAAATCCCACAGCTCAACTGTGGAACTGCGCTTTAAACTTCCGGGCTAGAGGGATATAGAGGTGAGCAGAACAGATGGTGGAGCGGTGAAATGCGTTGATATCATCTGGAATACCGGAGGCGAAGGCGGCTCACTGGGTATCTTCTGACGCTGAGGTACGAAAGCCAGGGTAGCGAACGGG	0	0	0	0.997659	0	0	0	0	0	0	0	0	0	0	0	0	0	0	0	0	0	0	0	0	0	0	0	0	0	0	0	0	0	0	0	0	0	0	0	0	0	0	0	0	0	0.965511	0	0	0
GACGAAGGTGGCGAGCGTTACTCGGATTTACTAGGCGTAAAGCGTGGGCAGGCGGCTCGATAAGTCTTTTGTGAAAGCCCCGGGCTTAACCCGGGGAGGTCAAAGGATACTGTCGGGCTTGGATGTGGGAGAGGTCACTGGAATTCCTGGTGTAGCGGTGAAATGCGTAGATATCAGGAGGAACACCAATGGCGAAGGCAGGTGACTGGACCACTATCGACGCTCATCCACGAAAGCTGGGGGATCAAACAGG	0	0	0.991165	0	0.993068	0	0.989804	0	0	0	0	0	0	0	0	0.994772	0.994772	0.997718	0	0	0.999903	0	0	0	0	0	0	0.999997	0	0	0	0	0	0	0	0	0	0	0	0	0	0	0	0	0	0	0	0	1
TACGTAGGGTGCAAGCGTTAATCGGAATTACTGGGCGTAAAGCGTGCGCAGGCGGTCTTGTAAGACAGAGGTGAAATCCCCGGGCTCAACCTGGGAACTGCCTTTGTGACTGCAAGGCTTGAGTGCGGCAGAGGGGGATGGAATTCCGCGTGTAGCAGTGAAATGCGTAGATATGCGGAGGAACACCGATGGCGAAGGCAATCCCCTGGGCCTGCACTGACGCTCATGCACGAAAGCGTGGGGAGCAAACAGG	0	0	0	0	0	0	0	0.996987	0	0	0	0	0	0	0	0	0.964091	0	0.992489	0.989288	0	0	0	0	0	0	0	0	0	0	0	0	0	0	0.966988	0	0	0	0	0	0.999978	0	0.999162	0	0	0	0	0.994541	0
TACGAAGGGTGCGAGCGTTAATCGGAATTACTGGGCGTAAAGCGCGCGTAGGTGGTTTTGTAAGCGGAATGTGAAATCCCCGGGCTCAACCTGGGAACTGCATGCCGAACTGCAAGGCTAGAGTATAGTAGAGGGGTGTGGAATTCCCGGTGTAGCGGTGAAATGCGTAGATATCGGGAGGAACATCAGTGGCGAAGGCGGCACCCTGGACTGATACTGACACTGAGGCGCGAAAGCGTGGGTAGCGAACAGG	0.985198	0	0	0.993941	0.971606	0	0.987977	0	0	0	0	0.966867	0	0	0	0.985198	0	0.999929	0	0	0.992157	0.99951	0	0	0	0	0.979239	0	0	0	0	0	0	0	0	0	0	0	0	0	0.975058	0	0	0	0.988546	0.964506	0	0	0
TACGTATGGTGCAAGCGTTATCCGGATTTACTGGGTGTAAAGGGAGCGTAGACGGAGTGGCAAGTCTGATGTGAAAACCCGGGGCTCAACCCCGGGACTGCATTGGAAACTGTCAATCTAGAGTACCGGAGAGGTAAGCGGAATTCCTAGTGTAGCGGTGAAATGCGTAGATATTAGGAGGAACACCAGTGGCGAAGGCGGCTTACTGGACGGTAACTGACGTTGAGGCTCGAAAGCGTGGGGAGCAAACAGG	0	0	0	0	0.951646	0	0	0	0	0	0	0	0	0.96164	0.978315	0	0	0	0	0	0	0	0	0	0	0	0	0	0.99546	0	0.994468	0	0	0	0	0.993686	0	0.986875	0	0	0	0.987457	0	0	0	0.999243	0	0	0
TACGTAGGTGGCGAGCGTTGTCCGGATTTACTGGGCGTAAAGGGAGCGTAGGCGGATTTTTAAGTGAGATGTGAAATACTCGGGCTTAACCTGAGTGCTGCATTTCAAACTGGAAGTCTAGAGTGCAGGAGAGGAGAAGGGAATTCCTAGTGTAGCGGTGAAATGCGTAGAGATTAGGAAGAACACCAGTGGCGAAGGCGCTTCTCTGGACTGTAACTGACGCTGAGGCTCGAAAGCGTGGGGAGCAAACAGG	0	0	0	0	0	0	0	0.984879	0	0	0.95922	0	0	0	0	0	0	0	0.984389	0	0.966895	0	0	0	0	0	0	0.99921	0.987606	0	0	0.965379	0	0	0.984389	0	0	0	0	0	0	0.97804	0	0	0	0.953424	0	0	0.999542
TACGTAGGACCCGAGCGTTGTCCGGATTTACTGGGTATAAAGGGTGCGTAGGCGGCCTTGTGCGTCAGAGGTGAAATATCCGGGCTTAACCCGGAGGGTGCCTTTGATACGGCAGGGCTTGAGTGCGAGAGAGGATGATGGAATTCCTGGTGTAGCGGTGAAATGCGTAGATATCAGGAGGAACACCGGTGGCGAAGGCGGTCATCTGGCTCGTAACTGACGCTGAGGCACGAAAGCGCGGGGATCAAACAGG	0	0	0.999735	0	0	0	0	0	0	0	1	0	0	0	0	0	0	0	0.995104	0	0	0	0	0.997759	0	0.965037	0	0.991988	0.978318	0	0	0	0	0	0	0	0	0.999692	0	0.995516	0	0.984696	0.999468	0	0	0	0	0.987054	0
AACGTAGGACACAAGCGTTATCCGGAATTACTGGGCGTAAAGGGAGTGCAGGCGGTTTCGTAAGTTAGGCGTGAAAGACTTCGGCTAAACCGGGGGAGGTCGTCTGATACTGCGGAACTAGAGTATGGTAGAGGCGTGTAGAATTCCGGGTGTAGTGGTGAAATGCGTAGAGATCCGGAGGAATACCAGTGGCGAAGGCGGCACGCTGGGCCATAACTGACGCTAAGACTCGAAAGCATGGGTAGCGAACGGG	0	0	0	0	0	0.959672	0	0	0	0	0	0	0	0	0	0	0	0	0	0	0	0	0	0	0	0	0	0	0	0	0	0	0	0	0	0.959672	0	0	0	0	0	0	0	0.998656	0	0	0.991593	0	0
GACGAAGGATGCAAGCGTTATCCGGATTCATTGGGTTTAAAGGGTGCGTAGGCGGACTGATAAGTCAGTGGTGAAAGCCGGCAGCTTAACTGTCGAATTGCCATTGATACTGTTGGTCTAGAGTATAGATGACGTTGGCGGAATATGACATGTAGTGGTGAAATACTTAGATATGTCATAGAACACCGATTGCGAAGGCAGCTAACGAAACTATAACTGACGCTGAGGCACGAAAGTGCGGGGATCAAACAGG	0	0.955394	0	0	0.996448	0.96209	0.977254	0	0	0	0	0	0.990967	0.993584	0	0	0.996742	0	0	0.999613	0	0.999738	0	0	0	0	0.99546	0	0.960688	0	0	0	0	0	0.99991	0	0	0	0.982636	0	0.999907	0	0.989321	0	0.964225	0.997345	0.996448	0	0
TACGGAGGGTGCAAGCGTTGCTCGGAATTACTGGGCGTAAAGGGCGTGTAGGCGGTTTCGTATGTCTGGCGTGAAAGCCCCGGGCTCACCTCGGGAAGTGCGTCGGAAACTGCGAGACTAGAGTCCCGGAGAGGGAGGTGGAATTCCAGGTGTAGCGGTGAAATGCGTAGATATCTGGAAGAACACCGGTGGCGAAAGCGGCCTCCTGGACGGTGACTGACGCTGAGACGCGAAAGCGTGGGGAGCAAACAGG	0	0.993584	0	0	0.977558	0.96209	0.977254	0	0	0	0	0.999613	0	0.955394	0	0	0	0	0	0	0	0.991496	0	0	0	0	0.99546	0	0	0.979756	0	0	0	0	0	0	0	0	0	0	0	0	0	0	0.999725	0	0.999988	0	0
GACAGAGGGTGCAAACGTTGCTCGGAATTACTGGGCGTAAAGCGCGTGTAGGCGGATAGGCAAGTCCGGCGTGAAAGCCCTAGGCTCAACCTAGGAATTGCACTGGAAACTGCCTGTCTGGAGTACTGGAGAGGAAAGCGGAATTCCTGGTGTAGAGGTGAAATTCGTAGATATCAGGAGGAACACCGGTGGCGAAGGCGGCTTTCTGGACAGTTACTGACGCTGAGACGCGAAAGCGTGGGGAGCAAACAGG	0.950512	0.983364	0	0.999097	0.997058	0	0.999764	0	0	0	0	0.983364	0	0.983364	0	0.950512	0	0.999694	0	0	0	0	0	0	0	0	0.999694	0	0	0	0	0	0	0	0	0	0	0	0	0	0	0	0	0	0.999843	0	0.970964	0	0
TACAGAGGAGGCAAGCGTTGTTCGGAATCATTGGGCTTAAAGGGCGTGTAGGCGGCGGCGCAAGTGTCGAGTGAAATCCCACTGCTCAACGGTGGAACCGCTCGGCAAACTGCGTCGCTTGAGGTCGGTAGAGGTGCTCGGAACTCTAGGTGGAGCGGTGAAATGCGTAGATATCTAGAGGAACGCCTGAGGCGAAAGCGGGGCACTGGGCCGAATCTGACGCTGAGACGCGAAAGCGTGGGGATCAAACAGG	0	0.9897	0	0.996519	0	0	0	0.99116	0	0.967587	0	0	0.967587	0	0	0	0.989324	0	0	0	0	1	0	0	0	0	0	0	0	0.975832	0	0	0	0	0	0	0.952839	0	0	0	0.996519	0	0	0	0	0	0	0	0
TACGTAGGTGGCGAGCGTTATCCGGAATTATTGGGCGTAAAGAGCGCGCAGGTGGTTGATTAAGTCTGATGTGAAAGCCCACGGCTTAACCGTGGAGGGTCATTGGAAACTGGTCGACTTGAGTGCAGAAGAGGGAAGTGGAATTCCATGTGTAGCGGTGAAATGCGTAGAGATATGGAGGAACACCAGTGGCGAAGGCGGCTTCCTGGTCTGTAACTGACACTGAGGCGCGAAAGCGTGGGGAGCAAACAGG	0	0	0	0	0	0	0	0.983389	0	0	0.992591	0	0	0	0	0	0	0	0	0	0	0	0	0	0	0	0	0	0.984072	0	0.982208	0	0.955096	0	0	0.982964	0	0.965101	0.957159	0.981483	0	0.987783	0.990112	0	0	0	0	0	0
AACGTAGGAGGCGAGCGTTATCCGGATTTACTGGGCGTAAAGCGCATGCAGGCGGTTTTTTAAGTCGGACGTGAAAGCTCCCGGCCCAACTGGGAGAGGCCGTTCGAAACTAGAAAACTTGAGGATGGTAGAGGAGAGTGGAATTCCCGGTGTAGTGGTGAAATGCGTAGATATCGGGAGGAACACCAGTGGCGAAGGCGGCTCTCTGGGCCATTCCTGACGCTCAGATGCGAAAGCTAGGGGAGAGAACGGG	0	0	0	0	0	0	0	0	0	0	0	0	0	0	0	0	0	0	0	0	0	0.98972	0	0	0	0.983029	0	0	0	0	0	0	0	0	0.973011	0	0	0.99985	0.999964	0	0.985657	0.983301	0	0	0	0	0.955659	0.991306	0
TACGGAGGGGGCTAGCGTTGTTCGGAATTACTGGGCGTAAAGCGCGCGTAGGCGGACTGGAAAGTTGGGGGTGAAATCCCGGGGCTCAACCTCGGAACTGCCTTCAAAACTATCAGTCTGGAGTTCGAGAGAGGTGAGTGGAATTCCGAGTGTAGAGGTGAAATTCGTAGATATTCGGAGGAACACCAGTGGCGAAGGCGGCTCACTGGCTCGATACTGACGCTGAGGTGCGAAAGCGTGGGGAGCAAACAGG	0	0	0	0	0	0	0	0.999094	0	0	0.999481	0.955394	0.990967	0	0	0	0.96209	0	0	0	0	0	0	0	0.975649	0.993712	0	0	0.997345	0	0.993584	0.999266	0.99886	0	0.99991	0.996742	0.95283	0.993712	0.999988	0.99827	0.981951	0.999823	0.998096	0	0	0	0	0	0
TACAGAGGGTGCAAGCGTTAATCGGAATGACTGGGCGTAAAGAGCTCGTAGGCGGTGAGGTGTGTCACAGGTGAAAGCCCCGGGCTTAACCTGGGAAGGTCCTGTGAAACTATCTGACTAGAATATAGGAGAGGTAAGTGGAATTTCCGGTGTAGCGGTGAAATGCGTAGATATCGGAAAGAACACCAGTGGCGAAGGCGACTTACTGGCCTAATATTGACGCTGAGGAGCGAAAGCGTGGGGAGCAAACAGG	0	0	0	0	0	0	0	0	0	0.957816	0.984537	0.95113	0	0	0	0	0	0	0.989234	0	0	0	0	0	0	0.95414	0	0	0	0.972931	0	0	0	0	0	0	0	0	0.954648	0	0	0	0	0	0	0	0.954213	0	0
GACGGAGGGTGCTAGCGTTGTTCGGAATTACTGGGCGTAAAGGGCGCGTAGGCGGCCCGAGAAGTCGGATGTGAAAGCCCGGGGCTCAACCCCGGAACGGCATTCGAAACTTTTGGGCTCGAGAACGGAAGAGGAGAGTGGAATACCCAGTGTAGAGGTGAAATTCGTAGATATTGGGTGGAACACCGGTGGCGAAAGCGGCTCTCTGGTCCGGATCTGACGCTGAGGCGCGAAAGCGTGGGGAGCAAACAGG	0.95728	0	0	0	0	0	0	0.980025	0	0	0.999167	0	0	0	0	0	0.95728	0	0.9766	0	0	0	0	0	0	0	0	0	0.960487	0	0.996081	0.96209	0	0.95728	0.9766	0.995269	0.980025	0.99886	0	0	0	0.991871	0.995119	0	0	0.960487	0	0	0
TACAGAGGTCTCAAGCGTTGTTCGGAATCACTGGGCGTAAAGGGTGCGTAGGCTGCGGCGTAAGTCAGATGTGAAATCCCGGGGCTCAACCTCGGAATTGCATCCGATACTGCGTTGCTTGAGGGCTGGAGAGGAGTCTGGAATTCATGGTGGAGCAGTGAAATGCGTAGATATCATGAGGAACGCTAGTGGCGTAGGCGAGACTCTGGACAGATCCTGACGCTGAGGCACGAAGGCCAGGGGAGCAAACGGG	0.978562	0.95113	0	0	0.999441	0	0.999979	0	0	0	0	0.95113	0	0.994731	0	0.978562	0	0.998053	0	0	0.98527	0	0	0	0	0	0.998053	0	0	0	0	0	0	0	0	0	0	0	0	0	0	0	0	0	0.994113	0.971799	0.954213	0	0
TACAGAGGGTGCAAGCGTTAATCGGAATTACTGGGCGTAAAGCGTGCGTAGGCGGTTTCGTAAGTCGGGTGTGAAAGCCCCGGGCTCAACCTGGGAATTGCATTCGAGACTGCGAAGCTGGAGTGCGGAAGAGGGAAGTGGAATTTCCGGTGTAGCGGTGAAATGCGTAGATATCGGAAGGAACATCAGTGGCGAAAGCGACTTCCTGGTCCAGCACTGACGCTCAGGCACGAAAGCGTGGGGAGCAAACAGG	0	0	0	0	0	0	0	0.988755	0	0	0	0	0.963675	0	0	0	0	0	0.970127	0	0.989175	0.978468	0.978381	0	0	0	0.992909	0.998146	0	0	0	0	0	0	0	0	0	0	0	0	0	0	0	0	0	0.995704	0	0	0.994876
TACGGAGGGTGCAAGCGTTATCCGGAATCACTGGGTTTAAAGGGTGCGTAGGCGGCCTGACAAGTCAGGGGTGAAATGTCGTCGCTTAACGATGAAATTGCCTTTGATACTGTTGGGCTTGAAACAGGTTGAGGTTGGCAGAATGTGGCATGTAGCGGTGAAATGCATAGATATGCCATAGAATACCGATTGCGTAGGCAGCTGGCTGGACCTGGATTGACGCTGAGGCACGAAAGCGTGGGGAGCAAACAGG	0.950512	0.983364	0	0.999097	0.970964	0.950512	0.976784	0	0	0	0	0.983364	0	0	0	0	0	0.983364	0	0	0	0.982396	0	0	0	0	0.997066	0	0	0	0	0	0	0	0	0	0	0	0	0	0	0	0	0	0.989777	0	0.997058	0	0
TACGTAGGGTGCAAGCGTTAATCGGAATTACTGGGCGTAAAGCGTGCGCAGGCGGTTTTGTAAGACAGGTGTGAAATCCCCGGGCTTAACCTGGGAACTGCACTTGTGACTGCAAAGCTGGAGTGCGGCAGAGGGGGATGGAATTCCGCGTGTAGCAGTGAAATGCGTAGATATGCGGAGGAACACCGATGGCGAAGGCAATCCCCTGGGCCTGCACTGACGCTCATGCACGAAAGCGTGGGGAGCAAACAGG	0	0	0	0	0	0	0	0	0	0	0	0	0	0.951396	0	0	0	0	0	0.951396	0	0	0.981775	0	0	0	0	0	0.964225	0	0	0	0	0	0.985268	0	0	0	0	0	0.990503	0	0	0	0	0.990529	0	0	0
TACGGAGGGCGCAAGCGTTGTTCGGAATCACTGGGCATAAAGAGCATGTAGGCGGCTTCTTAAGTCGGATGTGAAAGCCCTCGGCCCAACCGGGGAACTGCATTCGATACTGATTAGCTAGAGGACAGGAGGGGTGAGTGGAACTTCAGGTGGAACGGTGAAATGTGTAGATATCTGAAGGAACACCGGTGGCGAAAGCGGCTCACTGGCCTGTTTCTGACGCTGAGATGCGAAAGCTAGGGTAGCAAACGGG	0	0	0.999097	0	0	0	0	0.999378	0	0	1	0	0.968864	0	0	0	0	0	0.999929	0	0	0	0	0.991423	0	0.999987	0	0	0.999607	0	0	0	0	0.985198	0.979239	0	0	0.999112	0.996742	0	0	0	0.999928	0	0	0	0	0.999982	0
TACGGAGGGTGCAAGCGTTATCCGGATTTACTGGGTTTAAAGGGTCCGTAGGTGGTTTGATAAGTCAGTGGTGAAATTACCGAGCTTAACTTGGGAGCTGCCATTGATACTGTTAGACTTGAGTGCAGATGAGGTTGGCGGAATGGGGCATGTAGCGGTGAAATGCTTAGATATGCCTCGGAACACCGAATGCGAAGGCAGCTGGCTAAACTGCAACTGACACTAATGGACGAAAGCGTGGGTAGCGAACAGG	0	0	0	0	0.99844	0.964091	0.999906	0	0	0	0	0	0	0	0	0.964091	0	0.998864	0	0	0.999603	0.970135	0	0	0	0	0.999899	0	0	0	0	0	0	0	0	0	0	0	0	0	0.953424	0	0	0	0	0.998017	0.982458	0	0
TACAGAGGGTGCAAACGTTGCTCGGATTTACTGGGCGTAAAGCGCGTGTAGGCGGGTTCGCAAGTCGGACGTGAAATCCCTGGGCTCAACCCAGGAACTGCGTTCGAAACTGCGAATCTAGAGTAGTGGAGAGGAAAGTAGAATTCCCGGTGTAGAGGTGAAATTCGTAGATATCGGGAGGAATACCAGTGGCGAAGGCGGCTTTCTGGACACTTACTGACGCTGAGACGCGAAAGCGTGGGGAGCAAACAGG	0	0	0	0	0	0	0	0	0.993278	0	0	0	0	0	0	0	0	0	0	0	0	0	0	0	0	0.975916	0	0	0	0	0	0	0	0	0.985268	0	0	0.975916	0.996302	0.999471	0.962829	0	0.997682	0	0	0.964225	0	0	0
TACGTAGGTGACAAGCGTTATCCGGAATTACTGGGCGTAAAGCGCACGCAGGCGGCTGAGAAAGTCTGACGTGAAATCTCCCGGCTTAACCGGGAGCGGTCGTTGGAAACTACTTGGCTTGAGGCGATGAGAGGGGTGTGGAATTCCCGGTGTAGTGGTGGAATGCGTAGATATCGGGAGGAACATCAGTGGCGAAAGCGGCACCCTGGCATTAGCCTGACGCTCAGGTGCGAAAGCGTGGGGAGCGAACGGG	0	0	0	0	0	0.994772	0	0.998149	0	0	0.995979	0.989198	0	0	0	0	0.994772	0	0.95772	0.989198	0	0	0	0.9846	0	0.99986	0	0	0	0.995439	0	0	0	0	0	0	0	0.999053	0.994886	0	0.95922	0	0.995313	0	0	0	0	0.999873	0
TACGGAGGGTGCAAGCGTTATCCGGAATCACTGGGTTTAAAGGGTACGTAGGCGGTCTGTTAAGTCAGTCGTGAAAGTTTGTCGCTTAACGATAAAATTGCGATTGATACTGGCGGACTAGAATGTAGTAGAGGCTGGCGGAATGAGACAAGTAGCGGTGAAATGCTTAGATATGTCTCAGAACACCGATTGCGAAGGCAGCTGGCTATGCTATTATTGACGCTGAGGTACGAAAGTGTGGGTAGCAAACAGG	0.974076	0	0	0	0.987577	0	0.988967	0	0	0	0	0	0	0.971096	0	0	0	0.999787	0	0	0	0	0	0	0	0	0.991678	0	0	0	0	0	0	0	0	0	0	0	0	0	0	0	0	0	0.984346	0.954214	0.987577	0	0
TACGGAGGATCCAAGCGTTATCCGGATTTACTGGGCGTAAAGAGTTGCGTAGGTGGTTTGTTAAGTGAATAGTGAAATCTGGTGGCTCAACCATCAACACATTATTCAAACTGACAAACTCGAGAATGAGAGAGGTCACTGGAATTCCTTGTGTAGGAGTGAAATCCGTAGATATAAGGAGGAACACCAATGGCGTAGGCAGGTGACTGGCTCATTTCTGACACTGAGGCACGAAAGCGTGGGGAGCGAACGGG	0	0	0	0	0	0.974413	0	0.981249	0	0	0.998121	0.993278	0	0	0	0	0	0	0	0	0	0	0	0	0	0.998927	0	0	0.986857	0	0	0.955834	0	0	0.999596	0.974413	0	0.999851	0.999997	0.997304	0	0.988871	0	0	0	0.955906	0.989799	0	0
TACGAAGGGGGCTAGCGTTGCTCGGAATCACTGGGCGTAAAGCGCACGTAGGCGGCTTTCTAAGTCAGAGGTGAAATCCCGGGGCTCAACCCCGGAACTGCCTTTGATACTGGAAAGCTTGAGTTCGGGAGAGGTGAGTGGAACTGCGAGTGTAGAGGTGAAATTCGTAGATATTCGCAAGAACACCAGTGGCGAAGGCGGCTCACTGGCCCGATACTGACGCTGAGGTGCGAAAGCGTGGGGAGCAAACAGG	0	0	0	0.964061	0	0	0	0	0	0	0	0	0	0	0.961694	0	0	0	0	0	0	0	0	0	0	0	0	0	0	0.950289	0	0	0	0	0	0	0.986647	0.96382	0	0	0	0	0	0	0	0	0	0	0
TACGTAGGGGGCAAGCGTTGTCCGGAATTATTGGGCGTAAAGAGTGTGTAGGCGGCTTGGTAAGTCCGCTCTGAAAGCCAGGGGCTCAACCCCTGGAGGCGGGTGGATACTGTCAAGCTTGAGTCCGGAAGAGGCGAGTGGAATTCCCGGTGTAGCGGTGAAATGCGCAGATATCGGGAGGAACACCTATTGCGAAGGCAGCTCGCTGGGACGTGACTGACGCTGAGACACGAAAGCGTGGGGAGCAAACAGG	0	0.95457	0	0.998663	0.987579	0	0.998093	0	0	0	0	0	0	0	0	0	0	0.996501	0	0	0	0	0	0	0	0	0.99976	0	0	0	0.95457	0	0	0	0	0	0	0	0	0	0	0	0	0	0.997819	0	0	0	0
TACAGAGGGGGCGAGCGTTATTCGGAATTATTGGGCGTAAAGGGCGCGTAGGCGGCTGGGCAAGTCCAAGGTGAAATCCCTCGGCTCAACCGAGGAACTGCCTTGGAAACTGCCCGGCTTGAGGCCGGGAGAGGGTAGTGGAATTCCCAGTGTAGCGGTGAAATGCGTAGATATTGGGAGGAACACCGGTGGCGAAGGCGGCTACCTGGACCGGTTCTGACGCTGATGCGCGAAAGCGTGGGGAGCAAACAGG	0.991724	0.992373	0	1	0.99805	0	0.998947	0	0	0	0	0.951396	0	0.992373	0	0.991724	0	0.997032	0	0	0.99007	0.996652	0	0	0	0	0.999955	0	0	0.981775	0	0	0	0	0	0	0.993767	0	0	0	0	0	0	0	0.976007	0	0.99805	0	0
TACGAAGGGGGCTAGCGTTGTTCGGAATGACTGGGCGTAAAGGGCGCGTAGGCGGCGATTTTAGTCAGGCGTGAAAGCCCTGGGCTCAACCTAGGAACTGCGTTTGATACTGGATCGCTTGAGTGTGGGAGAGGATGGTGGAATTCCCAGTGTAGAGGTGAAATTCGTAGATATTGGGAAGAACACCGGTGGCGAAGGCGGCCATCTGGACCACTACTGACGCTGAGGCGCGAAAGCGTGGGGAGCAAACAGG	0.96209	0.993584	0	0.995807	0	0.96209	0	0	0	0	0	0.993584	0.990967	0.993584	0	0	0.996742	0.980007	0.980007	0.993584	0	0.999738	0	0	0	0	0.980007	0	0	0.997534	0	0	0	0	0	0	0.95283	0	0	0	0.999271	0	0	0	0	0	0.977558	0	0
TACGAAGGGTGCAAACGTTGCTCGGAATCATTGGGCGTAAAGCGCACGTAGGCGGCTTCATAAGTCGGATGTGAAATCCCTCGGCTTAACCGAGGACGTGCATCCGAAACTGTGAGGCTTGAGTATGGAAGAGGGTCGCAGAATTCCCGGTGTAGAGGTGAAATTCGTAGATATCGGGAGGAATACCAGTGGCGAAGGCGGCGACCTGGGCCAATACTGACGCTGAGGTGCGAAAGCGTGGGGAGCAAACAGG	0	0.999728	0	0.988623	0	0.968507	0	0	0	0	0	0.995147	0	0	0	0	0	0	0.986875	0	0	0.995009	0	0	0	0	0	0	0	0	0	0	0	0	0	0	0	0	0	0	0	0	0	0	0.994182	0	0.997526	0	0
TACGTAGGGTGCAAGCGTTAATCGGAATTACTGGGCGTAAAGCGTGCGCAGGCGGCTTTGCAAGACAGATGTGAAATCCCCGGGCTCAACCTGGGAACTGCATTTGTGACTGCATGGCTGGAGTGCGGCAGAGGGGGATGGAATTCCGCGTGTAGCAGTGAAATGCGTAGATATGCGGAGGAACACCGATGGCGAAGGCAATCCCCTGGGCCTGCACTGACGCTCATGCACGAAAGCGTGGGGAGCAAACAGG	0	0	0	0	0.977329	0.957754	0.997602	0	0	0	0	0	0	0	0	0.957754	0	0.998155	0	0.98661	0.992308	0	0	0	0	0	0.953955	0.981276	0	0	0	0	0	0	0	0	0	0	0	0	0.981276	0	0	0	0	0.98401	0.977329	0	0.956519
CACGTAGGAATCGAGCGTTATCCGAATTTACTGGGCGTAAAGCGCGTGCAGGCGGTCTGATAAGTTGGATGTGAAAGCTCCTGGCTCAACTGGGAGAGGCCGTTCAAAACTGCCAGACTTGAGGATGGTAGAGGAAGGTGGAATTCCCGGTGTAGTAGTGAAATGCGTAGATATCGGGAGGAATACCAGTGGCGAAGGCGGCCTTCTGGACCATTTCTGACGCTAAGACGCGAAAGCTAGGGTAGCGAATGGG	0.991896	0	0	0	0.987308	0	0.999507	0	0.956342	0	0	0.982602	0	0.982602	0	0	0	0	0	0	0	0	0.991996	0	0	0.985081	0.998967	0	0	0	0	0	0	0	0	0	0	0.9964	0.998778	0	0	0	0	0	0	0.999735	0	0	0
TACGTAGGTGGCAAGCGTTGTCCGGATTTACTGGGTGTAAAGGGCGTGTAGCCGGGAGGGCAAGTCAGATGTGAAATCCACGGGCTCAACTCGTGAACTGCATTTGAAACTACTCTTCTTGAGTATCGGAGAGGCAATCGGAATTCCTAGTGTAGCGGTGAAATGCGTAGATATTAGGAGGAACACCAGTGGCGAAGGCGGATTGCTGGACGACAACTGACGGTGAGGCGCGAAAGCGTGGGGAGCAAACAGG	0	0	0	0	0	0	0	0	0	0	0	0	0	0	0	0	0	0	0	0	0	0	0	0	0	0	0	0	0	0	0	0	0	0	0	0	0	0	0	0	0	0	0	0	0.980216	0	0	0	0
TACGGAGGGTGCAAGCGTTGTTCGGAATTACTGGGCGTAAAGGGCGCGTAGGCGGTCTTTTAAGTTAGGCGTGAAAGCCCCAGGCTCAACCTGGGAACTGCGCTTAATACTGAAGGACTTGAGTGCGAGAGGGGAAAGTGGAATTCCTAGTGTAGAGGTGAAATTCGTAGATATTAGGAAGAACACCGGTGGCGAAGGCGACTTTCTGGCTCGCAACTGACGCTGAGGCGCGAAAGCGTGGGGAGCAAACAGG	0	0.969142	0	0	0	0	0	0.988239	0	0	0	0.969142	0	0	0	0	0	0	0	0	0	0.999745	0	0	0	0	0	0	0	0.980847	0	0	0	0	0	0	0	0	0	0	0	0	0	0	0	0	0.99286	0.97999	0
TACGAAGGGGGCTAGCGTTGTTCGGAATTACTGGGCGTAAAGCGCACGTAGGCGGATACTTAAGTTAGGGGTGAAATCCCAGGGCTCAACCCTGGAACTGCCTCTAATACTGGGTATCTCGAGTCCGGAAGAGGTGAGTGGAATTCCGAGTGTAGAGGTGAAATTCGTAGATATTCGGAGGAACACCAGTGGCGAAGGCGGCTCACTGGTCCGGTACTGACGCTGAGGTGCGAAAGCGTGGGGAGCAAACAGG	0	0	0	0	0	0	0	0.99979	0.956342	0	0.999999	0	0.980988	0	0	0	0	0	0.993992	0	0	0	0.991996	0.974198	0	1	0	0	0.999968	0	0	0	0.963534	0.991896	0.999877	0	0	0.999908	1	0	0	0.998819	1	0	0	0	0	0.999318	0
TACGTAGGATCCGAGCGTTATCCGGAGTGACTGGGCGTAAAGAGTTGCGTAGGCGGTTAGTTAAGTGAATAGTGAAACCTGGTGGCTCAACCATACAGACTATTATTCAAACTGGCTAACTCGAGAGTAGCAGAGGTACCTGGAATTTCTGAAGTAGGGGTAATATCCGTAGATATCAGAAGGAACACCAATGGCGTAGGCAGGGTACTGGGCTATTTCTGACGCTAAGGCACGAAAGCGTGGGGAGCGAACCGG	0.964091	0	0	0	0.982458	0.964091	0.998389	0	0	0	0	0.989288	0	0.989288	0	0.964091	0	0	0	0	0.999603	0	0	0	0	0	0.992489	0	0.990485	0	0	0.99998	0	0	0	0.964091	0.969867	0.98401	0.99838	0	0	0.97924	0	0	0	1	0	0	0
TACAGAGGGTGCAAACGTTGCTCGGAATTACTGGGCGTAAAGCGCGTGTAGGCGGTTCGTTAAGTCGTCTGTGAAATCCCATGGCTCAACCATGGAAGTGCATACGATACTGGCAAACTTGAGTCCTGGAGAGGGTGGCGGAATTCCCAGTGTAGAGGTGAAATTCGTAGATATTGGGAGGAACACCGGTGGCGAAGGCGGCCACCTGGACAGGTACTGACGCTGAGACGCGAAAGCGCGGGTAGCAAACAGG	0	0.977446	0	0.967158	0.995719	0.999864	0.998585	0	0	0	0	0.977446	0	0.977446	0	0	0	0	0	0	0	0.952824	0.993189	0	0	0	0.997336	0	0	0	0	0.975054	0	0	0	0	0	0	0	0	0.967158	0	0	0.986258	0	0.995288	0.999972	0	0
TACGTAGGGGGCGAGCGTTGTCCGGAATCATTGGGCGTAAAGCGCGTGTAGGCGGCTTGATAAGTCCGGTGTGAAATCTTGGGGCTCAACCCCAAGCCTGCATCGGATACTGTCTCGCTCGAGTTCGGGAGGGGAGAGCGGAATTCCTAGTGTAGCGGTGAAATGCGCAGATATTAGGAAGAACACCGGTGGCGAAGGCGGCTCTCTGGAACGATACTGACGCTGAGACGCGAAAGCGTGGGGAGCGAACAGG	0	0	0	0	0	0	0	0.991296	0	0	0.996986	0	0	0	0.990967	0	0.96209	0	0	0.955394	0	0	0	0	0.975649	0.976099	0	0	1	0	0.999613	0.999266	0.99886	0	0.99991	0.996742	0.991296	0.993712	0.999189	0	0.981951	0.998284	0.998096	0	0	0.988428	0	0	0
GACGAACCACCCAAACGTTATTCGGAATTACTGGGCTTAAAGAGTGCGTAGGCGGCCTGGAAAGTAAGGTGTGAAATCCCACAGCTCAACTGTGGAACTGCGCTTTAAACTTCCCGGCTAGAGGGATATAGAGGTGAGCAGAACAGATGGTGGAGCGGTGAAATGCGTTGATATCATCTGGAATACCGGAGGCGAAGGCGGCTCACTGGGTATCTTCTGACGCTGAGGTACGAAAGCTAGGGTAGCGAACGGG	0	0	0	0	0.99888	0	0.958256	0	0	0	0	0	0	0	0	0	0	0	0.976796	0	0	0	0	0	0	0.965037	0.976796	0	0	0.958602	0	0	0	0	0	0	0.976125	0	0.985307	0	0	0	0	0	0	0	0	0	0
TACGTAGGGTGCAAGCGTTATCCGGAATTATTGGGCGTAAAGAGCTCGTAGGCGGTTTGTCACGTCTGCTGTGAAAACTGGAGGCTCAACCTCCAGCCTGCAGTGGGTACGGGCAGACTAGAGTGCGGTAGGGGAGATTGGAATTCCTGGTGTAGCGGTGGAATGCGCAGATATCAGGAGGAACACCGATGGCGAAGGCAGATCTCTGGGCCGTAACTGACGCTGAGGAGCGAAAGCATGGGGAGCGAACAGG	0	0	0	0	0	0.991896	0	0.974198	0	0	0.999845	0	0	0.982602	0	0	0	0	0.974643	0	0	0	0.991996	0	0.956342	0.999908	0	0	1	0	0.998627	0.999235	0.996624	0	0.998967	0.991896	0.974198	0.985081	0.999998	0	0	0.999997	0.999803	0	0	0.99838	0	0	0
CACGAACCGTACGAACGTTATTCGGAATTACTGGGCTTAAAGGGTTTGTAGGCGGCCTTGTAAGTCAGGTGTGAAAGCCCTCGGCTCAACCGAGGAACAGCGCTTGATACTGCAAGGCTTGAGGGAGACAGGGGTAAGCGGAACTGATGGTGGAGCGGTGAAATGCGTTGATATCATCAGGAACACCGGTGGCGAAAGCGGCTTACTGGGTCTCTTCTGACGCTGAGGAACGAAAGCTAGGGTAGCGAACGGG	0.950512	0	0	0	0	0	0	0.953173	0	0	0.999951	0	0	0	0	0	0	0	0.983364	0	0	0	0	0	0	0.960364	0	0.993878	0.993497	0	0	0	0	0.950512	0	0	0	0.99969	0	0	0	0.993855	0.99988	0	0	0	0	0.996217	0.982396
GACGAACTGTCCAAACGTTGTTCGGAATCACTGGGCTTAAAGGGCGCGTAGGCGGTCGATCAAGTCGGGGGTGAAATCCTGCAGCTTAACTGTAGAAGTGCCTTCGATACTGATCGTCTGGAGGGAGATAGGGGTGTGCGGAACTTCCAGTGGAGCGGTGAAATGCGTTGATATTGGAAGGAACGCCGGAGGCGAAAGCGGCGCACTGGATCTCTTCTGACGCTGAGGCGCGAAAGCTAGGGGAGCGAACGGG	0.997466	0.963881	0	0.999624	0.999795	0	0.999613	0	0	0	0	0.999728	0	0.995147	0	0.997466	0.968507	0.952535	0	0.963881	0.997119	0.999876	0	0	0	0	0.999956	0	0	0.984365	0	0	0	0	0	0	0.962803	0	0	0	0.988623	0	0	0	0.975916	0.976099	0.997526	0	0
TACGGAGGGTGCGAGCGTTATCCGGAATTACTGGGTTTAAAGGGTGCGTAGGCGGTTTAATAAGTCAGAGGTGAAAGGATTCAGCTTAACTGGATAATTGCCTTTGATACTGTTAGACTTGAATTAGGTTGAGGTTGGCGGAATGTGACATGTAGCGGTGAAATGCATAGATATGTCATAGAACACCGATTGCGAAGGCAGCTGACTGGGCCTATATTGACGCTGAGGCACGAAAGCGTGGGGAGCGAACAGG	0.95475	0.991625	0	1	0.970584	0	0	0	0	0	0	0	0	0	0	0.95475	0	0.992687	0	0	0	0.999474	0	0	0	0	0.992687	0	0	0	0	0	0	0	0	0	0	0	0	0	0.972407	0	0	0	0	0	0.970584	0	0
TACGAAGGGAGCTAGCGTTGTTCGGAATCACTGGGCGTAAAGCGCACGTAGGCGGATTTGTTAGTGAGGGGTGAAATCCCGGGGCTCAACCTCGGAACTGCCTTTCATACTGCAGATCTCGAGTCCGATAGAGGTGGGTGGAATTCCTAGTGTAGAGGTGAAATTCGTAGATATTAGGAAGAACACCGGTGGCGAAGGCGGCCCACTGGATCGGTACTGACGCTGAGGTGCGAAAGCGTGGGGAGCAAACAGG	0	0	0	0	0	0	0	0.998459	0	0	0.999962	0	0.961039	0	0.961039	0	0	0	0	0	0	0	0	0	0	0.999876	0	0	0.999971	0	0.986349	0.952824	0.995566	0	0.999979	0	0	0.995009	0.999107	0	0.974059	0.999871	0.999889	0	0	0.968164	0	0.95261	0
TACAGAGGGTGCGAGCGTTGTCCGGAATTACTGGGCGTAAAGGGCGCGTAGGCGGCCCGATAAGTAGGGGGTGAAATTCCGCGGCTCAACCGCGGGACGGCCTTCTAGACTGTCGGGCTTGAGCACGGTAGAGGCAGATGGAATTCCCGGTGTAGCGGTGGAATGCGTAGAGATCGGGAAGAACACCAGTGGCGAAGGCGGTCTGCTGGGCCGTTGCTGACGCTGAGGCGCGACAGCGTGGGGAGCAAACAGG	0	0.959608	0	1	0.963745	0	0	0	0	0	0	0.959608	0	0	0.963675	0	0	0.970127	0	0	0	0	0	0	0	0	0	0	0	0.978381	0	0	0	0	0	0	0	0	0	0	0	0	0	0	0	0	0	0	0
TACGTAGGTGACAAGCGTTATCCGGATTTACTGGGCGTAAAGCGCACGCAGGCGGCTGATTAAGTCTGACGTGAAATCTCCTGGCTTAACCGGGAGGGGTCGTTGGAAACTGGTTGGCTTGAGGCAGTGAGAGGGGTGTGGAATTCCCGGTGTAGTGGTGGAATGCGTAGATATCGGGAGGAACACCAGTGGCGAAAGCGGCACCCTGGCACTGACCTGACGCTCATGTGCGAAAGCGTGGGGAGCAAACGGG	0	0	0.998663	0	0	0.982135	0	0	0	0	0	0	0.963675	0	0	0	0.982135	0	0.970127	0.959608	0	0	0.978381	0	0	0.970194	0	0.990401	0.999189	0	0	0	0	0	0.970127	0	0	0	0.97458	0	0.963551	0	0.960165	0.963675	0	0	0	0	0.994876
CACGTAGGGTCCGAGCGTTGTCCGGAATTACTGGGCGTAAAGCGCGCGCAGGCGGTTGGGTCAGTCGCTGGTGAAAGCCCCACGCTCAACGTGGGAATGGCCAGCGAGACGGCCCGACTGGAGGCAGGGAGAGGTCGGTGGAATTCCGGGTGTAGTGGTGAAATGCGTAGAGATCCGGAGGAACACCAGAGGCGAAGGCGGCCGACTGGACCTGACCTGACGCTGAGGCGCGAAGGCGTGGGGAGCGAACGGG	0	0	0	0	0.983188	0.990026	0.994177	0	0	0	0	0	0	0	0.977467	0	0	0	0	0	0.97719	0	0	0	0.950105	0	0.990675	0	0.986763	0	0.998169	0.999992	0.956116	0	0.963674	0.990026	0.995174	0	0.959674	0	0.960777	0.988232	0	0	0	0.999426	0	0	0
TACGTAGGGTGCGAGCGTTAATCGGAATTACTGGGCGTAAAGCGTGCGCAGGCGGTTCGTTAAGTCTGATGTGAAAGCCCCGGGCTCAACCTGGGAATGGCATTGGATACTGGCGGGCTTGAGTGTGGCAGAGGGGGGTGGAATTCCGCGTGTAGCAGTGAAATGCGTAGAGATGCGGAGGAACACCGATGGCGAAGGCAGCCCCCTGGGCTGACACTGACGCTCAGGCACGAAAGCGTGGGGAGCAAACAGG	0	0	0	0.99055	0	0	0.955659	0	0	0	0	0	0	0	0	0	0	0.983784	0	0	0	0	0	0	0	0	0.983784	0	0	0	0	0	0	0	0	0	0	0	0	0	0	0	0	0	0.987579	0.982458	0	0	0
TACGAAGGGTGCAAGCGTTATCCGGATTCATTGGGTTTAAAGGGTGCGTAGGCGGGGTGGTAAGTCAGTGGTGAAATCCTGCAGCTCAACTGTAGAATTGCCATTGATACTGCCGCTCTTGAGTGTGGTTGACGTGGGCGGAATGTGCCGTGTAGCGGTGAAATGCTTAGATATGGCACAGAACACCGATCGCGAAGGCAGCTCGCGAAGCCACAACTGACGCTGAGGCACGAAAGCGTGGGGATCGAACAGG	0	0	0	0	0	0	0	0	0.991696	0	0	0	0.967587	0	0	0	0	0	0	0	0	0	0.996635	0.99116	0	0.997603	0	0	0	0	0	0	0	0	0.976666	0	0	0.958973	0.999978	0	0	0	0	0	0	0	0	0	0
AACGTAGGTACCGAGCGTTATCCGGATTTACTGGGCGTAAAGCGTGTTCAGGCGGTCTAGCAAGTCGGGCATGAAATCTCTGGGCTCAACCCGGAGGGGTTGTCCGATACTGCTGGGCTTGAGGGCAGCAGAGGGTGGTGGAATTCCGGGTGTAGTGGTGAAATGCGTAGATATCCGGAGGAACACCAGTGGCGAAGGCGGCCACCTGGGCTGTACCTGACGCTCAAACACGAAAGCTAGGGGAGCGAACGGG	0	0	0.965192	0	0	0	0	0.959961	0	0	0.999305	0	0.991874	0	0	0	0	0	0	0	0	0	0	0	0	0.999613	0	0	0.99935	0	0	0	0.994748	0	0.995722	0	0	0	0.983185	0	0	0	0.999256	0	0	0	0	0	0
AACGTAGGGAACAAGCGTTATCCGGATTTACTGGGCGTAAAGCGCGCGCAGGCGGCATGGAAAGTTGGACGTGAAAACTCCTGGCTTAACTGGGAGAGGTCGTACAAAACTACCAAGCTAGAGGTTGGAAGAGGAGAGTGGAATTCCCGGTGTAGTGGTGGAATGCGTAGATATCGGGAGGAACACCAGTGGTGAAAACGGCTCTCTGGTCCAATACTGACGCTGAGGTGCGAAAGCGTGGGGAGCGAACGGG	0.968507	0	0	0.958973	0.983155	0.968507	0.983958	0	0	0	0	0.999728	0	0.995147	0	0	0	0	0	0	0	0.979398	0	0	0.979257	0	0.999589	0	0	0.984365	0.963881	0.997056	0	0	0	0.997466	0	0.953268	0.970194	0	0	0	0	0	0.998951	0.998722	0.997526	0	0
TACGGAGGGTGCAAGCGTTATCCGGATTTACTGGGTTTAAAGGGTGCGTAGGTGGGCAGTTAAGTCAGCGGTGAAATCTCCGGGCTTAACCCGGAAACTGCCATTGATACTATCTGTCTTGAATATCCTGGAGGTGAGCGGAATATGTCATGTAGCGGTGAAATGCTTAGATATGACATAGAACACCAATTGCGAAGGCAGCTCGCTACGGGATTATTGACACTGAGGCACGAAAGCGTGGGGATCAAACAGG	0	0	0.96567	0	0.982458	0.964091	0.998389	0.969867	0	0	0	0	0	0.989288	0	0.964091	0	0	0.992489	0	0.994439	0	0	0	0	0.999928	0	0.997659	0.998017	0	0	0	0	0	0.992489	0	0	0	0.999735	0	0	0	0.965199	0	0	0.999998	0	0	0.992744
TACAGAGGGTGCAAGCGTTGTTCGGAATCATTGGGCGTAAAGCGCGTGTAGGCGGTCTTCTAAGTCTGGTGTGAAAGCCCGGGGCTTAACTCCGGAAGTGCACTGGATACTGGAAGACTAGAGGGCGAGAGGGGGAAGCGGAATTCTTGGTGTAGGGGTGAAATCCGTAGATATCAAGAGGAACATCGGTGGCGAAGGCGGCTTCCTGGCTCGTTTCTGACGCTCAGACGCGAAAGCGTGGGTAGCAAACAGG	0	0	0.997285	0	0	0.991896	0	0	0	0	0	0	0.980988	0	0	0	0	0	0.999877	0	0	0.951434	0	0	0	0	0	0.998733	0.972574	0	0	0	0	0	0	0	0	0	0	0	0	0	0	0	0	0	0.987308	0	0.996785
TACGTAGGGGCCAAGCGTTATCCGGATTTACTGGGCGTAAAGCGCATGTAGGCGGTTGACTAAGTCGGATGTGAAAGCTCCTGGCTTAACTGGGAGAGGCCATTCGAAACTAGTCGGCTGGAGGGTGGTAGAGGAGAGCGGAATTCCAGGTGTAGCGGTGAAATGCGTAGATATCTGGAGGAACACCAGTGGCGAAAGCGGCTCTCTGGACCATTCCTGACGCTGAGATGCGAAAGCCAGGGGAGAGAACGGG	0.964091	0	0	0.953424	0.982458	0	0.998389	0	0	0	0	0.989288	0	0.989288	0	0.964091	0	0	0	0	0.96567	0	0	0	0	0	0.998864	0.953424	0	0	0.989288	0.996068	0	0	0	0.964091	0.969867	0	0	0	0	0	0	0	0	0.998017	0	0	0.970135
TACGGAGGGAGCTAGCGTTGTTCGGAATTACTGGGCGTAAAGCGCACGTAGGCGGCTACTCAAGTCGGGGGTGAAAGCCCGGGGCTCAACCCCGGAACTGCCTTCGAAACTAGGTAGCTAGAATCTTGGAGAGGTCAGTGGAATTCCGAGTGTAGAGGTGAAATTCGTAGATATTCGGAAGAACACCAGTGGCGAAGGCGACTGACTGGACAAGTATTGACGCTGAGGTGCGAAAGCGTGGGGAGCAAACAGG	0.988386	0.95787	0	0.999738	0	0	0	0	0	0	0	0.994323	0	0.95787	0	0	0.988386	0	0	0	0	0.999547	0	0	0	0	0	0	0	0.998848	0	0	0	0	0	0	0.979914	0	0	0	0	0	0	0	0.954561	0	0.96741	0	0
TACGTAGGCAGCAAACGTTGTTCGGAGTTACTGGGCGTAAAGAGTGCGTAGGCGGTTCGCCAAGTTTGGTGTGAAATCTCCCGGCTTAACTGGGAGGGTGCGCCGAAAACTGGCGGGCTTGAGTGTGGGAGAGGGAAGCGGAATTCCTGGTGTAGCGGTGAAATGCGTAGATATCAGGAGGAACACCGGTGGTGTAGACGGCTTCCTGGACCACAACTGACGCTGAGGCACGAAAGCGTGGGTAGCAAACAGG	0	0	0	0	0	0	0	0.985732	0	0	0	0	0.986258	0	0	0	0.996527	0	0	0.99983	0	0.997713	0	0	0	0	0	0	0	0	0	0	0	0	0.997336	0	0	0	0.999348	0	0.999845	0	0.984395	0	0	0	0	0	0
TACGTAGGATCCAAGCGTTATCCGGAATTACTGGGCGTAAAGAGTTGCGTAGGTGGATTGTTAAGTGGGGCGTGAAAGTGTACGGCTCAACCGTATTATTGCGTTCCAAACTGGCAAACTAGAGTGCGAGAGAGGTAGATGGAATTCCCAGTGTAGGAGTGAAATCCGTAGATATTGGGAGGAACACCGATGGCGTAGGCAGTCTACTGGCTCGTTACTGACACTAAGGCACGAAAGCGTGGGGAGCAAACGGG	0	0.974753	0	0.999988	0.994645	0	0.999435	0	0	0	0	0.974753	0	0.974753	0	0	0	0.999145	0	0	0	0	0	0	0	0	0.999954	0	0	0	0	0	0	0	0	0	0	0	0	0	0	0	0	0	0.999976	0.995884	0.953588	0	0
TACGAAGGGGGCTAGCGTTGCTCGGAATCACTGGGCGTAAAGCGCACGTAGGTGGGTCGTTAAGTCGGGGGTGAAATCCCAGAGCTCAACTCTGGAACTGCCTTCGATACTGGCGACCTTCGAGTTCGGGAGAGGTGAGTGGAACTGCGAGTGTAGAGGTGAAATTCGTAGATATTCGCAAGAACACCAGTGGCGAAGGCGGCTCACTGGCCCGATACTGACACTGAGGTGCGAAAGCGTGGGGAGCAAACAGG	0	0	0	0	0	0	0	0.951312	0	0	0	0	0	0	0	0	0	0	0	0	0	0.9936	0	0.951312	0	0.953313	0.981548	0	0	0	0	0	0	0	0	0	0.951312	0	0.957454	0	0.990778	0	0	0	0	0	0.965223	0.999974	0
TACGGAGGGTCCGAGCGTTATCCGGAATCATTGGGTTTAAAGGGTGCGCAGGCGGTTTTGTAAGTCAGTGGTGAAATCTCTCGGCTCAACCGAGAAACTGCCATTGATACTGCAGAACTTGAATACAGTTGAAGTAGGCGGAATGTGTAGTGTAGCGGTGAAATGCTTAGATATTACACAGAACACCGATAGCGAAGGCAGCTTACTAAACTGAGATTGACGCTCATGCACGAAAGCGTGGGGAGCGAACAGG	0.985198	0.996839	0	0.999989	0.999734	0	0.999993	0	0	0	0	0.996839	0	0.966867	0	0.985198	0	0.999929	0	0	0.992157	0.996931	0	0	0	0	0.999929	0	0	0.982886	0	0	0	0	0	0	0	0	0	0	0	0	0	0	0.999687	0	0.995827	0	0
TACGGAGGGTGCAAGCGTTGTTCGGAATCATTGGGCGTAAAGCGCGTGTAGGCGGTCTTGTAAGTCTGATGTGAAAGCCCGGGGCTCAACCCCGGAAGTGCATTGGATACTGCTTGACTAGAGGACGAGAGAGGGAAGTGGAATTCCAGGTGTAGGGGTGAAATCCGTAGATATCTGGAGGAACATCGGAAGCGAAGGCGGCTTCCTGGCTCGTAACTGACGCTGAGACGCGAAAGCGTGGGGAGCAAACAGG	0.95475	0.991625	0	0	0.970584	0.995854	0.968488	0	0	0	0	0.999459	0	0.999459	0	0	0.95475	0	0	0.991625	0	0.999474	0.996623	0	0	0	0.999825	0	0	0.974134	0	0	0	0	0	0	0	0	0.966366	0	0	0	0	0	0.985133	0.99483	0.99998	0	0
TACGTAGGGAGCAAGCGTTGTCCGGATTTACTGGGTGTAAAGGGTGCGTAGGCGGCTTTGCAAGTCAGATGTGAAATCTATGGGCTCAACCCATAAACTGCATTTGAAACTGTAGAGCTTGAGTGAAGTAGAGGCAGGCGGAATTCCCCGTGTAGCGGTGAAATGCGTAGAGATGGGGAGGAACACCAGTGGCGAAGGCGGCCTGCTGGGCTTTAACTGACGCTGAGGCACGAAAGCGTGGGTAGCAAACAGG	0	0	0	0	0	0.965722	0	0	0	0	0.955834	0.977446	0	0	0	0	0	0	0	0	0	0	0	0	0	0	0	0	0	0.957768	0.977446	0	0	0	0	0.965722	0	0.997056	0.97674	0	0	0	0	0	0.977951	0.999266	0	0	0
TACGTAGGGTGCAAGCGTTAATCGGAATTACTGGGCGTAAAGCGTGCGCAGGCGGTTATATAAGACAGATGTGAAATCCCCGGGCTCAACCTGGGAACTGCATTTGTGACTGTATAGCTAGAGTACGGCAGAGGGGGATGGAATTCCGCGTGTAGCAGTGAAATGCGTAGATATGCGGAGGAACACCGATGGCGAAGGCAATCCCCTGGGCCTGTACTGACGCTCATGCACGAAAGCGTGGGGAGCAAACAGG	0	0	0	0	0	0	0	0	0	0	0	0	0	0	0	0	0	0	0	0	0	0	0	0	0	0.997848	0	0	0.99844	0	0	0	0	0	0.983784	0	0	0.977329	0.998476	0	0	0	0.965223	0	0	0	0	0	0
TACAGAGGGTGCAAGCGTTGTCCGGAATTACTGGGCGTAAAGGGCGCGTAGGCGGTCCAATAAGTAGGGGGTGAAATCTCACGGCTCAACCGGGAGGCTGCCTTCTAGACTGTTGGACTTGAGCACGGTAGAGGCAGATGGAATTCCCGGTGTAGCGGTGGAATGCGTAGAGATCGGGAAGAACACCAGTGGCGAAGGCGATCTGCTGGGCCGTTGCTGACGCTGAGGCGCGACAGCGTGGGGAGCAAACAGG	0	0	0.999826	0	0	0	0	0	0	0	0	0	0.951225	0	0	0	0	0	0.996877	0	0	0	0.996639	0.981249	0	0.998927	0	0.999914	0.955906	0	0	0	0	0	0	0	0	0	0	0	0	0	0	0	0	0	0	0	0.997304
TACGGAGGGTGCGAGCGTTATCCGGAATTACTGGGTTTAAAGGGTGCGTAGGCGGATGATTAAGTCTGGGGTGAAAGATTGTCGCTTAACGATAAGATTGCCTTGGATACTGGTCATCTTGAATAAGGATGAGGATGGCGGAATGTGACATGTAGCGGTGAAATGCATAGATATGTCATAGAACACCAATTGCGAAGGCAGCTATCTGGTCTTTTATTGACGCTGAGGCACGAAAGCGTGGGGAGCGAACAGG	0	0	0	0.984389	0	0	0.973011	0	0	0	0	0	0	0	0	0	0	0	0	0	0	0	0	0	0	0	0.99458	0	0	0	0	0	0	0	0	0	0	0.953955	0.993992	0	0	0.96106	0	0	0	0.999899	0.983784	0	0
TACGAAGGGGGCTAGCGTTGTTCGGAATCACTGGGCGTAAAGCGCACGTAGGCGGATTTGTAAGTCAGGGGTGAAATCCCGGGGCTCAACCTCGGAACTGCCTTTGATACTGCAAGTCTTGAGTTCGGGAGAGGTGAGTGGAATTCCTAGTGTAGAGGTGAAATTCGTAGATATTAGGAAGAACACCAGTGGCGAAGGCGGCTCACTGGCCCGATACTGACGCTGAGGTGCGAAAGCGTGGGGAGCAAACAGG	0	0	0	0	0	0	0	0.991423	0	0	0.999991	0	0.968864	0	0.968864	0	0	0	0	0	0	0	0.998583	0	0	0.999999	0	0	0.999996	0	0.996839	0.996861	0.993092	0	0.999929	0.985198	0.991423	0.999874	0.999999	0.996931	0	0.999982	0.999997	0	0	0.964506	0	0	0
TACGGAGGGTGTAAGCGTTATCCGGAATCATTGGGTTTAAAGGGTCCGTAGGCGGACTGATAAGTCAGAGGTGAAATCCCACAGCTTAACTGTGGAACTGCCTTTGATACTGTCAGTCTTGAGTTATATTGAAGTAGATGGAATGTGTAGTGTAGCGGTGAAATGCATAGATATTACACAGAACACCGATTGCGAAGGCAGTCTACTAAGTATATACTGACGCTGAGGGACGAAAGCGTGGGGATCAAACAGG	0	0	0	0	0.998762	0.993686	0.995722	0	0	0	0	0.999575	0	0.994468	0	0	0	0	0	0.96164	0.966989	0.964623	0	0	0	0.952535	0.999799	0	0	0	0	0	0	0	0.963505	0	0.972781	0	0.99987	0	0.976666	0	0	0	0.997032	0.999243	0.990394	0	0
TACAGGGGGTGCAAGCGTTGTTCGGAATTATTGGGCGTAAAGCGCGTGTAGGCGGACCATTAAGTCTGGTGTGAAATCCCTCGGCTTAACCGAGGACGTGCATTGGATACTGGTGGTCTTGAGTCCTGGAGAGGGTAGCGGAATTCCCAGTGTAGAGGTGAAATTCGTAGATATTGGGAGGAACACCGGTGGCGAAGGCGGCTACCTGGACAGTGACTGACGCTGAGACGCGAAAGCATGGGTAGCAAACAGG	0.964091	0	0	0.953424	0.99844	0	0.999906	0	0	0	0	0.989288	0	0	0	0.964091	0	0.992489	0	0	0.994439	0.992744	0	0	0	0	0.999899	0	0	0	0	0	0	0	0	0	0.969867	0	0	0	0	0	0	0	0	0.965511	0.982458	0	0.970135
GACGAACCGTGCGAACGTTGTTCGGAATCATTGGGCTTAAAGGGCGCGTAGGCGGGGTGGCAAGTCTGTGGTGAAATCCTCCGGCTCAACCGGAGAACTGCCGTGGATACTGCCATTCTTGAGGGGTGTAGGGGCATGCGGAACTTCCGGTGGAGCGGTGAAATGCGTAGATATCGGAAGGAACACCGGTGGCGAAAGCGGCGTGCTGGACACCTTCTGACGCTGAGGCGCGAAAGCCAGGGGAGCAAACGGG	0	0	0	0	0	0	0	0	0	0	0	0.977164	0	0	0	0	0	0	0	0.977164	0	0.992404	0	0	0	0	0.999138	0	0	0	0	0	0	0	0	0	0	0	0	0	0.982476	0	0	0	0	0	0	0	0
TACGTAGGTGGCAAGCGTTGTCCGGATTTACTGGGCGTAAAGCGCCCGCAGGCGGCTTGTTAAGTTCAAGGTGAAATCTCCCGGCTCAACTGGGAGGGTGCCTCGAAAACTGGCAGGCTTGAGGTGAGGAGAGGGATGCGGAATTCCAGGTGTAGCGGTGAAATGCGTAGATATCTGGAGGAACACCAGTGGCGAAGGCGGCATCCTGGCCTTATCCTGACGCTCAGGGGCGAAAGCGTGGGGAGCAAACCGG	0	0	0	0	0	0	0	0.996445	0	0	0.980247	0	0	0	0.980988	0	0.991896	0	0	0.982602	0	0.985692	0	0	0	0	0	0	0	0	0.982602	0.976734	0.996624	0	0.998967	0	0.996445	0.9964	0.978071	0.985692	0.973234	0.998819	0.957454	0	0	0	0	0.952896	0
TACGAAGGGGGCTAGCGTTGTTCGGATTTACTGGGCGTAAAGCGCGTGTAGGCGGGTCGTTAAGTTGGGGGTGAAATCCCGAGGCTCAACCTCGGAACTGCCTTCAAAACTGGCGACCTGGACCCAAGTAGAGGCAAGTGGAATTGCGAGTGTAGAGGTGAAATTCGTAGATATTCGCAGGAACACCAGTGGCGAAGGCGACTTGCTGGACTTGTAGTGACGCTGAGACGCGAAAGCGTGGGGAGCAAACAGG	0.965722	0.997296	0	0.999845	0	0	0	0	0	0	0	0.977446	0	0.977446	0	0	0	0	0	0	0	0.999692	0	0	0	0	0	0	0	0.957768	0	0	0	0	0	0	0.985732	0	0	0	0	0	0	0	0.977951	0	0.995719	0	0
TACGTAGGAGGCAAGCGTTATCCGGAATTACTGGGCGTAAAGGGCGTCTAGGTGGCAGCCCAAGCGGGGTGTGAAAGCTCCTGGCTTAACTGGGAGAGTGCGCTCCGAACTGGGCAGCTAGAGGGCAGGCGACGGAGGTGGAATACCCGGTGGAGTGGTGAAATGCGTAGAGATCGGGTGGAACACCAGTGGCGAAGGCGGCCTTCGAGCCTGTGCCTGACACTGAAGCGCGAGAGCGTGGGGAGCAAACGGG	0	0.987942	0	0	0	0	0	0	0	0	0	0.987942	0	0	0	0	0	0	0	0.987942	0	0	0	0	0.965909	0	0.97801	0	0	0	0	0	0.958247	0	0	0.979105	0.959961	0	0	0	0.954852	0	0	0.991874	0	0	0	0	0
TACGTAGGGGGCAAGCGTTGTCCGGATTTATTGGGCGTAAAGCGCTCGCAGGTGGTTCGTTGCGTCGTGCGTGAAAGACCCTGGCTCAACTGGGGGGTGTCGTGCGATACGGGCGGACTAGAGGCCAGTAGGGGGATGCGGAATTCCGGGTGTAGTGGTGGAATGCGTAGAGATCCGGAGGAACACCAGCGGCGAAGGCGGCATCCTGGACTGGTCCTGACACTCAGGAGCGAAAGCGTGGGGAGCGATCCGG	0	0	0	0	0	0	0	0.987754	0	0	0	0	0	0	0	0	0	0	0	0	0	0.959211	0	0	0	0	0	0	0	0	0	0	0	0	0	0	0.987754	0	0	0	0	0	0	0	0	0	0	0	0
TACGAAGGTCGCAAGCGTTATCCGGAGTTACTGGGCGTAAAGAGTTCGTAGCTGGTCTAGTAAGTCTGATTTTAAAGACTCTGTCTCAAGCAGAGGAAGGGGTCAGATACTGCTATTCTGGAGATAACTGGGGGTTAGTGGAATTACCGGTGGAGGGGTGAAATCCGTTGATATCGGTAGGAACGCCAAAAGCGAAAGCAACTAACTATGGTTTTCTGACAGTCAAGAACGAAAGCTCGGGGATCAAACGGG	0	0	0	0	0	0	0	0	0	0	0	0	0	0	0	0	0	0.997199	0	0	0	0.98972	0	0	0	0	0	0.998715	0	0	0	0	0	0	0	0	0	0	0	0	0	0	0	0	0	0	0	0	0.999143
GACAGAGGGTGCAAACGTTGTTCGGAATTACTGGGCGTAAAGCGCGTGTAGGCGGCTTGGCAAGTCGGGTGTGAAAGCCCTGGGCTCAACCTAGGAAGTGCACTCGAAACTGCTTCGCTTGAGTATCGGAGAGGAAAGCGGAATTCTCGGTGTAGAGGTGAAATTCGTAGATATCGAGAGGAACACCGGTGGCGAAGGCGGCTTTCTGGACGGTTACTGACGCTGAGACGCGAAAGCGTGGGGAGCAAACAGG	0	0	0	0	0	0	0	0	0	0	0	0	0	0	0	0	0	0.992987	0	0	0	0	0	0	0	0	0	0	0	0	0	0	0	0	0	0	0	0	0	0	0.997466	0	0.972434	0	0	0	0	0	0.961177
TACGTAGGGTGCGAGCGTTAATCGGAATTACTGGGCGTAAAGCGTGCGCAGGCGGTTTGATAAGACAGGCGTGAAATCCCCGGGCTTAACCTGGGAACTGCGCTTGTGACTGTCTCACTAGAGTACGGCAGAGGGGGGTGGAATTCCACGTGTAGCAGTGAAATGCGTAGAGATGTGGAGGAACACCGATGGCGAAGGCAGCCCCCTGGGCCAATACTGACGCTCATGCACGAAAGCGTGGGGAGCAAACAGG	0	0	0.993447	0	0	0	0	0.972781	0	0	0	0	0.998699	0	0	0	0.993686	0	0	0	0	0	0.986544	0	0	0.997281	0	0.994731	0	0	0	0	0.982158	0	0.999799	0	0	0	0.992909	0	0.976666	0	0.991902	0	0	0	0	0.992687	0.991118
TACGTAGGGTGCAAGCGTTGTCCGGATTTATTGGGCGTAAAGAGCTCGTAGGCGGTCTGTCGCGTCGGATGTGAAAACTTGGGGCTCAACCCTGAGCTTGCATTCGATACGGGCAGACTAGAGGATTGCAGGGGAGACTGGAATTCCTGGTGTAGCGGTGGAATGCGCAGATATCAGGAGGAACACCGGTGGCGAAGGCGGGTCTCTGGGCAATTACTGACGCTGAGGAGCGAAAGCGTGGGGAGCAAACAGG	0	0	0.993121	0	0	0	0	0	0	0	0.999998	0	0	0	0	0	0	0	0	0	0	0	0	0	0	0.998155	0	0.999859	0.999899	0	0	0.987558	0	0	0.967489	0	0	0.998155	0.993992	0	0	0.96106	0.998243	0	0	0	0	0	0.999919
TACGTAGGGTGCAAGCGTTATCCGGAATTATTGGGCGTAAAGGGCTCGTAGGCGGTTCGTCGCGTCCGGTGTGAAAGTCCATCGCTTAACGGTGGATCTGCGCCGGGTACGGGCGGGCTGGAGTGCGGTAGGGGAGACTGGAATTCCCGGTGTAACGGTGGAATGTGTAGATATCGGGAAGAACACCAATGGCGAAGGCAGGTCTCTGGGCCGTTACTGACGCTGAGGAGCGAAAGCGTGGGGAGCGAACAGG	0	0	0	0	0	0.950512	0	0.953173	0	0	0	0	0	0.983364	0	0	0	0	0	0	0	0	0	0	0	0.960364	0	0	0.998801	0	0.983364	0.959136	0	0	0.983364	0.950512	0.953173	0.960364	0.998431	0.982396	0	0.993855	0	0	0	0.974049	0	0	0
TACAGAGGGTGCGAACGTTGTTCGGAATTACTGGGCATAAAGCGCGCGTAGGCGGCTACGTAAGTGTCTTGTGAAATCCCACGGCTCACCCGTGTGAATTGTGAGGCATACTGCGTAGCTAGAGTGTGGTAGGGGAGAGCGGAACTCCTGGTGGAGCGGTGAAATGCGTAGATATCAGGAGGAACACCGGCGGCGAAGGCGGCTCTCTGGTCCACTACTGACGCTGAGGTGCGAAAGCTAGGGTAGCGAACGGG	0	0	0.999608	0	0	0	0	0.995174	0	0	0.999523	0	0.977467	0	0	0	0	0	0.999773	0	0	0	0	0	0	0	0	0	0	0	0	0	0	0	0.963674	0	0	0	0	0	0	0	0.999977	0	0	0	0	0.99323	0
GACGGAGGGGGCTAGCGTTGTTCGGAATTACTGGGCGTAAAGGGCGCGTAGGCGGATTAGTAAGTTGGGAGTGAAAGCCCGGGGCTTAACCTCGGAACTGCTTTCAAAACTGCTAGTCTTGAGTGAAGTAGGGGATGATGGAATTCCTAGTGTAGAGGTGAAATTCTTAGATATTAGGAGGAACACCGGTGGCGAAGGCGGTCATCTGGACTTCAACTGACGCTGAGGCGCGAAAGCGTGGGGAGCAAACAGG	0.974076	0	0	0	0	0	0	0	0.982448	0	0	0.971096	0	0.971096	0	0	0	0	0	0	0	0.955202	0	0	0	0	0	0	0	0.998747	0	0	0	0	0	0	0.971096	0.992113	0.996548	0	0	0	0	0	0	0.954214	0	0	0
TACGGAGGGTGCAAGCGTTATCCGGATTTATTGGGTTTAAAGGGTCCGTAGGCGGACTTATAAGTCAGTGGTGAAAGCCTGTCGCTTAACGATAGAACTGCCATTGATACTGTAAGTCTTGAGTATATTTGAGGTAGCTGGAATAAGTAGTGTAGCGGTGAAATGCATAGATATTACTTAGAACACCAATTGCGAAGGCAGGTTACCAAGATATAACTGACGCTGAGGGACGAAAGCGTGGGGAGCGAACAGG	0	0.998079	0	0.997805	0.999266	0	0.999934	0	0	0	0	0.982208	0	0.982208	0	0	0	0	0	0	0	0	0	0	0	0	0.999548	0	0	0	0	0	0	0	0	0	0	0	0	0	0	0	0	0.953629	0.975385	0.984072	0.999953	0	0
TACGGAGGAAGCAAGCGTTATCCGGAATTATTGGGCGTAAAGAGATGCGTAGGTGGTTCACCAAGCAAAGCATGAAATCATGAGGCTCAACCTCATGACTGTGCTTTGAACTGATGAACTTGAGCATGATAGAGGTAACTGGAATTCCTTGTGTAGGAGTGAAATCCGTAGATATAAGGAGGAACACCAATGGCGAAGGCAGGTTACTGGATCATTGCTGACACTGAGGCTCGAAAGCGTGGGGAGCGAACGGG	0	0	0.987158	0	0	0	0	0.961049	0	0	1	0	0	0	0	0	0	0	0.99891	0	0	0	0	0.961049	0	0.999965	0	0.965379	0.99998	0	0	0	0	0	0	0	0	0.999965	0.999235	0	0	0.991277	0.996086	0	0	0	0	0	0
CACGTAGGGGGCAAGCGTTGTCCGGATTTATTGGGCGTAAAGAGCTCGTAGGTGGCTCGGTAAGTCGGGTGTGAAATTTCGAGGCTCAACCTCGAGACGCCACCTGATACTGCTGTGGCTTGAGTCCGGTAGGGGAGCGTGGAATTCCTGGTGTAGCGGTGAAATGCGCAGATATCAGGAGGAACACCAGCGGCGAAGGCGGCGCTCTGGGCCGGTACTGACACTGAGGAGCGAAAGCGTGGGGATCAAACAGG	0	0	0	0.993878	0	0	0	0.953173	0	0	0	0	0	0	0	0	0.950512	0	0	0	0	0.982396	0	0	0	0	0	0	0	0	0.983364	0.959136	0.971132	0.950512	0.983364	0.950512	0	0.989176	0	0.99643	0	0	0.998026	0	0	0	0	0	0
TACAGAGGGTGCAAGCGTTGTTCGGAATCATTGGGCGTAAAGCGCGTGTAGGCGGTCACCTAAGTCCGGTGTGAAAGCCCAGAGCTTAACTCTGGAAGTGCACTGGATACTGGGTAACTAGAGGGTGAGAGAGGAGTTTGGAATTCATGGTGTAGGGGTGAAATCCGTAGATATCATGAGGAACATCAGTGGCGAAGGCGAAACTCTGGCTCATTTCTGACGCTGAGACGCGAAAGCGTGGGGAGCAAACAGG	0	0	0	0	0	0.994772	0	0.998149	0.967045	0	0	0.989198	0.986712	0.989198	0	0	0	0	0.988599	0	0	0.994613	0.995439	0	0	0.99986	0	0	0	0.995439	0	0	0	0	0.988599	0	0.9846	0	0.999983	0	0	0	0.995313	0	0	0.966831	0.993068	0	0
AACGTAGGAGGCAAGCGTTATCCGGATTTACTGGGCGTAAAGCGCACGCAGGCGGCTGTGTAAGTCGGACGTGAAAGCTCCCGGCTCAACTGGGAGAGGTCGTTCGAAACTGCACGGCTTGAGGTTGGAAGAGGAGAGCGGAATTCCCGGTGTAGTGGTGGAATGCGTAGATATCGGGAGGAACACCAGTGGCGAAAGCGGCTCTCTGGTCCAAATCTGACGCTCATGTGCGAAAGCGTGGGTAGCGAACGGG	0.98781	0	0	0	0.996976	0	0.999895	0	0	0	0	0.973037	0	0.997583	0	0	0	0	0	0	0.994402	0	0.998958	0	0	0	0.999962	0	0	0	0	0	0	0	0	0	0	0	0	0	0	0	0	0	0	0.999998	0.978017	0	0
TACAGAGGGTGCAAGCGTTAATCGGAATTACTGGGCGTAAAGCGAACGTAGGCGGTTACCTAAGTCGGATGTGAAATCCCCGGGCTCAACCTGGGAATTGCATTCGAGACTGGGTGGCTAGAATGCGGAAGAGGGAAGCGGAATTTCCGGTGTAGCGGTGAAATGCGTAGATATCGGAAGGAACATCAGTGGCGAAAGCGGCTTCCTGGTCCAGCATTGACGCTCAGGTTCGAAAGCGTGGGGAGCAAACAGG	0.96209	0	0	0	0	0	0	0	0	0	0	0.955394	0	0	0	0.96209	0	0	0	0	0	0	0	0	0	0	0	0	0	0.997534	0	0	0	0	0	0	0	0.976099	0	0	0	0	0	0	0	0.960688	0	0	0
GACAGAGGGTGCAAACGTTGCTCGGAATCACTGGGCGTAAAGCGCGTGTAGGCGGATTTGTAAGTCAGATGTGAAAGCCCTGGGCTCAACCTAGGAATTGCATTTGAAACTACTTGTCTTGAGTATTGGAGAGGGAAGCGGAATTCCTGGTGTAGAGGTGAAATTCGTAGATATCAGGAGGAACACCTGTGGCGAAGGCGGCTTCCTGGACAATTACTGACGCTGAGACGCGAAAGCGTGGGGAGCAAACAGG	0	0	0	0	0	0	0	0.991423	0	0	0.99939	0	0.968864	0	0.968864	0	0	0	0	0	0	0	0	0	0	0.995336	0	0	0	0	0.966867	0.983597	0.993092	0	0.999297	0	0	0.999999	0.999383	0.996931	0	0.999598	0.999121	0	0	0	0	0.994632	0
TACGTAGGGTGCGAGCGTTAATCGGAATTACTGGGCGTAAAGCGTGCGCAGGCGGTTATGTAAGACAGATGTGAAATCCCCGGGCTTAACCTGGGAACTGCGTTTGTGACTGCATAACTCGAGTGTGGCAGAGGGGGGTGGAATTCCACGTGTAGCAGTGAAATGCGTAGAGATGTGGAGGAACACCGATGGCGAAGGCAGCCCCCTGGGTCAACACTGACGCTCATGCACGAAAGCGTGGGGAGCAAACAGG	0	0.998169	0	0	0	0	0	0	0	0.977467	0	0	0.977467	0	0	0	0.990026	0	0	0.998169	0	0.994567	0	0	0	0	0	0	0.956494	0	0	0	0	0	0.990675	0	0	0	0.987708	0	0.999671	0	0	0	0	0	0	0	0
TACGTAGGTGGCAAGCGTTATCCGGAATTACTGGGCGTAAAGCGCACGCAGGCGGCTGTCCAAGTCTGACGTGAAAGCTCCTGGCTTAACTGGGAGAGGTCGTTGGAAACTAGATGGCTTGAGGTGAGGAGAGGGGTGTAGAATTCCCGGTGTAGTGGTGGAATGCGTAGATATCGGGAGGAATACCAGTGGCGAAAGCGGCACCCTGGCCTTGGCCTGACGCTCAGGTGCGAAAGCGTGGGTAGCGAACGGG	0	0	0	0	0	0.978562	0	0	0	0	0	0.994731	0	0.95113	0	0	0	0	0	0.994731	0	0.9917	0.997457	0	0	0.986248	0.989234	0	0	0	0	0	0	0	0.989234	0	0	0.986248	0.999336	0.967882	0	0	0	0	0.974599	0.992332	0.954213	0	0
TACGGAGGGGGCTAGCGTTGTTCGGAATTACTGGGCGTAAAGCGCACGTAGGCGGACGAGAAAGTCAGGGGTGAAATCCCGGGGCTCAACCCCGGAACTGCCTTTGAAACTCCTTGTCTTGAGGTCGTGAGAGGTGAGTGGAATTCCGAGTGTAGAGGTGAAATTCGTAGATATTCGGAGGAACACCAGTGGCGAAGGCGGCTCACTGGCTCGATACTGACGCTGAGGTGCGAAAGCGTGGGGAGCAAACAGG	0	0	0	0.999298	0	0	0	0	0	0	0	0	0.984054	0	0	0	0.993465	0.982757	0	0	0	0.999998	0	0	0	0	0	0	0	0.959271	0	0	0	0	0	0	0	0	0	0	0.982276	0	0	0	0	0	0	0	0
TACGGAGAGTGCAAGCGTTGTTCGGAATTATTGGGCGTAAAGGGCGTCTAGGTGGCATGGCAAGTCAGATGTGAAATCCCTCGGCTCAACCGAGGACGTGCATTTGAAACTGCTAAGCTTGAGTATCGGAGGGGGCAGCGGAATTCCTGGTGTAGAGGTGAAATTCGTAGATATCAGGAGGAACACCAGTGGCGAAGGCGGCTGCCTGGCCGAATACTGACACTGAAGCGCGAAAGCGTGGGGAGCAAACAGG	0	0	0	0	0	0	0	0	0	0.967587	0	0	0	0	0	0	0	0	0	0	0	0	0	0	0	0	0	0	0	0	0	0	0	0	0	0	0	0	0	0	0	0	0	0	0	0	0	0	0.974059
TACGTAGGTGGCAAGCGTTGTCCGGATTTACTGGGCGTAAAGCGCGCGCAGGCGGGCTGATTAGTCCGGGGTGAAATCTCACGGCTCAACCGTGAGCGGTCCCCGGATACTGTCAGTCTTGAGGTGTCTAGAGGAGAGCGGAATTCCCGGTGTAGTGGTGGAATGCGTAGATATCGGGAAGAACACCAGTGGCGAAAGCGGCTCTCTGGGGACCACCTGACGCTGAGGCGCGAAAGCGTGGGGAGCGAACCGG	0	0	0	0	0	0	0	0	0	0	0	0	0	0	0.953629	0	0	0	0	0	0	0	0	0	0	0	0	0	0	0	0.998079	0.981493	0	0	0	0.982964	0	0	0	0	0	0	0	0	0	0	0	0	0
CACGTAGGAGGCAAACGTTATCCGGATTTACTGGGCGTAAAGCGCGTGTAGGTGGTTTGGTAAGTAGGGCGTGAAAGCTCCTGGCTCAACTGGGAGAGGACGTTCTAAACTGCCAAGCTTGAGGATGGTAGAGGGAGGTGGAATTCCGGGTGTAGCGGTGGAATGCGCAGATATCCGGAGGAACACCAGTGGCGAAGGCGGCCTCCTGGACCACTCCTGACACTCAGACGCGAAAGCTAGGGTAGCAAACGGG	0	0	0	0.989245	0	0	0	0	0	0	0	0	0	0	0.953629	0	0	0	0	0	0	0	0	0	0.987714	0	0	0	0	0	0	0.981493	0	0	0	0.982964	0	0.965101	0	0.995713	0	0	0	0	0	0	0	0	0
TACAGAGGCCACAAGCGTTAGGCGGAATCACTGGGCTTAAAGCGTGTGTAGGCGGATATCTAAGTACCTTGTGAAATCCCACGGCTCAACCGTGGAACTGCTGGGTATACTGGATGTCTTGAGGTATTCAGGGGCAACTGGAACAAATGGTGGAGCGGTGAAATGCGTAGATATCATTTGGAACGCCTGTGGTGAAGACGGGTTGCTGGGAATATTCTGACGCTGAGACACGAAAGCCAGGGGAGCAAACGGG	0	0.971096	0	0	0	0.974076	0	0	0	0	0	0.971096	0	0.971096	0	0	0	0	0	0	0	0.955202	0	0	0	0	0.991678	0	0.954214	0.988097	0	0	0	0	0	0	0	0	0	0	0	0	0	0	0.999441	0	0.987577	0	0
TACGTAGGGTCCGAGCGTTGTCCGGAGTTACTGGGCGTAAAGCGCGCGCAGGCGGTTCGGTAAGACTGGCGTGAAAGCCCCCGGCTCAACCGGGGAGGGTCGTTGGTGACTGCCGGACTTGAAGACAGCAGGGGCAGGTGGAATTCCCGGTGTAGTGGTGAAATGCGTAGAGATCGGGAGGAACACCCGTGGCGAAGGCGGCCTGCTGGGCTGATCTTGACGCTGAGGCGCGAAGGCGTGGGGAGCGAACGGG	0	0	0	0	0	0	0	0.987754	0	0	0.986936	0	0	0	0.997053	0	0	0	0	0	0	0	0	0	0	0	0	0	0	0	0.998638	0.987864	0.995566	0.986426	0.991118	0.986426	0.987754	0.999876	0.978468	0.959211	0	0.999992	0.993658	0	0	0	0	0	0
TACGTATGGTGCAAGCGTTGTTCGGAATCACTGGGCGTAAAGAGCGCGCAGGCGGATCAATAAGTCAGGTGTGAAATCTTCGGGCTCAACCCGAAGCCTGCATTTGAAACTATTGACCTTGAGTCTTGGAGAGGCAGGCAGAATTCCTGGTGTAGCGGTGAAATGCGTAGATATCAGGAGGAATACCGATGGCGAAGGCAGCCTGCTGGACAATGACTGACGCTGAGGCGCGAAAGCGTGGGGAGCAAACAGG	0.998051	0	0	0.972657	0	0	0.954738	0	0	0	0	0.971096	0	0	0.994055	0.998051	0	0.967064	0	0	0.987989	0	0	0	0.982448	0	0	0.972657	0	0	0	0.961047	0	0	0	0	0	0	0	0.955202	0	0	0	0	0	0.98626	0	0	0.987203
TACAGAGGGTGCGAGCGTTGTCCGGAATCACTGGGCGTAAAGGGCGCGTAGGCGGTCGGGTAAGCGTGTGGTGAAAGTCCGGGGCTCAACCCCGGATCGGCCATGCGAACTGTCCGACTGGAGCACGGTAGAGGCACATGGAATTCCGGGTGTAGCGGTGGAATGCGTAGAGATCCGGAAGAACACCGGTGGCGAAGGCGGTGTGCTGGGCCGTAGCTGACGCTGAGGCGCGACAGCGTGGGGAGCAAACAGG	0	0	0.998159	0	0	0	0	0	0	0	0	0	0.984054	0	0	0.993465	0.993465	1	0	0	0.998159	0.99106	0	0	0	0	0	1	0	0	0	0	0	0	0	0	0	0	0	0	0.995906	0	0	0	0	0	0	0	1
GACGAACCGTACAAACGTTATTCGGAATCACTGGGCTTAAAGGGTGCGTAGGCGGCGACGCAAGTTGGGTGTGAAATCCCTCGGCTCAACCGAGGAACTGCGCCCAAAACTGCGTTGCTTGAGGGAGATAGAGGTGAGTGGAACTTAGGGTGGAGCGGTGAAATGCGTTGATATCCTAAGGAACACCAGTGGCGAAAGCGACTCACTGGGTCTCTTCTGACGCTGAGGCACGAAAGCTAGGGGAGCGAACGGG	0.978562	0.994731	0	0.985204	0.999441	0.978562	0.999555	0	0	0	0	0.994731	0	0.994731	0	0.978562	0	0.989234	0	0.95113	0.98527	0.998425	0	0	0	0	1	0	0	0.972931	0	0	0	0	0	0	0.998795	0	0	0	0	0	0	0.957816	0.994113	0.992332	0.999441	0	0
TACGAGAGGCCCAAACGTTATTCGGATTTACTGGGCTTAAAGAGTTCGTAGGCGGCACGGACAGTGGGGTGTGAAATCCCTCGGCTTAACCGAGGAACTGCGCTCCAAACTATCGTGCTAGAGGGGGATAGAGGTAAGCGGAACTGATGGTGGAGCGGTGAAATGCGTTGATATCATCAGGAACACCGGAGGCGAAGGCGGCTTACTGGGTCCTTTCTGACGCTGAGGAACGAAAGCTAGGGGAGCAAACGGG	0	0.991486	0	0	0	0.969616	0	0	0	0	0	0	0	0	0	0	0	0	0	0	0	0	0	0.997759	0	0.965037	0	0	0	0.958602	0	0	0	0.969616	0	0	0	0	0	0	0	0	0	0	0	0	0.986556	0.999491	0
TACGGAGGATCCGAGCGTTATCCGGATTTATTGGGTTTAAAGGGTGCGTAGGTGGTTTGATAAGTCAGCGGTGAAAGTTTGCAGCTTAACTGTAAAAATGCCGTTGAAACTGTCGGACTTGAGTGTAAATGAGGTAGGCGGAATGCGTGGTGTAGCGGTGAAATGCATAGATATCACGCAGAACTCCGATTGCGAAGGCAGCTTACTAAGCTACAACTGACACTGAAGCACGAAAGCGTGGGGATCAAACAGG	0	0.986349	0	0	0	0	0	0	0	0	0	0	0	0.986349	0	0	0	0	0	0	0	0.988907	0	0	0	0	0	0	0	0.96855	0	0	0	0	0	0	0	0	0	0	0	0	0	0	0.996652	0.968164	0.995592	0	0
TACGTAGGGTGCGAGCGTTGTCCGGAATTATTGGGCGTAAAGGGCTCGTAGGCGGTTTGTCGCGTCGTGAGTGAAATCCGGGTGCTTAACGCCTGGCTTGCTTGTGATACGGGCAGACTGGAGGTATGTAGGGGAGAACGGAATTCCTGGTGTAGCGGTGAAATGCGCAGATATCAGGAGGAACACCGGTGGCGAAGGCGGTTCTCTGGGCATTACCTGACGCTGAGGAGCGAAAGTGTGGGGAGCGAACAGG	0	0	0	0	0	0	0	0	0	0	0	0	0	0	0.953629	0	0	0	0	0	0	0	0.95977	0	0.987714	0	0	0	0.996269	0	0.998079	0.996146	0	0	0.985698	0.998889	0	0.990396	0.957159	0	0	0.987783	0	0	0	0	0	0	0
TACGGAGGGTGCAAGCGTTATCCGGATTCACTGGGTTTAAAGGGAGCGTAGGTGGGCAGGTAAGTCAGTGGTGAAATCTCCGGGCTTAACCCGGAAACTGCCATTGATACTATCTGTCTTGAATATCCTGGAGGTAAGCGGAATATGTCATGTAGCGGTGAAATGCTTAGATATGACATAGAACACCCATTGCGAAGGCAGCTTACTACGGGATTATTGACACTGAGGCTCGAAAGCGTGGGGATCAAACAGG	0	0	0	0	0	0.974413	0	0	0	0	0	0	0.951225	0	0	0	0.974413	0	0	0.993278	0	0.953364	0.96639	0	0	0.999986	0	0	0.955906	0	0	0	0	0	0.999969	0	0	0	1	0	0.994948	0	0.999985	0.951225	0	0.955906	0	0.972572	0
AACGTAGGAGGCAAGCGTTATCCGGAGTTACTGGGCGTAAAGCGCGCGCAGGCGGTGCGTTAAGTCGGGCGTGAAAGCCCCGTGCTAAACGCGGGGAGGACGAACGATACTGGCGAACTGGAGTCGAGCAGAGGGACATGGAATTCCGGGTGTAGCGGTGAAATGTGCAGATATCCGGAGGAACACCAGAGGTGAAAACGGTGTCCTGGGCTCAGACTGACGCTGAGGCGCGAAAGCGTGGGGAGCGAACGGG	0.98781	0	0	0.983389	0	0	0	0	0	0	0	0	0	0	0	0.98781	0	0	0	0	0	0	0	0	0	0	0	0.996286	0	0	0	0.955198	0	0	0	0	0.958782	0	0	0	0	0	0	0	0	0	0	0	0.998221
TACGTAGGGTGCAAGCGTTGTCCGGATTTATTGGGCGTAAAGAGCTCGTAGGCGGTCTGTCGCGTCGGATGTGAAAACCCAATGGCTTAACCTTGGGCCTGCATACGATACGGGCAGACTAGAGTGCGGTAGGGGAGACTGGAATTCCTGGTGTAGCGGTGGAATGCGCAGATATCAGGAGGAACACCGATGGCGAAGGCAGGTCTCTGGGCCGTAACTGACGCTGAGGAGCGAAAGCGTGGGGAGCAAACAGG	0	0	0	0	0	0.950512	0	0.994686	0	0	0.999951	0	0	0	0	0	0.950512	0	0	0.983364	0	0	0.990535	0.953173	0	0.999998	0	0	0.999844	0	0.983364	0.959136	0.971132	0.950512	0.997066	0.950512	0.953173	0.99969	1	0.982396	0.972349	0.999545	0.99988	0	0	0	0	0.999363	0
TACGGAGGTTCCTAGCGTTGTTCGGAATTACTGGGCGTAAAGGGAGCGCAGGCGGACAGGTCAGTTCAAAGTGGAATCCCAGGGCTCAACCCTGGACGTGCTTTGGATACTGCCTGTCTTGAGTTCGTGAGAGGAAAGTGGAATTCAGGGTGTAGCGGTGAAATGCTTAGATATCCTGAGGAACACCAGTGGCGAAAGCGACTTTCTGGCACGAAACTGACGCTGAGGCTCGAAAGCATGGGTAGCGAACGGG	0	0.999459	0	0	0	0.95475	0	0	0	0	0	0.991625	0	0.991625	0	0	0	0	0	0	0	0.986112	0	0	0	0	0.999825	0	0	0.974134	0	0	0	0	0	0	0	0	0	0	0	0	0	0.989003	1	0	0.999516	0	0
TACAGAGACTGCAAGCGTTATTCGGATTCACTGGGCGTAAAGGGTGCGCAGGCGGCCGTGTGTGTGAGGTGTGAAATCCCGGAGCTTAACTCCGGAACTGCGCCTCAAACTACACGGCTAGAGCATTGGAGAGGGAAGTGGAATTCACGGTGTAGCAGTGAAATGCGTAGATATCGTGAGGAACACCAGAGGCGAAGGCGACTTCCTGGACAATTGCTGACGCTCAGGCACGAAAGCGTGGGGAGCAAAAGGG	0.95728	0	0	0	0	0	0	0	0	0	0	0.996081	0	0.970279	0	0	0.995269	0	0	0.970279	0	0.999914	0	0	0	0	0	0	0	0.998972	0	0	0	0	0	0	0	0.972416	0.950288	0	0	0	0	0	0.964442	0.960487	0.963882	0	0
TACGTAGGTGACAAGCGTTATCCGGAATTACTGGGCGTAAAGCGCACGCAGGCGGTCAGATTAGTCTGATGTGAAACCTTCTGGCTTAACCAGAAGACGTCGTTGGATACTGTCTGTCTTGAGGCGATGAGAGGAATGCGGAATTCCAGGTGTAATGGTGGAATATGTAGATATCTGGAGGAACATCTGTGGCGAAAGCGGCATTCTGGCATTTGCCTGACGCTCATGTGCGAAAGCGTGGGGAGCGAACGGG	0	0	0	0	0	0.95475	0	0	0	0	0	0	0	0	0.989003	0	0	0	0	0	0	0	0	0	0.971591	0	0	0	0.99483	0	0.999459	0.999855	0	0	0.970498	0.995854	0.988337	0	0.990343	0	0.972407	0	0	0	0	0	0	0	0
TACGGAGGGAGCTAGCGTTGTTCGGAATTACTGGGCGTAAAGCGTGCGTAGGCGGTTATTCAAGTCAGAGGTGAAAGCCTGGAGCTCAACTCCAGAACTGCCTTTGAAACTAGATAACTAGAATCTTGGAGAGGTGAGTGGAATTCCGAGTGTAGAGGTGAAATTCGTAGATATTCGGAAGAACACCAGTGGCGAAGGCGACTCACTGGACAAGTATTGACGCTGAGGTACGAAAGCGTGGGGAGCAAACAGG	0	0	0	0	0	0	0	0.968998	0	0	0.999905	0	0	0	0	0	0	0	0	0	0	0.98359	0	0.968998	0	0.996664	0	0	0.997857	0	0	0	0	0	0.991728	0	0	0.999647	0.999685	0.98359	0.976541	0.99377	0.997364	0	0	0	0	0.999995	0
TACGAACTGTGCGAACGTTATTCGGAATCACTGGGCTTAAAGGGTGCGTAGGCGGCTTGTTAAGTAGGGTGTGAAAGCCCCCGGCTCAACCGGGGAATAGCGCCCTAAACTGGCGAGCTGGAGTGAGACAGGGGTGTGTGGAACTTCCAGTGGAGCGGTGAAATGTGTTGATATTGGAAGGAACACCGGTGGCGAAAGCGACACACTGGGTCTCAACTGACGCTGAGGCACGAAAGCCAGGGGAGCAAACGGG	0	0	0	0.991988	0.99888	0	0.998933	0.976125	0	0	0	0.991486	0	0	0	0	0	0	0	0	0	0.97999	0.995596	0	0	0	0.999944	0	0	0.958602	0	0	0	0	0	0	0.976125	0	0	0	0	0	0	0	0	0	0	0	0
TACGTAGGTGACAAGCGTTATCCGGAATTACTGGGCGTAAAGCGCACGCAGGCGGCTGCTTAAGTCTGACGTGAAATCTCCTGGCTTAACTGGGAGGGGTCGTTGGAAACTGAGCGGCTTGAGGCAGTGAGAGGGGTGTAGAATTCCCGGTGTAGTGGTGGAATGCGTAGATATCGGGAGGAATACCAGAGGCGAAGGCGACACCCTGGCACTGACCTGACGCTCATGTGCGAAAGCGTGGGGAGCGAACGGG	0	0	0	0	0	0.974076	0	0	0	0	0	0	0	0	0.994055	0	0	0	0	0	0	0	0.988097	0	0.982448	0	0	0	0.98626	0	0.971096	0.999771	0	0	0	0.974076	0.999587	0	0.999398	0.999541	0.993113	0.999997	0	0	0	0.954214	0	0	0
TACGGAGGGTGCGAGCGTTATCCGGAATCACTGGGTTTAAAGGGTGCGTAGGCGGCGATGTAAGTCAGTTGTGAAATCGCTGGGCTTAACCCATGCAATTGCGATTGATACTGCGTTGCTTGAAACAGGTTGAGGTAAGCGGAATGTGGCATGTAGCGGTGAAATGCATAGATATGCCATAGAACACCGATTGCGAAGGCAGCTTGCTGGGCCTTGTTTGACGCTGAGGCACGAAAGCGTGGGGAGCAAACAGG	0	0.996839	0	0.975058	0	0.985198	0	0	0	0	0	0.966867	0	0.966867	0	0	0.985198	0	0	0.996839	0	0.985968	0	0	0	0	0.99544	0	0	0	0	0	0	0	0	0	0	0	0.996742	0	0.998924	0	0	0.968864	0.957524	0.98973	0.999734	0	0
TACAGAGAGTGCAAACGTTGTTCGGAATTACTGGGCTTAAAGCGCACGTAGGCGGCGCCGCAAGTGTGGGGTGAAAGCCCACGGCTTACCCGTGGAATAGCCTGGCAGACTGCGGTGCTTGAGTGTGGTAGGGGAGAGCGGAACTCCTGGTGGAGCGGTGAAATGCGTAGATATCAGGAGGAACACCGGTGGCGAAGGCGGCTCTCTGGTCCACAACTGACGCTGAGGTGCGAAAGCTAGGGGAGCAAACGGG	0.982964	0	0	0.989245	0	0	0	0	0	0	0	0	0	0	0	0.998889	0	0.999996	0	0	0.999937	0	0	0	0	0	0	0.999668	0	0	0	0	0	0	0	0	0	0	0	0	0	0	0	0	0	0	0	0	0.999991
TACGTAGGGACCAAGCGTTGTTCGGATTTACTGGGCGTAAAGGGCGCGTAGGCGGTGTTGTAAGTCACTTGTGAAATCTCTGAGCTTAACTCGGAACGGCCAAGTGATACTGCAGTACTAGAGTGCGGAAGGGGCAATCGGAATTCTTGGTGTAGCGGTGAAATGCGTAGATATCAAGAGGAACACCTGAGGTGAAGACGGGTTGCTGGGCTGACACTGACGCTGAGGCGCGAAAGCCAGGGGAGCAAACGGG	0	0.999459	0	0.972407	0.994995	0	0.99894	0	0	0	0	0	0	0	0	0.95475	0	0.992687	0	0	0.968858	0.95261	0	0	0	0	0.999825	0	0	0	0	0.969124	0	0	0	0	0	0	0	0	0.992965	0	0	0.989003	0	0.998972	0.994995	0	0
TACGTAGGGTGCAAGCGTTAATCGGAATTACTGGGCGTAAAGCGAGCGCAGGCGGTCGTGTAAGACAGATGTGAAATCCCCGGGCTCAACCTGGGAACTGCATTTGTGACTGCACGGCTAGAGTGCGTCAGAGGGGGGTGGAACTCCACGTGTAGCAGTGAAATGCGTAGAGATGTGGAAGAACACCGATGGCGAAGGCAGCCCCCTGGGATGACACTGACGCTCATGCTCGAAAGCGTGGGGAGCAAACAGG	0.968507	0	0	0	0	0.968507	0	0	0	0	0	0	0.99264	0	0	0	0.997466	0	0	0.963881	0	0	0	0	0	0	0	0.988623	0	0	0	0	0	0	0.952535	0	0	0	0	0	0.988623	0	0	0	0	0.993712	0	0	0.979398
TACGAGGGGTGCAAGCGTTATTCGGAATAACTGGGCGTAAAGAGCGCGTAGGCGGTTTGTTAAGTCTGTTGTTAAATTACTCGGCTCAACCGAGTATCGGCAGTAGAAACTGGCAAGCTAGAGGACAAGAGAGAGGGGTGGAATTCTCGGAGTAGCGGTAAAATGCGTAGATCTCGAGAGGAACACCGATGGCGAAGGCAGCCCCTTGGCTTGTATCTGACGCTCAAGTGCGAAAGCGTGGGGAGCAAACAGG	0	0	0	0.994158	0	0	0.967752	0	0	0	0	0	0	0	0	0	0	0.989386	0	0	0	0	0	0	0	0	0.989386	0	0	0	0	0	0	0	0	0	0	0	0	0	0	0	0	0	0.992096	0.990013	0	0	0
GACGTAGGGAGCAAGCGTTGTCCGGATTTACTGGGCGTAAAGCGCGCGTAGGCGGCCTATTAAGTGTAGAGTGAAATCTCCAACGCTCAACGTGGAAATTGCTCTGCATACTGGTAGGCTAGAGGGACGTAGAGGTAACTGGAATTCCCGGTGTAGCGGTGACATGCATTGATATCGGGAGGAACACCCATGGCGAAGGCAGGTTACTGGACGTCTCCTGACGCTGAGGTGCGAAAGCGTGGGTAGCAAACAGG	0	0	0	0	0	0	0	0	0	0	0.963577	0	0	0	0	0	0	0	0	0	0	0	0	0	0	0.999741	0	0	0.996795	0	0.971096	0	0	0	0	0.974076	0	0.992113	1	0	0	0.995052	0	0	0	0.954214	0	0	0
TACAGAGGGTGCGAGCGTTAATCGGAATTACTGGGCGTAAAGCGCGCGTAGGCGGCTTGTTAAGTCGGATGTGAAATCCCTGGGCTCAACCTAGGAACTGCATTCGATACTGGCAAGCTAGAGTGTGGGAGAGGAAGGTAGAATTCCAGGTGTAGCGGTGAAATGCGTAGAGATCTGGAGGAATACCGATGGCGAAGGCAGCCTTCTGGCCTAACACTGACGCTGAGGTGCGAAAGCATGGGGAGCAAACAGG	0.974413	0	0	0.97778	0.999204	0	0.999965	0	0	0	0	0.993278	0	0.993278	0	0.974413	0	0.999969	0	0	0.980223	0.953364	0	0	0	0	0.999969	0	0	0.996639	0	0	0	0	0	0	0	0	0	0	0	0	0	0	0.999987	0	0	0	0
TACGGAGGGGGCTAGCGTTGTTCGGAATTACTGGGCGTAAAGCGCGCGTAGGCGGACATTTAAGTCGGGGGTGAAATCCCGGGGCTCAACCCCGGAACTGCCTTCGATACTGGGTGTCTGGAGTTCGAGAGAGGTGAGTGGAATTCCGAGTGTAGAGGTGAAATTCGTAGATATTCGGAGGAACACCAGTGGCGAAGGCGGCTCACTGGCTCGATACTGACGCTGAGGTGCGAAAGCGTGGGGAGCAAACAGG	0.995269	0	0	0	0	0	0	0	0	0	0	0	0	0	0	0.95728	0.995269	0.999221	0	0.970279	0.999499	0	0	0	0	0	0.9766	0.986174	0	0	0	0.998551	0	0	0	0	0.997146	0	0	0	0	0	0	0	0	0.989767	0	0	0.995301
GACGAGCCACACAAACGTTATTCGGAATTACTGGGCTTAAAGGGTGCGTAGGCGGCGCGGAAAGTTGGGTGTGAAATCCCTCGGCTCAACCGAGGAATTGCGCTCAAAACTACCGTGCTCGAGGGAGATAGAGGAGTGCGGAACTTACGGTGGAGCGGTGAAATGCGTTGATATCGTAGGGAACACCGGTGGCGAAAGCGGCACTCTGGATCTCATCTGACGCTGATGCACGAAAGCTAGGGTAGCAAACGGG	0	0	0	0	0.995827	0	0.998112	0	0	0	0	0	0	0.966867	0	0	0	0	0	0	0	0	0	0	0	0	0.999297	0	0.964506	0	0	0	0	0	0	0	0	0	0.996742	0	0	0	0	0	0	0.98973	0	0	0
TACAGAGGGTGCGAGCGTTAATCGGAATTACTGGGCGTAAAGCGCACGTAGGCGGCTTGGCATGTCGGGTGTGAAATCCCCGGGCTCAACCTGGGAACTGCATCCGAAACTGCCTTGCTAGAGTATGGGAGAGGGAAGTGGAATTTCCGGTGTAGCGGTGAAATGCGTAGATATCGGAAGGAACATCAGTGGCGAAGGCGGCTTCCTGGACCAATACTGACGCTCAGGTGCGAAAGCGTGGGGAGCAAACAGG	0.98781	0	0	0.983389	0	0	0.962044	0	0	0	0	0	0	0.973037	0.973443	0.98781	0	0.999962	0	0	0.999972	0	0	0	0	0	0	0.983389	0	0	0	0.999767	0	0	0	0	0	0	0	0	0	0	0	0	0	0.994181	0	0	0.991127
TACAGAGGTCTCAAGCGTTGTTCGGAATCACTGGGCGTAAAGGGTGCGTAGGCTGCGTGGTAAGTCAGAGGTGAAATCCCGGAGCTCAACTTCGGAATTGCCTCCGATACTGCCGTGCTTGAGGACTGGAGAGGAGATTGGAATTCACAGTGGAGCAGTGAAATGCGTAGATATTGTGAGGAACACTAGTGGCGAAGGCGAATCTCTGGACAGTTCCTGACGCTGAGGCACGAAGGCCAGGGGAGCAAACGGG	0	0	0	0	0	0.985198	0	0	0	0	0	0	0	0	0	0	0	0	0	0	0	0	0	0	0	0	0	0	0.964506	0	0.966867	0	0	0	0	0.985198	0	0	0.996742	0	0	0	0	0.968864	0	0	0.971606	0	0
TACGTAGGGTGCGAGCGTTAATCGGAATTACTGGGCGTAAAGCGTGCGCAGGCGGCTCACTAAGACAGATGTGAAATCCCCGGGCTTAACCTGGGAACTGCGTTTGTGACTGGTGGGCTTGAGTGCGGCAGAGGGGGGTGGAATTCCACGTGTAGCAGTGAAATGCGTAGAGATGTGGAGGAACACCGATGGCGAAGGCAGCCCCCTGGGTCAACACTGACGCTCATGCACGAAAGCGTGGGGAGCAAACAGG	0	0	0	0	0.994918	0.988386	0.993529	0	0	0	0	0	0.995616	0.994323	0.951517	0.99923	0.988386	0.966989	0.966989	0.994323	0.997882	0	0	0	0	0	0	0.997596	0	0	0	0.999982	0.976097	0	0	0	0	0	0	0	0.985438	0	0	0	0	0.976871	0	0	0.999547
TACGTAGGCAGCAAGCGTTGTTCGGAGTTACTGGGCGTAAAGAGTACGTAGGCGGTTTGCTAAGTCTGGTGTGAAATCTCCTGGCTTAACTGGGAGGGTGCGCTAGATACTGGCAGGCTTGAGTATGGGAGAGGAGAGTGGAATTCCTGGTGTAGCGGTGAAATGCGTAGATATCAGGAGGAACGCCGGTGGTGTAGACGGCTCTCTGGACCATTACTGACGCTGAGGTACGAAAGCGTGGGTAGCAAACAGG	0.968507	0	0	0.958973	0	0	0	0	0	0	0	0	0	0.995147	0	0	0	0.952535	0	0	0.983155	0.995009	0	0	0	0	0	0	0	0	0	0.997056	0	0	0	0	0.962803	0	0	0	0.958973	0	0	0	0	0.993712	0	0	0
TACGTAGGGTGCAAGCGTTAATCGGAATTACTGGGCGTAAAGCGTGCGCAGGCGGTTATGTAAGACAGTTGTGAAATCCCCGGGCTCAACCTGGGAACTGCATCTGTGACTGCATAGCTAGAGTACGGTAGAGGGGGATGGAATTCCGCGTGTAGCAGTGAAATGCGTAGATATGCGGAGGAACACCGATGGCGAAGGCAATCCCCTGGGCCTGTACTGACGCTCATGCACGAAAGCGTGGGGAGCAAACAGG	0	0	0	0	0.953858	0	0.988717	0	0	0	0	0	0	0	0	0	0	0	0	0	0	0	0	0	0	0	0.99794	0	0	0	0	0	0	0	0	0	0	0	0	0	0	0	0	0	0	0.954463	0.953858	0	0
GACGAACCGTCCAAACGTTATTCGGAATTACTGGGCTTAAAGGGTGCGTAGGCGGTGCTACAAGTCGGGTGTGAAATCCCTCAGCTTAACTGAGGAACTGCGCCCGAAACTGTAGTGCTGGAGTAAGGCAGGGGTGAGCGGAACTGATGGTGGAGCGGTGAAATGTGTTGATATCATCAGGAACACCGGTGGCGAAGGCGGCTCACTGGGCCTTTACTGACGCTGAGGCACGAAAGCTAGGGGAGCAAACGGG	0	0	0	0	0	0	0	0	0	0	0	0	0	0	0	0	0	0	0	0	0	0	0	0	0	0	0.954197	0	0	0	0	0	0	0	0	0	0	0.981394	0	0	0	0	0	0	0.999588	0	0	0	0
TACGTAGGGTGCGAGCGTTAATCGGAATTACTGGGCGTAAAGCGTGCGCAGGCGGTTTGCTAAGACAGGTGTGAAATCCCCGGGCTTAACCTGGGAACTGCGCTTGTGACTGGCAGGCTAGAGTACGGCAGAGGGGGGTGGAATTCCTGGTGTAGCAGTGAAATGCGTAGAGATCAGGAGGAACACCGATGGCGAAGGCAGCCCCCTGGGCCTGTACTGACGCTCATGCACGAAAGCGTGGGGAGCAAACAGG	0	0.982208	0	0.960139	0	0	0	0	0	0	0	0	0	0	0.953629	0	0	0.99703	0	0.998079	0	0.995713	0	0	0	0	0.99703	0	0	0	0	0	0	0	0	0	0	0	0	0	1	0	0	0	0	0	0	0	0
TACGGAGGGTGCAAGCGTTATCCGGATTCACTGGGTTTAAAGGGTGCGTAGGCGGGCTGATAAGTCAGTGGTGAAAGCTCCGAGCTTAACTTGGAAACTGCCATTGATACTGCCAGTCTTGAATGTCGTAGAGGTAAGCGGAATGTTGCATGTAGCGGTGAAATGCTTAGATATGTTACAGAACACCAATTGCGAAGGCAGCTTACTATGCGATGATTGACGCTGAGGCACGAAAGCGTGGGGAGCAAACAGG	0.957754	0	0	0	0.977329	0	0	0	0	0	0	0.98661	0	0.98661	0	0	0	0	0	0	0	0	0	0	0	0	0.998155	0	0	0	0	0	0	0	0	0	0	0	0.985081	0.956519	0	0.972204	0	0	0.970224	0.996343	0.977329	0	0
TACGAAGGGTGCAAGCGTTATCCGGATTCATTGGGTTTAAAGGGTGCGTAGGCGGGGCGTTAAGTCAGTGGTGAAATCCTGCAGCTCAACTGTAGACTTGCCATTGATACTGACGCTCTTGAGTGCGCTTGAAGTAGGCGGAATGTGTCGTGTAGCGGTGAAATGCTTAGATATGACACAGAACACCGATTGCGAAGGCAGCTTACTAAGGCGATACTGACGCTGAGGCACGAAAGCGTGGGGATCGAACAGG	0	0	0.958854	0	0	0	0	0	0	0	0.999997	0	0	0	0	0	0	0	0.993121	0	0	0	0	0	0	0.999412	0	0	0.994439	0	0	0	0	0	0	0	0	0.999412	0.999748	0	0	0.968946	0.982646	0	0	0.96567	0	0	0
TACAGAGGTCCCAAGCGTTGTTCGGATTCACTGGGCGTAAAGGGTGCGTAGGTGGCGGACTAAGTCGGGTGTGAAATCTCCGGGCTCAACCCGGAGGGTGCGCTCGAAACTGGCTCGCTAGAGGATGGGAGGGGAGACTGGAATTCTCGGTGTAGCAGTGAAATGCGTAGATATCGAGAGGAACACCGGTGGCGAAGGCGAGTCTCTGGACCATTCCTGACACTGAGGCACGAAAGCCGGGGGAGCAAACAGG	0	0	0	0.999859	0.983784	0	0.997199	0	0	0	0	0	0	0	0	0	0	0.967489	0	0	0.993121	0.952357	0	0	0	0	0.99458	0	0	0	0	0.987558	0	0	0	0	0	0	0	0	0	0	0	0	0.977288	0.966988	0.983784	0	0.952357
TACGGAGGGTGCAAGCGTTGTTCGGAATCATTGGGCGTAAAGCGCGTGTAGGCGGCTACTTAAGTCTGGTGTGAAAGCCCGGGGCTTAACCCCGGAAGTGCACTGGATACTGGGTAGCTAGAGGACGAGAGAGGAAATCGGAATTAATGGTGTAGGGGTGAAATCCGTAGATATCATTAGGAACATCTGTGGCGAAGGCGGATTTCTGGCTCGTATCTGACGCTGAGACGCGAAAGCGTGGGGAGCAAACAGG	0	0.986221	0	0.995906	0	0	0	0	0	0	0	0.986221	0	0	0	0	0	0	0	0	0	0.966905	0	0	0	0	0.982757	0	0	0.993921	0	0	0	0	0	0	0	0	0	0	0	0	0	0	0	0	0.99055	0	0
TACGTAGGTGACAAGCGTTATCCGGAATTACTGGGCGTAAAGCGCACGCAGGCGGTGCGTTAAGTCTGACGTGAAATCTCCTGGCTTAACTGGGAGGGGTCGTTGGAGACTGGCGTGCTTGAGGCGGTGAGAGGGGTGTAGAATTCCCGGTGTAGTGGTGGAATGCGTAGATATCGGGAGGAATACCAGTGGCGAAAGCGGCACCCTGGCACTGGCCTGACGCTCAGGTGCGAAGGCGTGGGGAGCGAACGGG	0	0	0	0	0	0	0	0	0	0	0.98901	0	0	0	0	0	0	0	0.965844	0.974753	0	0	0.984765	0	0	0.998841	0	0	0.995884	0	0	0.98217	0.958623	0	0.965844	0	0	0.993209	0.992751	0	0	0.998988	0.99969	0	0	0.98144	0	0.988106	0
TACGGAGGGTGCAAGCGTTGTTCGGAATTACTGGGCGTAAAGCGCGTGTAGGTGGCTTTTTATGTCGGGTGTGAAAGCCCTGGGCCTAACCCAGGAAGTGCGCCCGAAACTGAAAAGCTTGAGTACGATAGAGGAGGACGGAATTCCTAGTGTAGAGGTGAAATTCGTAGATATTAGGAAGAACACCGGTGGCGAAAGCGGTTCTCTGGATCGATACTGACACTAAGACGCGAAAGCGTGGGGAGCAAACAGG	0	0	0	0.999562	0.972874	0	0.994129	0	0	0	0	0	0	0	0	0	0	0.99891	0	0	0	0.974974	0	0	0	0	0.99891	0	0	0	0	0	0	0	0	0	0	0	0	0	0	0	0	0	0.999305	0	0	0	0
TACGGGGGGTGCGAGCGTTGTTCGGATTCACTGGGTATAAAGGGTGCGCAGGCGGCCAGATAAGTCAGAGGTGAAATTCGTCGGCTCAACCGACGGACTGCCCCTGAAACTGTCTGGCTTGAGTCCGGGAGAGGAAGGTGGAATTCCAGGTGTAGCGGTGAAATGCGTAAATATCTGGAGGAACACCGGTGGCGAAGGCGGCCTTCTGGCCCGGAACTGACGCTCAGGCACGAAAGCTAGGGGAGCGAACGGG	0.986426	0.998638	0	0.974059	0	0	0	0	0	0	0	0.986349	0	0	0	0	0	0.964623	0	0.998638	0	0.997714	0.995248	0	0	0	0.998343	0	0	0	0	0	0	0	0	0	0	0	0	0	0.998858	0	0	0.961039	0	0	0	0	0
TACGGAGGGGGCTAGCGTTATTCGGAATTACTGGGCGTAAAGCGCACGTAGGCGGATCAGAAAGTCAGAGGTGAAATCCCAGGGCTCAACCTTGGAACTGCCTTTGAAACTCCTGGTCTTGAGGTCGAGAGAGGTGAGTGGAATTCCGAGTGTAGAGGTGAAATTCGTAGATATTCGGAGGAACACCAGTGGCGAAGGCGGCTCACTGGCTCGATACTGACGCTGAGGTGCGAAAGCGTGGGGAGCAAACAGG	0	0	0	0	0	0.974413	0.968693	0	0	0	0	0	0	0.993278	0.951225	0	0	0	0	0	0	0	0.96639	0	0	0	0	0	0.955906	0	0.993278	0.999845	0	0	0	0.974413	0.981249	0	0	0	0	0	0	0	0	0.996986	0	0	0
AACGTAGGGGCCGAGCGTTATCCGGAATTACTGGGCGTAAAGCGCGTGTAGGCGGTTGCCAAAGTTGGACGTGAAAGCTTCCGGCTCAACTGGGAGAGGACGTTCAAAACTAGGCAGCTCGAGGGTGGTAGAGGAGAGTGGAATTCCCGGTGTAGTGGTGAAATGCGTAGATATCGGGAGGAACACCAGTGGCGAAGGCGGCTCTCTGGGCCACAACTGACGCTGAGACGCGAAAGCTAGGGGAGAGAACGGG	0	0	0	0	0	0	0	0	0	0	0	0.994731	0	0.994731	0	0	0	0	0	0	0	0	0	0	0	0.95414	0.998053	0	0	0.972931	0	0	0	0	0	0	0	0.996828	0.996518	0	0	0	0	0	0.994113	0.992332	0.954213	0	0
TACGTAGGGTGCGAGCGTTAATCGGAATTACTGGGCGTAAAGCGTGCGCAGGCGGTTCGTTAAGTCTGATGTGAAAGCCCCGGGCTCAACCTGGGAATGGCATTGGAAACTGGCGGGCTTGAGTGTGGCAGAGGGGGGTGGAATTCCGCGTGTAGCAGTGAAATGCGTAGAGATGCGGAGGAACACCGATGGCGAAGGCAGCCCCCTGGGCTGACACTGACGCTCAGGCACGAAAGCGTGGGGAGCAAACAGG	0	0.993278	0	0.999914	0	0.974413	0.968693	0	0	0	0	0	0	0	0	0	0	0	0	0	0	0	0	0	0	0	0.999596	0	0	0	0	0.998334	0	0	0	0.974413	0	0	0	0	0	0	0	0.951225	0.99086	0.955906	0.999204	0	0
TACGTAGGGTGCAAGCGTTGTCCGGATTTATTGGGCGTAAAGAGCTCGTAGGCGGTTAGTCACGTCGGATGTGAAAACCCGGAGCTTAACTCCGGGCCTGCATTCGATACGGGCTGACTAGAGTGTTGTAGGGGAGACTGGAACTCCTGGTGTAGCGGTGAAATGCGCAGATATCAGGAAGAACACCGGTGGCGAAGGCGGGTCTCTGGGCAACTACTGACGCTGAGGAGCGAAAGCGTGGGGAGCAAACAGG	0	0	0	0	0	0.985198	0	0.991423	0	0	0.99939	0.966867	0	0.966867	0	0	0	0	0	0	0	0	0.982886	0	0	0.995336	0	0	0.99995	0	0.996839	0.996861	0.993092	0.985198	0.979239	0.985198	0.991423	0.995336	0.999911	0.951679	0	0.999598	0.99374	0	0	0.98973	0	0	0
AACGTAGGAGACGAGCGTTATCCGGATTTACTGGGCGTAAAGAGCGTGTAGGAGGCAATACAAGTTGGATGTAAAAGCTCTCGGCTAAACTGAGAGAGGACGTTCAAGACTGTAGAGCTAGAGGAAGGCAGAGGTAGATGGAACTCCGGGAGTAGTGGTGAAATGCGTAGATATCCGGAAGAACACCAGAGGCGAAAGCGATCTACTGGGCCTTAACAGACACTGAGACGCGAAAGCCAGGGTAGCAAACGGG	0	0	0	0	0	0	0	0	0	0	0.996769	0	0	0	0	0	0	0	0	0	0	0	0	0.99886	0	0.969061	0	0	0	0	0	0	0	0	0	0	0	0.999871	0.960165	0	0	0	0.95692	0	0	0	0	0.999596	0
TACGGAGGGTGCAAACGTTGCTCGGAATCACTGGGCGTAAAGCGCACGTAGGCGGCCTTGTAAGTTGGGTGTGAAAGCCCTGGGCTCAACCCAGGAAGTGCATCCAAAACTGCAGGGCTTGAGTACCGGAGGGGTTCAGAGAATTCCTGGTGTAGAGGTGAAATTCGTAGATATCAGGAGGAATACCAGTGGCGAAGGCGCTGAACTGGACGGTAACTGACGCTGAGGTGCGAAAGCGTGGGTAGCAAACAGG	0	0	0	0	0	0	0	0	0	0.951225	0	0	0.951225	0	0	0	0.974413	0	0	0	0	0.999998	0	0	0	0	0	0	0	0.96639	0	0	0	0	0	0	0	0	0	0.997304	0.97778	0	0	0	0	0	0	0.99257	0
TACGTAGGGTGCGAGCGTTAATCGGAATTACTGGGCGTAAAGCGTGCGCAGGCGGTTTTGTAAGCCAGACGTGAAATCCCCGGGCTCAACCTGGGAATGGCGTTTGGGACTGCAAGGCTGGAGTGTGGCAGAGGGGACTAGAATTCCTGGTGTAGCAGTGAAATGCGTAGATATCAGGAGGAATACCGATGGCGAAGGCAGGTCCCTGGGCTGACACTGACGCTCATGCACGAAAGCGTGGGGAGCAAACAGG	0	0	0	0.99055	0	0	0	0	0	0	0	0	0	0	0	0	0	0	0	0	0	0	0	0	0	0	0	0.99055	0	0	0	0.972874	0	0	0	0	0	0	0	0	0	0	0	0	0	0.982458	0	0	0.99286
TACGGAGGATCCAAGCGTTATCCGGAATCATTGGGTTTAAAGGGTCCGTAGGCGGTTAGATAAGTCAGTGGTGAAATCCGGCAGCTTAACTGTCGAACTGCCATTGATACTGTTTGACTTGAATTACTGTGAAGTAACTAGAATATGTAGTGTAGCGGTGAAATGCTTAGATATTACATGGAATACCAATTGCGAAGGCAGGTTACTAATGGTTTATTGACGCTGATGGACGAAAGCGTGGGGAGCGAACAGG	0	0	0.987158	0	0	0	0	0.961049	0	0	0.956998	0	0	0	0	0	0	0	0	0	0	0.996083	0	0.961049	0	0	0	0	0	0	0	0	0	0	0	0	0	0	0	0	0.965379	0	0	0	0	0	0	0.999989	0
TACAGAGGTGGCAAGCGTTGTTCGGAATTACTGGGCGTAAAGGGCGCGTAGGCGGCCCGATAAGTCCCGCGTGAAATCCCCCGGCTCAACCGGGGAACTGCGCGGGAAACTGTCGAGCTTGAGTTCGGGAGAGGGAAGCGGAATTCCGGGTGTAGCGGTGAAATGCGCAGATATCCGGAGGAACACCGGTGGCGAAGGCGGCTTCCTGGACCGACACTGACGCTGAGGCGCGAAAGCTAGGGGAGCAAACGGG	0	0	0	0	0	0	0	0	0	0	0	0	0	0	0.968864	0.985198	0	0.99544	0	0.966867	0.999097	0	0	0	0	0	0	0.993941	0	0	0	0.996861	0	0	0	0	0	0	0	0	0.975058	0	0	0	0	0.997696	0	0	0.996931
TACGAGAGGCCCGAGCGTTAATCGGAATCACTGGGCTTAAAGCGTGCGCAGGCGGTCCAGCAAGCGTCTTGTGAAATCCCCCGGCTCAACCGGGGAAGTGCAGGGCGAACTGCTGGACTTGAGGCAGGTAGGGGCTGATGGAACCATGAGTGGAGCGGTGAAATGCGTAGATATTCATGGGAACGCCGATGGGGAAGCCGATCAGCTGGGCCTGTCCTGACGCTCAGGCACGAAAGCGTGGGGAGCAAACAGG	0	0	0	0.989245	0	0	0	0	0	0	0	0	0	0	0	0	0	0	0	0	0	0.999905	0	0	0	0	0	0	0	0.993427	0	0	0	0	0	0	0	0	0	0	0	0	0	0	0	0	0	0	0
TACGGAAGGTGCGAGCGTTAATCGGAATTACTGGGCGTAAAGCGCACGTAGGTGGCTTGGTAAGTCGGATGTGAAAGCCCCGGGCTCAACCTGGGAACTGCATTCGATACTGCCGAGCTAGAGTACGAAAGAGGGGGGTGGAATTCCAGGTGTAGCGGTGAAATGCGTAGAGATCTGGAGGAACACCAGTGGCGAAGGCGGCCCCCTGGTTCGATACTGACGCTGAGGTGCGAAAGCGTGGGGAGCAAACAGG	0	0	0	0	0	0	0	0	0	0	0.999903	0	0	0	0	0	0	0	0	0	0	0.974771	0	0	0	0.999412	0	0	0.999603	0	0	0	0	0	0.993121	0	0	0.992308	0.99999	0.974771	0	0.968946	0.982646	0	0	0	0	0.973784	0
TACAGAGGGTGCAAGCGTTGTTCGGAATCATTGGGCGTAAAGCGCGTGTAGGTGGCTTTCTAAGTCTGGTGTGAAAGCCCGGGGCTCAACCCCGGAAGTGCACTGGATACTGGAAAGCTAGAGGGCGAGAGAGGAGATTGGAATTCATGGTGTAGGGGTGAAATCCGTAGATATCATGAGGAACATCTGTGGCGAAGGCGAATCTCTGGCTCGTTTCTGACACTGAGACGCGAAAGCGTGGGGAGCAAACAGG	0.969616	0	0.996028	0	0	0	0	0.976125	0	0	0.982614	0	0	0	0	0	0.969616	0	0.976796	0	0	0.97999	0.958602	0	0	0.965037	0	0.967447	0	0	0	0	0	0	0	0	0.976125	0	0.952896	0	0	0	0	0	0	0	0	0.987054	0.97999
TACGTAGGGAGCGAGCGTTGTCCGGAATCATTGGGCGTAAAGAGCATGTAGGTGGATCAATAAGTCTGCTGTGAAAGTCGAAGGCTCAACCTTCGAAAGCCGGTGGATACTGTTGATCTAGAGTACGGAAGAGGCGAGTGGAATTCCTGGTGTAGCGGTGGAATGCGCAGATATCAGGAGGAACACCAATAGCGAAGGCAGCTCGCTGGGACGTAACTGACACTGAGATGCGAAAGCGTGGGGAGCAAACAGG	0	0	0	0.984879	0	0	0	0	0	0	0	0	0	0	0	0	0	0	0	0	0	0	0	0	0	0	0.975457	0	0	0	0	0.961049	0	0	0	0	0	0	0	0	0	0	0	0	0.980679	0	0	0	0
TACGTAGGTGGCAAGCGTTGTCCGGATTTATTGGGCGTAAAGCGAGCGCAGGCGGTTTCTTAAGTCTGATGTGAAAGCCCCCGGCTTAACCGGGGAGGGTCATTGGAAACTGAGGAACTTGAGTGCAGAAGAGGAGAGTGGAATTCCATGTGTAGCGGTGAAATGCGTAGATATATGGAGGAACACCAGTGGCGAAGGCGACTCTCTGGTCTGTAACTGACGCTGAGGCTCGAAAGCGTGGGGAGCAAACAGG	0	0	0	0	0	0	0	0.998795	0	0	0.999988	0	0.957816	0	0.957816	0	0	0	0	0	0	0	0	0	0	0.996828	0	0	0.999751	0	0.994731	0.96765	0.989281	0	0.999984	0.978562	0	0.999451	0.99999	0.9917	0.985204	0.992022	0.986898	0.957816	0	0	0	0	0
TACGTAGGTGGCGAGCGTTATCCGGAATTACTGGGCGTAAAGCGCACGCAGGCGGTTCGGCAAGTCTGACGTGAAAGCTCCTGGCTTAACTGGGAGAGGTCGTTGGAAACTGCTGGGCTTGAGGCAATGAGAGGGGTGTAGAATTCCCGGTGTAGTGGTGGAATGCGTAGATATCGGGAGGAATACCAGTGGCGAAAGCGGCACCCTGGCATTAGCCTGACGCTCATGTGCGAAAGCGTGGGGAGCGAACGGG	0	0	0	0	0.981502	0.97297	0.994465	0	0	0	0	0	0	0.983284	0	0	0	0	0	0	0	0	0	0	0	0.969061	0.991902	0	0	0	0	0	0	0	0.991902	0	0.99886	0	0.990859	0	0	0	0	0	0	0.998096	0	0	0
TACGAGAGGCCCAAACGTTATTCGGATTTACTGGGCTTAAAGAGTTCGTAGGCGGTCCGTCAAGTGGGGTGTGAAATCCCTCGGCTCAACCGAGGAATTGCGCTCCAAACTGTCGGACTCGAGGGAGATAGAGGTGAGCGGAACTGATGGTGGAGCGGTGAAATGCGTTGATATCATCAGGAACACCAGAGGCGAAGGCGGCTCACTGGGTCTTTTCTGACGCTGAGGAACGAAAGCTAGGGGAGCAAACGGG	0	0	0	0	0	0	0	0	0	0	0	0.997341	0	0.977164	0	0	0	0	0	0.977164	0	0.970563	0.991079	0	0	0	0.994922	0	0	0	0	0	0	0	0	0	0.977897	0.982749	0.993364	0	0	0	0	0	0.990212	0.97216	0.954945	0	0
TACGAACTGTGCGAACGTTACTCGGAATCACTGGGCTTACAGGGTGCGTAGGTGGCTTGTTAAGCAGGGTGTGAAATCCCTCGGCTCAACCGAGGAACTGCGCTCTGAACTGGCGAGCTAGAGTATGCTAGAGGTGAATGGAACATCCAGTGGAGCGGTGAAATGTGTTGATATTGGATGGAACACCAGAGGCGAAGGCGATTCACTGGGGCATAACTGACACTGAGGCACGAAAGCCAGGGGAGCAAACGGG	0	0	0	0	0	0.985198	0	0.999378	0	0	0.99939	0	0.968864	0	0	0	0.985198	0	0.979239	0.966867	0	0	0.998583	0	0	1	0	0	0.997696	0	0	0	0	0.985198	0.999929	0	0	0.999874	1	0	0	0.999598	0.999997	0	0	0.964506	0	0.998921	0
TACGGAAGGTGCGAGCGTTAATCGGAATTACTGGGCGTAAAGCGCGCGTAGGCGGCTTGGTAAGTCGGGTGTGAAAGCCCCGGGCTCAACCTGGGAACTGCATTCGATACTGCTGGGCTAGAGTACGAGAGAGGGGGGTGGAATTCCAGGTGTAGCGGTGAAATGCGTAGAGATCTGGAGGAACACCGGTGGCGAAGGCGGCCCCCTGGTTCGATACTGACGCTGAGGTGCGAAAGCGTGGGGAGCAAACAGG	0	0	0	0.973234	0	0	0	0.974198	0	0	0	0	0.980988	0	0.980988	0	0	0.998967	0	0	0	0.985692	0	0	0	0	0	0	0	0	0.982602	0.999235	0	0	0.998967	0	0	0	0	0.951434	0.999828	0	0	0	0	0.972574	0	0	0.951434
GACGAACCGTACAAACGTTATTCGGAATTACTGGGCTTAAAGGGTGCGTAGGCTGTGCGGAAAGTTGGGTGTGAAATCCTCCAGCTCAACTGGGGAACTGCGCTCAAAACTACCGTGCTCGAGGAAGACAGAGGTGAGCGGAACTTAGGGTGGAGCGGTGAAATGCGTTGATATCCTAAGGAACACCGGTGGCGAAAGCGGCTCACTGGGTCTTTTCTGACGCTGAGGCACGAAAGCTAGGGGAGCAAACGGG	0	0	0	0.981276	0	0.957754	0	0	0	0	0	0.98661	0	0.98661	0	0	0.957754	0	0	0	0	0.956519	0	0	0	0	0.998155	0	0	0	0.98661	0.999315	0.976061	0	0.953955	0.957754	0.995982	0	0.95173	0	0	0	0	0	0.999006	0	0.977329	0	0
TACGGAGGGTGCAAGCGTTATCCGGATTCACTGGGTTTAAAGGGTGCGTAGGTGGCTTTGTAAGTCAGTGGTGAAAGCTCGGAGCTCAACTCCGAAACTGCCATTGATACTGCTTAGCTTGAATCAGGTCGAGGTGGATGGAATGTGACATGTAGCGGTGAAATGCTTAGATATGTTACAGAACACCGATTGCGAAGGCAGTTCACCAGCCCTGTATTGACACTGAGGCACGAAAGCGTGGGGATCAAACAGG	0	0	0	0	0	0.978562	0	0	0	0	0	0	0.957816	0	0	0	0	0	0	0	0	0	0.972931	0	0	0	0	0	0	0	0	0	0	0	0	0	0	0	0.954648	0	0	0	0	0	0	0.971799	0.992341	0	0.967882
TACGTAGGGTGCGAGCGTTGTCCGGAATTATTGGGCGTAAAGAGCTTGTAGGCGGTTTGTCGCGTCTGCCGTGAAAATCCGGGACTCAATTCCGGACTTGCGGTGGGTACGGGCAGACTAGAGTACGGTAGGGGAGACTGGAATTCCTGGTGTAGCGGTGAAATGCGCAGATATCAGGAGGAACACCGATGGCGAAGGCAGGTCTCTGGGCCGTAACTGACGCTGAGAAGCGAAAGCATGGGGAGCGAACAGG	0	0	0	0	0	0	0	0	0	0	0.999905	0	0	0	0	0	0	0	0	0	0	0	0	0	0	0	0	0.984879	0.996987	0	0	0	0	0	0	0	0	0.995982	0	0	0	0	0.951312	0	0	0	0	0	0.988239
TACGGAGGATCCAAGCGTTATCCGGAATCATTGGGTTTAAAGGGTCCGTAGGCGGTTGAATAAGTCAGTGGTGAAATCCGGCAGCTTAACTGTCGAACTGCCATTGATACTGTTTAACTTGAATTACTGTGAAGTAACTAGAATATGTAGTGTAGCGGTGAAATGCTTAGATATTACATGGAATACCAATTGCGAAGGCAGGTTACTAATGGTTTATTGACGCTGATGGACGAAAGCGTGGGGAGCGAACAGG	0	0	0	0	0	0	0	0.975457	0	0	0.999998	0	0	0	0	0	0	0	0	0	0	0	0	0.975457	0	0.988711	0	0	0.998864	0	0	0	0	0	0	0	0	0.988711	0.974643	0.989446	0	0	0.998243	0	0	0	0	0.999998	0
TACGAAGGGGGCTAGCGTTGCTCGGAATCACTGGGCGTAAAGGGTGCGTAGGCGGGTTTTTAAGTCAGGGGTGAAATCCTGGAGCTCAACTCCAGAACTGCCTTTGATACTGAAGATCTTGAGTCCGGGAGAGGTGAGTGGAACTGCGAGTGTAGAGGTGAAATTCGTAGATATTCGCAAGAACACCAGTGGCGAAGGCGGCTCACTGGCCCGATACTGACGCTGAGGCACGAAAGCGTGGGGAGCAAACAGG	0	0	0	0	0	0	0	0	0	0	0	0.982208	0	0	0	0	0	0	0	0	0	0	0	0	0	0	0	0	0	0	0	0	0	0	0	0	0	0	0.957159	0	0	0	0	0.953629	0	0	0	0	0
TACGGAGGGTGCAAGCGTTGTCCGGATTTATTGGGTTTAAAGGGTGCGTAGGCGGTCGAATAAGTCAGCGGTGAAATCCTCCGGCTCAACTGGAGAACTGCCGTTGATACTGTTTGACTTGAGTTCGTCCGAGGTCGCTGGAATGCGTGGTGTAGCGGTGAAATGCATAGATATCACGCAGAACACCGATTGCGAAGGCAGGTGACTGGGACGCGACTGACGCTGAGGCACGAAAGTGTGGGGAGCAAACAGG	0	0	0	0	0	0.968507	0	0	0	0	0	0	0.99264	0.963881	0	0	0.968507	0	0.997281	0	0	0.995009	0	0	0	0.996681	0	0	0.976099	0	0	0	0	0	0.997281	0	0	0	0.999731	0.999085	0.999624	0.99264	0.998839	0	0	0	0.983155	0	0
TACGAAGGGGGCTAGCGTTGCTCGGAATCACTGGGCGTAAAGCGCACGTAGGCGGGTTCTTAAGTCAGAGGTGAAATCCTGGAGCTCAACTCCAGAACTGCCTTTGATACTGGGAGTCTAGAGTTCGGGAGAGGTGAGTGGAACTGCGAGTGTAGAGGTGAAATTCGTAGATATTCGCAAGAACACCAGTGGCGAAGGCGGCTCACTGGCCCGATACTGACGCTGAGGTGCGAAAGCGTGGGGAGCAAACAGG	0	0	0	0	0	0	0	0.988337	0	0	0.999973	0	0	0	0	0	0	0	0	0	0	0	0	0	0	0.997438	0	0	0.998972	0	0.991625	0	0.980097	0.95475	0.998661	0.995854	0	0.999942	0.999636	0.95261	0.972407	0.999705	0.999596	0	0	0	0	0.990234	0
TACGTAGGGTCCGAGCGTTGTCCGGAATTATTGGGCGTAAAGGGCTCGTAGGCGGTTTGTCACGTCGGGAGTGAAAACTCAGGGCTCAACCCTGAGCGTGCTTCCGATACGGGCAGGCTAGAGGTATGCAGGGGAGAACGGAATTCCTGGTGTAGCGGTGGAATGCGCAGATATCAGGAGGAACACCGGTGGCGAAGGCGGTTCTCTGGGCATTACCTGACGCTGAGGAGCGAAAGCATGGGGAGCGAACAGG	0	0	0	0	0	0	0	0.990912	0	0	0.997602	0	0	0	0	0	0	0	0	0	0	0	0	0	0	0.998841	0	0	0.999355	0	0.974753	0	0.958623	0	0.999145	0	0	0.97181	0.999977	0.961177	0	0.98812	0.972434	0	0	0	0	0	0
TACGGAGGGTGCAAGCGTTATCCGGAATCACTGGGTTTAAAGGGTGCGTAGGCGGTTTGATAAGTCAGTTGTGAAATTCCCCGGCTTAACCGGCGGGACTGCGATTGATACTGTCAGACTTGAATCAGGTTGAGGTAGGCGGAATGTGGCATGTAGCGGTGAAATGCATAGATATGCCATAGAACACCGATTGCGAAGGCAGCTTGCTGGACCTTGATTGACGCTGAGGCACGAAAGCGTGGGGAGCAAACAGG	0	0	0.995023	0	0	0	0	0	0	0	0.97743	0	0	0	0	0	0	0	0.996501	0	0	0	0	0.980679	0	0	0	0.95372	0	0	0	0	0	0	0	0	0	0	0	0	0	0	0	0	0	0	0	0	0
GACAGAGGCCTCGAGCGTTAGACGGAATCACTGGGCTTAAAGCGTGTGTAGGCGGAAGGGTAAGTACCTTGTGAAATCCCACGGCTCAACCGTGGAACTGCTTGGTATACTGCTTTTCTTGAGCAATCCAGGGGCGGGTGGAACAGATGGTGGAGCGGTGAAATGCGTAGATATCATCTGGAACGCCAATGGTGAAGACAACCCGCTGGGGATTTGCTGACGCTGAGACACGAAAGCCAGGGGAGCGAACGGG	0	0.971096	0	0.998691	0	0	0	0	0	0	0	0.971096	0	0.971096	0	0	0	0	0	0	0	0.997204	0	0	0	0	0.991678	0	0	0.988097	0	0	0	0	0	0	0.995384	0	0	0	0	0	0	0	0.984346	0.98626	0.999871	0	0
TACGGGGGGTGCGAGCGTTAATCGGAATGACTGGGCGTAAAGCGTGCGTAGGCGGTGTAATCAGTCAGCCGTGAAAGCCCCGGGCTTAACCTGGGAATGGCGGTTGAGACGGTTAAACTAGAGTGGGCTAGAGGACTGTGGAACTCCCGGTGTAGCGGTGAAATGCGTAGAGATCGGGAAGAACACCGATGGCGAAGGCAGCGGTCTGGGGCCACACTGACGCTGAGGCACGACGGCGTGGGGAGCAAACAGG	0	0	0	0	0	0	0	0	0	0.991874	0.968693	0	0	0	0	0	0	0	0	0	0	0	0	0	0	0.983958	0	0	0.995354	0	0	0	0	0	0	0	0	0	0.983185	0	0	0	0	0	0	0	0	0	0
GACAGAGGATGCAAACGTTGCTCGGAATTACTGGGCGTAAAGCGCGCGCAGGCGGTCCTGTAAGTCGGGTGTGAAATCCCGGGGCTCAACCTCGGAAGTGCACTCGATACTGCAAGACTGGAGTACTGGAGAGGAGAGCGGAATTCTCGGTGTAGAGGTGAAATTCGTAGATATCGGGAGGAACACCAGTGGCGAAGGCGGCTCTCTGGACAGATACTGACGCTGAGGCGCGAAAGCGTGGGAAGCAAACAGG	0	0	0.99643	0	0	0	0	0	0	0	0.999997	0	0	0	0	0	0	0	0.984389	0	0	0	0	0	0	0.999479	0	0	0.999707	0	0	0	0	0	0.984389	0	0	0	0.999828	0.978088	0	0	0.990778	0	0	0	0	0	0
TACGGAGGGAGCAAGCGTTGTCCGGATTTACTGGGCGTAAAGGGCGCGTAGGCGGCTTGTTAAGTGTGGTGTGAAATCTCCAGGGCTCAACCCGGAAACCGCACCGCATACTGGCAAGCTAGAGGAATGTAGAGGTAGATAGAATTCCCGGTGTAACGGTGACATGTGTAGATATCGGGAGGAATACCAATGGCGAAGGCAGTCTACTGGACATTTCCTGACGCTGAGGCGCGAAAGCGTGGGTAGCAAACAGG	0	0.977446	0	0.967158	0	0	0	0.99816	0	0	0	0	0.999308	0	0	0	0.996527	0	0.997336	0	0	0.999998	0	0	0	0	0	0	0	0	0	0	0.989852	0	0.98579	0	0.985732	0	0	0.952824	0.998703	0	0	0	0	0	0.973747	0	0
TACGTAGGGTGCGAGCGTTGTCCGGAATTACTGGGCGTAAAGAGCTCGTAGGCGGTTTGTCACGTCGTCCGTGAAAACTCGGAGCTTAACTCCGAGCTTGCGGGCGATACGGGCAGACTTGAGTACTACAGGGGAGACTGGAATTCCTGGTGTAGCGGTGAAATGCGCAGATATCAGGAGGAACACCGGTGGCGAAGGCGGGTCTCTGGGTAGTAACTGACGCTGAGGAGCGAAAGCATGGGGAGCAAACAGG	0	0	0.955566	0	0	0	0	0.995982	0	0	1	0	0	0	0	0	0	0	0.988711	0	0	0	0	0.962285	0	0.999987	0	0	1	0	0.98661	0	0.976061	0.957754	0.998155	0.957754	0	0.999987	0.999991	0.988557	0	0.972204	0.999927	0	0	0	0	0.997982	0
TACGAAGGGGGCTAGCGTTGCTCGGAATCACTGGGCGTAAAGCGCACGTAGGCGGACTTTTAAGTCAGGGGTGAAATCCTGGAGCTCAACTCCAGAACTGCCTTTGATACTGGAAGTCTCGAGTTCGGGAGAGGTGAGTGGAACTGCGAGTGTAGAGGTGAAATTCGTAGATATTCGCAAGAACACCAGTGGCGAAGGCGGCTCACTGGCCCGATACTGACGCTGAGGTGCGAAAGCGTGGGGAGCAAACAGG	0	0	0	0	0	0.957754	0	0.962285	0	0	0	0.98661	0	0.98661	0	0	0.957754	0	0.953955	0.98661	0	0.997861	0	0	0	0	0.953955	0	0.999928	0	0.98661	0	0.976061	0	0.988711	0.957754	0.962285	0	0.985081	0	0	0	0	0	0.993333	0	0.977329	0	0
CACCGGCAGCTCAAGTGGTAGCTGTTTTTATTGGGCCTAAAGCGTTCGTAGCCGGTTTGATAAGTCTTTGGTGAAAGCTTGTAGCTTAACTATAAGAATTGCTGAAGATACTGTCAGACTTGAAGTCGGGAGAGGTTAGAGGTACTACCGGGGTAGGGGTGAAATCCTATAATCCTGGGAGGACCACCTGTGGCGAAGGCGTCTAACTGGAACGATCTTGACGGTGAGTAACGAAAGCCAGGGGCGCGAACCGG	0	0	0	0	0	0	0	0	0	0	0	0.9897	0	0	0	0	0	0	0	0	0	0	0	0	0	0	0	0	0	0.975832	0.9897	0	0	0	0	0	0.952839	0.988623	0	0	0	0	0	0	0	0	0	0	0
TACGTAGGTGGCAAGCGTTATCCGGAATTACTGGGCGTAAAGCGCACGCAGGTGGCTTGTTAAGTCTGACGTGAAAGCTCCTGGCTTAACTGGGAGAGGTCGTTGGAGACTGGCAGGCTTGAGGCGAGGAGAGGGGTGTAGAATTCCCGGTGTAGTGGTGGAATGCGTAGATATCGGGGGGAATACCAGTGGCGAAAGCGGCACCCTGGCCTTGGCCTGACGCTCAGGTGCGAAAGCGTGGGGAGCAAACGGG	0	0.983364	0	0	0	0.950512	0	0.953173	0	0	0.963901	0	0	0	0	0	0	0	0	0	0	0	0	0	0	0.989176	0	0	0.974049	0	0.983364	0	0	0	0	0.950512	0	0.960364	0.999753	0.982396	0	0	0.985667	0	0	0	0.997058	0	0
TACAGAGGTCTCAAGCGTTGTTCGGAATCACTGGGCGTAAAGGGTGCGTAGGCTGCGCCGTAAGTCAGATGTGAAAGCTCAGGGCTCAACCCTGAAATTGCATCCGATACTGCGGTGCTTGAGAAATGAAGGGGAGTCTAGAATTTTCGGTGTAGCAGTGAAATGCGTAGATATCGAAAGGAATACCAAAGGCGAAGGCAGGACTCTGGGCATTTTCTGACGCTGATGCACGAAGGCCAGGGTAGCGAACGGG	0	0	0	0	0	0	0	0	0	0	0	0	0	0	0	0	0	0.953955	0	0	0	0	0	0.995982	0	0	0	0	0	0	0	0	0	0.957754	0	0	0	0.974418	0	0	0	0	0	0	0	0	0	0.999692	0
GACGAGGGATCCTAGCGTTGTTCGGAATTATTGGGCGTAAAGCGGGTGTAGGTGGCTTTGTAAGTCAGGTGTGAAAGCCCAGGGCTCAACCCTGGAAGTGCATTTGATACTGCGAAGCTTGAGTGTAGGAGAGGTTACTAGAATTCTTGGTGTAGTGGTGAAATACGTAGATATCAAGAGGAATACCGGAGGCGAAAGCGGGTAACTGGCCTAACACTGACACTCAGACCCGAAAGCGTGGGGATCAAACAGG	0	0	0.97671	0	0.955659	0	0	0	0	0	0	0	0	0	0	0	0	0.997199	0.973011	0	0.97671	0.999143	0	0	0	0	0	0.985657	0	0	0	0	0	0	0	0	0	0	0	0	0	0	0	0	0	0	0	0	0.999143
TACAGAGGCCACAAGCGTTAGTCGGAATCACTGGGCTTAAAGGGTGCGTAGGCGGGCTCGTAAGTGTTGTGTGAAAGCCCTGGGCTCAACCCAGGAACTGCACGGCATACTGCGAGTCTTGAGGCAGGTAGGGGCCGGAAGAACAGTAGGTGGAGCGGTGAAATGCGTAGATATCTACTGGAATGCCGATGGGGAAGCCGTCCGGCTGGGCCTGTCCTGACGCTGAGGCACGAAAGCGTGGGGAGCAAACAGG	0	0	0	0	0	0	0.979545	0	0	0	0	0	0	0	0	0	0	0	0	0	0	0	0	0	0	0.985081	0	0	0	0	0	0.976734	0	0	0	0	0	0	0.999977	0.996785	0	0.99166	0	0	0	0	0.987308	0	0
TACGAATGGGGCAAGCGTTGTTCGGAATCACTGGGCTTAAAGCGTGCGCAGGCGGATATGAAAGTCAGGAGTGAAATCCCAGAGCTCAACTCTGGAATTGCTTTTGAAACTCCATATCTAGAATCCGGTAGAGGTTAGTGGAATTCCGAGTGTAGAGGTGAAATTCGCAGATATTCGGAGGAACACCAGTGGCGAAGGCGACTAACTGGACCGGTATTGACGCTCAGGCACGAAAGCGTGGGGAGCAAACAGG	0.978871	0	0	0.999321	0.954945	0.978871	0.96706	0	0	0	0	0.997341	0	0	0	0.978871	0	0.994922	0	0	0.991631	0	0	0	0	0	0.994922	0	0	0	0	0	0	0	0	0	0	0	0	0	0	0	0	0	0	0	0	0	0.970563
TACAGAGGGTGCAAGCGTTAATCGGAATGACTGGGCGTAAAGGGCACGTAGGCGGATAGATATGTCAAAGGTGAAATCCCCGGGCTCAACCTGGGAACTGCCTGTGAAACTGTGTATCTAGAATAGAGTAGAGGTAAGTGGAATTTCCGGTGTAGCGGTGAAATGCGTAGATATCGGAAAGAACACCAGTGGCGAAGGCGACTTACTGGGCTCATATTGACGCTGAGGTGCGAAAGCGTGGGGAGCAAACGGG	0	0	0	0	0	0	0	0.951312	0	0	0	0	0	0	0	0	0	0	0	0	0	0	0	0	0	0.953313	0	0	0	0	0	0	0	0	0	0	0	0	0.989587	0.9936	0	0	0.994244	0	0	0	0.965223	0.995195	0
TACGTAGGGGGCAAGCGTTGTCCGGAATAATTGGGCGTAAAGGGCGCGTAGGCGGCTCGGTAAGTCTGGAGTGAAAGTCCTGCTTTTAAGGTGGGAATTGCTTTGGATACTGTCGGGCTTGAGTGCAGGAGAGGTTAGTGGAATTCCCAGTGTAGCGGTGAAATGCGTAGAGATTGGGAGGAACACCAGTGGCGAAGGCGACTAACTGGACTGTAACTGACGCTGAGGCGCGAAAGTGTGGGGAGCAAACAGG	0	0	0	0	0	0.995854	0	0	0	0	0	0	0	0	0	0	0.95475	0	0.970498	0	0	0	0.974134	0	0	0	0.992687	0	0.979893	0	0	0.998756	0.980097	0	0	0.95475	0.988337	0	0	0	0.972407	0	0	0	0	0.979893	0	0	0
GACGGAGGGGGCTAGCGTTGTTCGGAATGACTGGGCGTAAAGGGCGCGTAGGCGGTTTTTTAAGTGAGGCGTGAAAGCCCTGGGCTTAACCCAGGAGGTGCGTTTCAGACTGGAAGACTTGAGTGCGAGAGAGGAAAGTGGAATTTCTAGTGTAGAGGTGAAATTCGTAGATATTAGAAAGAACACCCGTGGCGAAGGCGGCTTTCTGGCTCGCAACTGACGCTGAGGCGCGAAAGCGTGGGGAGCAAACAGG	0	0	0.99643	0	0	0	0	0.984879	0	0	0.999958	0	0	0	0	0	0	0	0.997777	0	0	0	0	0	0	0.99617	0	0	0.987606	0	0.962471	0.965379	0	0	0	0	0	0	0.973234	0	0	0	0.999244	0	0	0	0	0	0
TACGGAGGGTGCAAGCGTTATCCGGAATTACTGGGTTTAAAGGGTGCGTAGGCGGCTTTATAAGTCAGAGGTGAAAGCTTGCCGCTTAACGGTAAAATTGCCTTTGATACTGTAGAGCTTGAAAGAGGTTGAGGTCAGCAGAATGTGGCATGTAGCGGTGAAATGCATAGATATGCCATAGAACACCGATTGCGAAGGCAGCTGACTGGGCCTACTTTGACGCTGAGGCACGAAAGCGTGGGGAGCGAACAGG	0	0.969142	0	0.999542	0	0	0	0	0	0	0	0.969142	0	0	0	0	0	0	0	0.969142	0	0.985604	0	0	0	0	0.989446	0	0	0.980847	0	0.996083	0	0	0	0	0	0	0	0	0	0	0	0	0.993346	0	0.99286	0	0
TACGTAGGGGGCAAGCGTTGTCCGGAATGATTGGGCGTAAAGGGCGCGTAGGCGGCTTTATAAGTCTGGAGTGAAAGTCCTCTTTTCAAGGGAGGAATTGCTTTGGAAACTATAGAGCTTGAGTGCAGGAGAGGTTATCGGAATTCCCGGTGTAGCGGTGAAATGCGTAGATATCGGGAGGAACATCGGTGGCGAAGGCGGGTAACTGGACTGCAACTGACGCTGAGGCGCGAAAGTGTGGGGAGCAAACAGG	0	0	0	0	0	0.982135	0	0.99913	0	0.963675	1	0	0.963675	0	0	0	0	0	0.998815	0	0	0	0	0	0	1	0	0	0.999999	0	0.959608	0	0	0	0.970127	0	0	0.991832	1	0	0	0.97014	0.999878	0	0	0	0	0.966366	0
TACGGAGGATGCAAGCGTTATCCGGATTCATTGGGTTTAAAGGGTGCGTAGGCGGGCTATTAAGTCAGTGGTGAAATCCTGCAGCTTAACTGCAGAACTGCCGTTGATACTGATAGTCTTGAGTTTGGTTAAGGTAGGCGGAATGTGTAATGTAGCGGTGAAATGCTTAGATATTACACAGAACACCAATTGCGTAGGCAGCTTACTGAGCCGACACTGACGCTGAGGCACGAAAGCGTGGGGATCAAACAGG	0	0	0	0	0.99055	0	0.997398	0	0.961976	0	0	0.986221	0	0.986221	0	0	0	0	0	0	0	0	0.993921	0	0	0.991288	0.996239	0	0	0.959271	0	0	0	0	0	0	0	0	0.99954	0	0.982276	0	0	0	0	0.983467	0.998942	0	0
TACGGAGGGTGCAAGCGTTATCCGGAATCACTGGGTTTAAAGGGTGCGTAGGCGGTTTGTTAAGTCAGTTGTGAAATTCCCTCGCTTAACGAGTGGGACTGCGATTGATACTGATGAACTTGAATCAGGTTGAGGTGAGCGGAATGTGGCATGTAGCGGTGAAATGCATAGATATGCCATAGAACACCGATTGCGAAGGCAGCTTGCTGGACCTTGATTGACGCTGAGGCACGAAAGCGTGGGGAGCAAACAGG	0	0	0.966895	0	0	0	0	0	0	0	0	0	0	0	0	0	0	0	0.984389	0	0.966895	0	0	0	0	0	0	0.993461	0	0	0	0	0	0	0	0	0	0	0	0	0	0	0	0	0	0.953424	0	0	0.995889
TACGTAGGGGGCAAGCGTTGTCCGGAATCATTGGGCGTAAAGAGCGTGTAGGTGGACTGGAAGGTCTGGTGTGAAAGCCCGGGGCTCAACCCCGGAGGGTCACTGGAAACCAACAGTCTTGAGTCCGGAAGAGGAGAGTGGAATTCCTAGTGTAGCGGTGGAATGCGCAGATATTAGGAGGAACACCAATGGCGAAGGCAGCTCTCTGGTACGTGACTGACACTGAGACGCGAAAGCGTGGGGAGCGAACAGG	0.978562	0	0	0.985204	0	0	0	0	0	0	0	0	0	0	0	0.978562	0	0.999984	0	0	0.98527	0	0	0	0	0	0	0	0	0	0.95113	0.96765	0	0	0	0.978562	0	0.95414	0	0	0	0	0	0	0	0	0	0	0
TACGGAGGGTGCAAGCGTTAATCGGAATTACTGGGCGTAAAGCGCACGCAGGCGGTCGTGTAAGTCGGATGTGAAAGCCCTGGGCTTAACCTGGGAACTGCATTCGATACTGCACGGCTAGAGTATGGGAGAGGGAAGCGGAATTTCCGGTGTAGCGGTGAAATGCGTAGATATCGGAAGGAACACCAATGGCGAAGGCAGCTTCCTGGCCCAATACTGACGCTCAGGTGCGAAAGCGTGGGGATCAAACAGG	0.950512	0.983364	0	0.993878	0.997058	0	0.999764	0	0	0	0	0	0	0.983364	0	0.950512	0	0.999986	0	0	0.989482	0	0	0	0	0	0.999694	0	0	0	0	0	0	0	0	0	0	0	0	0	0	0	0	0	0.998352	0.993497	0.970964	0	0
GACGAGGGGTCCTAGCGTTGTTCGGAATCATTGGGCGTAAAGCGTATGTAGGTGGCCTTATAAGTCAGGTGTGAAAGCCCCGGGCTCAACCCGGGAAGTGCATTTGATACTGTTTGGCTTGAGTACCGAAGAGGATAGTGGAATTCCAGGTGTAGTGGTGAAATACGTAGATATCTGGAGGAACACCGGTGGCGAAGGCGGCTATCTGGTCGAGTACTGACACTGAGATACGAAAGCGTGGGGATCAAACAGG	0.950512	0	0	0.993878	0.997058	0	0.996481	0	0	0	0	0	0	0.983364	0	0.950512	0	0.999986	0	0	0.999138	0	0	0	0	0	0.983364	0	0	0	0	0.991352	0	0	0	0	0	0	0	0	0	0	0	0	0.998352	0.993497	0.970964	0	0
TACGAAGGGTGCAAGCGTTAATCGGAATTACTGGGCGTAAAGCGTGCGTAGGCGGCTTTTTAAGTCGGATGTGAAATCCCCGGGCTCAACCTGGGAATGGCATTCGATACTGGGGAGCTAGAGTTTGGGAGAGGGTGGTGGAATTCCCGGTGTAGCGGTGAAATGCGTAGAGATCGGGAGGAACATCAGTGGCGAAGGCGGCCACCTGGCCTAAAACTGACGCTGAGGCACGAAAGCGTGGGGAGCAAACAGG	0	0	0.968946	0	0	0	0	0	0	0	0	0	0	0	0	0	0	0	0.96106	0	0.968946	0	0	0	0	0	0	0.997844	0	0	0	0	0	0	0	0	0	0	0	0	0	0	0	0	0	0	0	0	0.998515
GACGAAGGATGCAAGCGTTATCCGGATTCATTGGGTTTAAAGGGAGCGTAGGTGGGTTTGTAAGTCAGTGGTGAAAGCCGGTCGCTTAACGATCGAATTGCCATTGATACTGCAGACCTTGAGTACAGATGCTGTGGGCGGAATATGACATGTAGTGGTGAAATACATAGAGATGTCATAGAACACCGATTGCGAAGGCAGCTCACAAAACTGTAACTGACACTGAGGCTCGAAAGTGCGGGGATCAAACAGG	0.985198	0	0	0	0	0	0	0	0	0	0	0.966867	0	0	0	0.985198	0	0.979239	0	0	0.960351	0	0	0	0	0	0	0.993941	0	0	0.966867	0.983597	0	0	0	0.985198	0	0	0	0.951679	0	0	0	0	0	0.964506	0	0	0.996931
AGGCCGCAAAAAACTGACTGTTTCTGACGAAAGAACGATCAACCAATAATACCCCGCGTGTCATCCGCGCCCCAAAGCCGGGTGCCACTTTGCATAAGTCGGAGCGACTATGCCGCGAACAAACTATTGCCTCGCTGTTTTCAGCGGGGCTTCGTTTTTTACATCATCCGATTCAGGTCATCTACCTGCCAACCCCATTA	0	0	0	0	0	0.98781	0	0.958782	0	0	0	0	0	0.973037	0	0	0.98781	0	0	0.973037	0	0	0	0	0	0.988741	0	0	0	0.98658	0	0	0	0	0	0	0	0.988741	0.99348	0	0	0	0	0	0	0.97786	0	0.959781	0
TACGAAGGTCCCAAGCGTTGCTCGGAATCATTGGGCGTAAAGCGGGTGCGGGTGGCTTTGTAAGTCAGGAGTGAAAGCCCAGGGCTCAACCCTGGAAGTGCTTTTGATACTGCGAAGCTTGAGTGTGAGAGAGGATACTGGAATTCCTGGTGTAGTGGTGAAATACGTAGAGATCAGGAGGAACCCCGGTGGCGAAGGCGGGTATCTGGCTCAACACTGACACTTAGACCCGAAAGCGTGGGGATCAAACAGG	0.969616	0.991486	0	0.999839	0.99888	0	0.999942	0	0	0	0	0.991486	0	0.991486	0	0.969616	0	0.999944	0	0	0.973784	0	0	0	0	0	0.999944	0	0	0.958602	0	0	0	0	0	0	0	0	0	0	0	0	0	0	0.999975	0	0.986556	0	0
TACGTAGGGTGCGAGCGTTAATCGGAATTACTGGGCGTAAAGCGTGCGCAGGCGGCTTTGTAAGACAGATGTGAAATCCCCGGGCTTAACCTGGGAACTGCGTTTGTGACTGCAAGGCTTGAGTGCGGCAGAGGGGGGTGGAATTCCACGTGTAGCAGTGAAATGCGTAGAGATGTGGAGGAACACCGATGGCGAAGGCAGCCCCCTGGGTCGACACTGACGCTCATGCACGAAAGCGTGGGTAGCAAACAGG	0	0	0	0	0	0	0.968693	0	0	0.951225	0	0	0.951225	0.993278	0	0.974413	0	0	0.984023	0	0.997199	0	0	0	0	0	0	0.994948	0	0	0	0.955834	0	0	0.984023	0	0	0	0.973366	0	0.97778	0	0	0	0	0.999935	0	0	0.997304
TACGTAGGGGGCAAGCGTTATCCGGATTTACTGGGTGTAAAGGGAGCGTAGACGGCACGGCAAGCCAGATGTGAAAGCCCGGGGCTCAACCCCGGGACTGCATTTGGAACTGCTGAGCTAGAGTGTCGGAGAGGCAAGTGGAATTCCTAGTGTAGCGGTGAAATGCGTAGATATTAGGAGGAACACCAGTGGCGAAGGCGGCTTGCTGGACGATGACTGACGTTGAGGCTCGAAAGCGTGGGGAGCAAACAGG	0	0	0	0	0	0.957754	0	0	0	0	0.98086	0	0	0	0	0	0.957754	0	0	0	0	0	0	0	0	0.993603	0	0	0.999386	0	0.98661	0.994119	0	0	0.953955	0.957754	0.962285	0.974418	0.999908	0.988557	0.981276	0.995659	0.998704	0	0	0	0	0	0
TACGGAGGGTGCGAGCGTTATCCGGAATCACTGGGTTTAAAGGGTGCGTAGGCGGCGAGGTAAGTCAGTTGTGAAATTCCCCGGCTCAACCGGCGGGACTGCGATTGATACTGCTTTGCTTGAAACAGGTTGAGGTAAGCGGAATGTGGCATGTAGCGGTGAAATGCATAGATATGCCATAGAACACCGATTGCGAAGGCAGCTTGCTGGGCCTTGTTTGACGCTGAGGCACGAAAGCGTGGGGAGCAAACAGG	0	0.995147	0	0.988623	0	0	0	0	0	0	0	0.963881	0	0.995147	0	0	0.997466	0.986875	0	0.963881	0	0.999876	0.984365	0	0	0	0.952535	0	0	0.984365	0	0	0	0	0	0	0	0	0	0	0.988623	0	0	0	0.975916	0	0.997526	0	0
TACGAAGGGTGCAAACGTTGCTCGGAATCATTGGGCGTAAAGCGCACGTAGGCGGCTTTCTAAGTCGGATGTGAAATCCCTCGGCTTAACCGAGGACGTGCATCCGAAACTGGGAGGCTTGAGTATGGAAGAGGGTCGCAGAATTCCCGGTGTAGAGGTGAAATTCGTAGATATCGGGAGGAATACCAGTGGCGAAGGCGGCGACCTGGGCCAATACTGACGCTGAGGTGCGAAAGCGTGGGGAGCAAACAGG	0.969616	0	0	0	0	0	0	0	0	0	0	0	0	0	0	0	0	0	0	0	0	0	0.958602	0	0	0.997982	0	0	0	0	0	0	0	0	0.976796	0	0	0.999692	0.999902	0	0	0	0.974457	0	0	0.994541	0	0	0
TACGAAGGGTGCAAGCGTTAATCGGAATTACTGGGCGTAAAGCGTGCGTAGATGGTTCACTCAGTCGGATGTGAAAGCCCCGGGCTCAACCTGGGAACTGCATCCGATACTGGTGGACTAGAGTGCGGTAGAGGATGGCGGAATTCCCGGTGTAGCGGTGAAATGCGTAGAGATCGGGAGGAACATCCGTGGCGAAGGCGGCCATCTGGACCAGCACTGACGTTGAGGCACGAAAGCGTGGGGAGCAAACAGG	0	0	0.995023	0	0	0	0	0.980679	0	0	0.999999	0	0	0	0	0	0	0	0.977288	0	0	0	0	0.980679	0	0.970224	0	0.999922	0	0	0	0	0	0	0.977288	0	0	0.999997	0	0	0	0.97061	0.998841	0	0	0	0	0.986145	0.999194
TACGAAGGTCCCAAGCGTTGTTCGGAATTACTGGGCGTAAAGCGTGCGTAGGCGGCGAGGTAAGTCAGATGTGAAATCCCGGGGCTCAACCCCGGAACTGCATCCGATACTGCCTTGCTAGAGTAATGGAGGGGCATCTGGAATTCACGGTGTAGCAGTGAAATGCGTGGATATCGTGAGGAACACTAGTGGCGAAGGCGAGATGCTGGACATTTACTGACGCTGAGGTACGAAGGCCAGGGGAGCGAACGGG	0	0	0	0	0	0.98781	0	0.958782	0	0.973443	0.976803	0	0.973443	0	0	0	0	0	0	0	0	0	0.98658	0	0	0.999944	0	0	0.999998	0	0	0.955198	0	0	0.999962	0	0	0	1	0	0	0.983685	0.978824	0	0	0.97786	0	0	0
GACGAACCGTCCGAACGTTATTCGGTATCACTGGGCTTAAAGAGTTCGTAGGCGGCCTGACAGGTGAGGTGTGAAATCCCTCGGCTCAACCGAGGAATTGCGCTTCAAACCGTCAGGCTTGAGGGAGATAGAGGTGAGCGGAACAGATGGTGGAGCGGTGAAATGCGTTGATATCATCTGGAACACCGGTGGCGAAAGCGGCTCACTGGATCTTTTCTGACGCTGAGGAACGAAAGCTAGGGTAGCGAACGGG	0	0	0	0	0	0	0	0	0	0	0	0	0	0	0	0	0	0	0	0	0	0	0	0	0	0.977329	0	0	0	0	0	0	0	0	0.983784	0	0	0.997848	0.999921	0.99286	0	0	0.965223	0	0.987579	0	0	0.99888	0
TACAGAGGTCCCAAGCGTTGTTCGGATTCACTGGGCGTAAAGGGTGCGTAGGTGGTGAGCTAAGTTGGGTGTGAAATCTCCGGGCTTAACCCGGAGGGTGCGCTCAAAACTGGTTCGCTAGAGGATGGGAGGGGAGACTGGAATTCTCGGTGTAGCAGTGAAATGCGTAGATATCGAGAGGAACACCGGTGGCGAAGGCGAGTCTCTGGACCATTCCTGACACTGAGGCACGAAAGCCGGGGGAGCAAACAGG	0	0	0	0	0	0	0	0	0	0	0	0	0	0	0	0	0	0.952357	0	0	0	0	0	0	0	0	0	0.978088	0	0	0	0	0	0	0.952357	0	0	0.956519	0.951434	0	0.978088	0	0	0	0	0	0	0	0.985604
TACGTAGGTGGCAAGCGTTGTCCGGATTTACTGGGCGTAAAGGGCGTGCAGGCGGTTTGTTAAGTCTAGGGTGAAAGCTCCCGGCTCAACTGGGAGAGGTCCTTGGATACTGGCGAACTTGAGGGATGCAGAGGAAAGTGGAATTCCCGGTGTAGTGGTGATATGCGTAGATATCGGGAGGAACACCAGTGGCGAAGGCGGCTTTCTGGGCATTTCCTGACGCTGAGACGCGAAAGCGTGGGGAGCGAACCGG	0	0	0	0.974059	0.974037	0	0.996993	0	0	0	0	0.986349	0	0.986349	0	0.986426	0	0.964623	0	0	0.996245	0.99965	0.995248	0	0	0	0.998343	0	0	0.96855	0	0	0	0	0	0	0.999893	0	0	0	0	0	0	0	0.984353	0.968164	0	0	0.959211
GACAGAGGGGGCAAGCGTTGTCCGGAGTTACTGGGCGTAAAGCGCACGCAGGCGGTCGCATACGTGGGGTGTGAAAGCCCACGGCTTAACCGAGGGAGGCCATCTCAAACGGTGCGACTGGAGGGCGGCAGAGGAGTGGGGAATTGCCGGTGTAGTGGTGAAATGCGTAGAGATCGGCAGGAACACCAAAGGGGAAGCCATCACTCTGGGCCGTACCTGACGCTCAGGTGCGAAAGCGTGGGGAGCGAACCGG	0	0	0	0	0	0	0	0.993607	0	0	0.99436	0	0.99264	0	0	0	0.997466	0	0	0.999728	0	0	0	0	0.979257	0.953268	0	0	0.993712	0	0.999728	0.985269	0.98733	0	0.999589	0.997466	0	0.953268	0.998286	0.979398	0.997603	0.966082	0.999871	0	0	0	0	0	0
TACGGAGGGTGCAAGCGTTATCCGGAATCACTGGGTTTAAAGGGTGCGTAGGCGGTTCGGTAAGTCAGTTGTGAAATCTCTTGGCTTAACCAATGAAATTGCGATTGATACTGTCGGACTTGAATAAGGTTGAGGTAGGCGGAATGTGGCATGTAGCGGTGAAATGCATAGATATGCCATAGAACACCGATTGCGAAGGCAGCTTGCTGGACCTTTATTGACGCTGAGGCACGAAAGCGTGGGGAGCAAACAGG	0	0	0	0.998715	0.955659	0	0.988118	0	0	0	0	0	0	0	0	0	0	0.997199	0	0	0.97671	0	0	0	0	0	0.997199	0	0	0	0	0.994129	0	0	0	0	0	0	0	0	0.985657	0	0	0	0.998093	0.999906	0.955659	0	0
TACGTAGGGGGCAAGCGTTGTCCGGATTTACTGGGTGTAAAGGGCGCGTAGGCTGGTTTGTTAGTCAGAGGTGAAATCCTGCAGCTCAACTGTAGAATTGCCTTTGATACTGCAAGCCTTGAGTGCGGAAGAGAGAGACGGAATTCCAGGTGTAGTAGTGAAATACGTAGATATCTGGAAGAACACCAGAGGCGAAGGCGGTCTCTTGGTCCGTTACTGACGCTGATGCGCGAAAGCGTGGGGAGCAAACAGG	0	0	0	0.999244	0	0	0	0	0	0	0	0	0	0	0	0	0	0.981548	0	0	0.982646	0.999513	0	0	0	0	0	0.990778	0	0	0	0	0	0	0	0	0	0	0	0	0	0	0	0	0	0.965199	0	0	0.9936
AACGTAGGAGGCGAGCGTTATCCGGAATCACTGGGCGTAAAGGGCGTCTAGGCGGCGCGACAAGTGAGGTGTGAAAGCTCCTGGCTCAACTAGGAGAGTGCGCTTCAGACTGTCGCGCTTGGAGGGCAGGCGAAGGGGGTGGAATTCCCGGTGGAGTGGTGGAATGCGTAGAGATCGGGAGGAACACCAGTGGCGAAAGCGGCCCCCTGGCCTGTTGCTGACGCTGAAGCGCGAAAGCGTGGGGAGCAAACGGG	0	0	0	0.983389	0	0	0	0	0	0	0	0	0	0	0.973443	0	0	0	0	0	0	0	0	0	0	0	0	0	0	0	0.973037	0.999767	0	0	0	0.98781	0.993529	0	0	0	0	0	0	0	0	0	0	0	0
TACGGAGGGGACGAGTGTTACTCATAATAACTGGGCGTAAAGGGTATGTAGATGGTTTATTTTGTTTATTATTAAATAATAAATTAATAGTTTATTAAAATAATTAATACGTTTAAACTAGAGTATAATAGAGGAATATGGAATTTTTAGTGGAAGGGTGAAATTTTACAATAATAAAAAGACGATCAAAAGCGAAGGCAATATTCTGGGTTATTACTGACATTGATATACTGAAGCATGGGGAGCAAATCGG	0	0	0	0	0.963136	0	0.994905	0	0	0	0	0.97945	0	0	0	0	0	0	0	0	0.985774	0	0	0	0	0	0	0	0	0.987953	0	0	0	0	0	0	0	0	0	0	0	0	0	0	0	0	0.996015	0	0
TACGTAGGGGCCAAGCGTTATCCGGATTTACTGGGCGTAAAGCGCATGTAGGCGGTTTGCTAAGTCGGACGTGAAAGCTCCTGGCTCAACTAGGAGAGGTCGTTCGAAACTAGTAGACTAGAGGGTGGTAGAGGAGAGCGGAATTCCAGGTGTAGCGGTGAAATGCGTAGATATCTGGAGGAACACCAGTGGCGAAAGCGGCTCTCTGGCCCACTCCTGACGCTGAGATGCGAAAGCCAGGGGAGAGAACGGG	0	0	0	0	0	0	0	0	0	0	0	0.97945	0	0.97945	0	0	0	0	0	0	0	0.994184	0	0	0	0	0.975944	0	0	0	0	0	0	0	0	0	0	0	0	0	0	0	0	0	0	0.99774	0.996015	0	0
GACGTAGGGTGCAAGCGTTGTCCGGATTTACTGGGCGTAAAGGGCGCGTAGGCGGCCTGTTAAGTGTGAAGTGAAATCTCCAGAGCTCAACTCGGAAACTGCTTCGCATACTGGCAGGCTTGAGGAACGAAGAGGTAACTGGAATTCCTGGTGTAACGGTGAAATGTGTTGATATCAGGAGGAACTCCAATGGCGAAGGCAGGTTACTGGTCGTTATCTGACGCTGAGGCGCGAAAGCGTGGGTAGCAAACAGG	0	0	0	0	0	0.998889	0	0.983389	0	0	0	0.998079	0	0.982208	0	0	0	0	0	0.982208	0	0.999254	0	0	0	0	0.99703	0	0	0.993427	0	0	0	0	0	0	0	0	0	0	0.999964	0	0	0	0	0	0.993632	0	0
TACGGAGGGTGCAAGCGTTGTTCGGAATCATTGGGCGTAAAGCGCGTGTAGGCGGTCTCTTAAGTCTGGTGTGAAAGCCTGGGGCTCAACCCCAGAAGTGCACTGGATACTGGGAGACTCGAGGACGAGAGAGGAGAGTGGAATTCCTGGTGTAGGGGTGAAATCCGTAGATATCAGGAGGAACATCAGAGGCGAAGGCGGCTCTCTGGCTCGTATCTGACGCTGAGACGCGAAAGCGTGGGGAGCAAACAGG	0.957754	0	0.992308	0	0.997848	0.957754	0.997602	0	0	0	0	0.98661	0	0.98661	0	0.957754	0	0	0.999992	0	0.992308	0	0	0	0	0	0.988711	0.999479	0	0	0	0.970137	0	0	0	0	0.962285	0	0	0	0	0	0	0	0	0.98401	0	0	0.999735
TACGTAGGTGACAAGCGTTATCCGGAATTATTGGGCGTAAAGCGTACGCAAGCGGTTGAATAAGTCTGACGTGAAATCTCTTGGCTTAACTGAGAGGGGTCGTTGGAAACTGTTTGGCTTGAGGCGATGAGAGGAATGCGGAATCCCCGGTGTAGTGGTGGAATGCGTAGATATCGGGGGGAACATCAGTGGCGAAAGCGGCATTCTGGCATTAGCCTGACGCACAGGTACGAAAGCGTGGGGAGCGAACGGG	0	0	0	0	0.987308	0.991896	0.979545	0	0	0	0	0	0	0	0	0	0	0	0	0	0	0	0	0	0	0	0.993992	0	0.972574	0	0.982602	0.976734	0	0	0.974643	0	0	0	0.998778	0	0	0.961662	0	0.980988	0	0.99838	0.998476	0	0
TACGTAGGGGGCAAGCGTTGTCCGGATTTACTGGGTGTAAAGGGTGCTCAGGTGGACTTTTAAGTCAGAGGTGAAATCCCAAAGCTTAACTTTGGAGCTGCCTTTGATACTGAAAGTCTAGAGTTTGAGAGAGGGCAATGGAATATCTGGTGTAGCAGTGAAATGCGTAGATATCAGATAGAACACCAATGGCGAAGGCAGTTGCCTGGCTCAAAACTGACGCTAAAGCACGAAAGTGTGGGGAGCAAACAGG	0	0	0.969706	0	0	0	0	0.958782	0	0.973443	0.99979	0	0.973443	0	0	0	0	0	0.997142	0	0	0	0	0	0	1	0	0	0.999819	0	0	0	0	0	0.999594	0	0	0.961539	1	0	0	0.997325	0.999959	0	0	0	0	0	0
TACGTAGGACCCAAGCGTTATCCGGAATTACTGGGCGTAAAGAGTTGCGTAGGTGGATTGTTAAGTGGGGCGTGAAAGCGTACGGCTCAACCGTATTATTGCGTTCCAAACTGGCAAACTAGAGTATGAGAGAGGTAGATGGAATTTCTAGTGTAGGAGTGAAATCCGTAGATATTAGAAGGAACACCGATGGCGTAGGCAGTCTACTGGCTCATTACTGACACTAAGGCACGAAAGCGTGGGTAGCAAACGGG	0	0	0	0	0	0	0	0	0	0	0	0.95457	0	0	0	0	0	0	0	0.95457	0	0	0.970235	0	0	0.970224	0.977288	0	0	0	0	0.952777	0	0	0	0	0	0.999913	0.999567	0	0	0.97061	0	0	0	0.999414	0	0	0
TACGGAGGGTGCAAGCGTTATCCGGATTTACTGGGTTTAAAGGGTGCGTAGGCGGACTATTAAGTCAAATGTGAAAGCTTGCAGCTCAACTGTAAGATTGCGTTTGATACTGGTAGTCTTGAATATGGTAGAAGTTGGCGGAATAAATCATGTAGCGGTGAAATGCTTAGATATGATTTAGAACACCGATTGCGAAGGCAGCTAGCTATGTCATAATTGACGCTGAGGCACGAAAGCGTGGGGATCAAACAGG	0	0	0	0	0	0	0	0.958782	0	0	0	0.997583	0	0.973037	0	0	0.98781	0	0	0.973037	0	0.998221	0	0	0	0.997446	0.98591	0	0	0.98658	0	0	0	0	0.997142	0	0	0.988741	0.999771	0	0.999395	0	0	0	0	0.97786	0.978017	0	0
TACGTAGGGTGCAAGCGTTAATCGGAATTACTGGGCGTAAAGCGTGCGCAGGCGGTTGTGCAAGACAGGTGTGAAATCCCCGGGCTTAACCTGGGAACTGCACTTGTGACTGCACGGCTGGAGTACGGCAGAGGGGGATGGAATTCCGCGTGTAGCAGTGAAATGCGTAGATATGCGGAGGAACACCGATGGCGAAGGCAATCCCCTGGGCCTGTACTGACGCTCATGCACGAAAGCGTGGGGAGCAAACAGG	0	0	0	0	0	0.969616	0.991306	0	0	0	0	0	0	0	0	0	0	0	0	0	0.996028	0	0.995596	0	0	0.997982	0	0.991988	0.978318	0	0	0.984826	0	0	0.999944	0	0	0	0.999318	0	0	0	0.995195	0	0	0.999999	0	0	0
TACAGAGGGTGCAAGCGTTATTCGGAATTACTGGGCGTAAAGCGCATGTAGGTGGTTTAGTAAGTCTGGTGTGAAATCCCTCGACTCAATCGAGGAAGTGCATTGGATACTGCTAGACTAGAGTATGGGAGAGGTGAGTGGAATTCCAGGTGTAGAGGTGAAATTCGTAGATATCTGGAGGAACAACAGAGGCGAAGGCGGCTCACTGGACCATTACTGACACTGAGATGCGAAAGCGTGGGGAGCAAACAGG	0.969616	0.991486	0	0.998604	0.986556	0	0.998933	0	0	0	0	0.991486	0	0.991486	0	0.969616	0	0.995104	0	0	0.973784	0	0	0	0	0	0.999944	0	0	0.958602	0	0	0	0	0	0	0	0	0	0	0	0	0	0	0.997344	0.994541	0.99888	0	0
TACGAAGGGTGCAAGCGTTAATCGGAATTACTGGGCGTAAAGGGTGCGTAGGTGGTTTATTAAGTCGGATGTGAAATCCCTGGGCTTAACCTAGGAACTGCATACGATACTGGTAGACTAGAGTGCGGTAGAGGATGGTGGAATTCCCGGTGTAGCGGTGAAATGCGTAGAGATCGGGAGGAACATCAGTGGCGAAGGCGGCCATCTGGACCAGCACTGACACTAAAGCACGAAAGCGTGGGGAGCAAACAGG	0	0	0.997461	0	0	0	0	0	0	0	0	0	0	0	0	0	0	0	0.952357	0	0	0	0.980847	0.988239	0	0.999735	0	0.978088	0	0	0	0	0	0	0.952357	0	0	0	0.985692	0	0	0	0	0	0	0	0	0	0
TACGGAGGGTGCAAGCGTTAATCGGAATTACTGGGCGTAAAGCGCACGTAGGTGGTTTGTTAAGCCAGCTGTGAAATCCCCGGGCTCAACCTGGGCACTGCAGTTGGAACTGGCAAGCTAGAGTAGGGTAGAGGGGTGTGGAATTCCAGGTGTAGCGGTGAAATGCGTAGATATCTGGAGGAACATCAGTGGCGAAGGCGACACCCTGGACTCATACTGACACTGAGGTGCGAAAGCGTGGGGAGCAAACAGG	0	0.973037	0	0	0	0	0	0.958782	0	0	0	0	0	0.973037	0	0	0	0	0	0	0	0	0	0	0	0.961539	0	0	0	0	0	0	0	0	0.98591	0	0	0	0.998606	0	0.996286	0	0.978824	0	0	0.994181	0.996976	0	0
TACGTAGGATCCAAGCGTTGTCCGGATTTACTGGGTATAAAGGGTGCGTAGGCGGCTTTTTGCGTCAGAGGTGAAATCCACGGGCTTAACCCGTGGGGTGCCTTTGAAACGGGAAGGCTTGAGTATGACAGAGGCGGATGGAATTCCTGGTGTAGCAGTGAAATGCGTAGATATCAGGAGGAACACCGGTGGCGAAGGCGGTCCGCTGGGTCATAACTGACGCTGAGGCACGAAAGCGTGGGGATCAAACAGG	0	0	0.993121	0	0.983784	0	0.997199	0	0	0	0	0	0	0	0	0	0	0.999597	0	0	0.993121	0.989446	0	0	0	0	0	0.999859	0	0	0	0.987558	0	0	0	0	0	0	0	0	0	0	0	0	0	0.966988	0.983784	0	0.999919
TACGTAGGGTCCAAGCGTTATTCGGAATTACTGGGCGTAAAGCGTACGTAGGCGGTTTGGTAAGTTGGATGTGAAATCCTGTGGCTCAACCACATGGACTGTGTCCAAAACTACCAAACTTGAGCATAGTAGAGGCAAGTGGAATTTGCGGTGTAGGAGTGACATCCGTAGATATCGCAAGGAACACCAATGGCGAAGGCAGCTTGCTGGGCTATTGCTGACGCTCAGGTACGAAAGCGTGGGGAGCGAACGGG	0	0.993278	0	0.999995	0.999204	0	0.999305	0	0	0	0	0	0	0	0	0.974413	0	0.996877	0	0	0	0	0	0	0	0	0.999999	0	0	0	0	0	0	0	0	0	0	0	0	0	0	0	0	0.951225	0.998381	0.955906	0.989799	0	0
TACGTAGGGGGCGAGCGTTGTCCGGAATTACTGGGCGTAAAGAGCGCGTAGGTGGCTGCCTAAGACCGGTGTGAAATCTCCGCGCTTACCGTGGAGAGGTCGCTGGTGACTGGGTGGCTTGGGTATGGCAGAGGTGAGTGGAATTCCCGGTGGAGCGGTGAAATGCGTAGAGATCGGGAGGAACACCAGTGGCGAAGGCGGCTCACTGGGCCATTACCGACGCTGAGGCGCGAAAGCGTGGGGAGCGAACCGG	0	0	0	0	0	0.968507	0	0.993607	0	0	0.977686	0	0	0	0.99264	0	0	0	0	0	0	0	0	0	0	0.985884	0	0	0.999803	0	0.963881	0.985269	0	0	0.999956	0	0.993607	0.953268	0.991832	0	0.997603	0.998911	0.992896	0	0	0.993712	0	0	0
TACAGAGGGTGCAAGCGTTAATCGGAATGACTGGGCGTAAAGGGCACGTAGGCGGATAGATGTGTCACAGGTGAAATCCCCGGGCTCAACCTGGGAACTGCCTGTGAAACTGTGTATCTAGAATAGAGTAGAGGTAAGTGGAATTTCCGGTGTAGCGGTGAAATGCGTAGATATCGGAAAGAACACCAGTGGCGAAGGCGACTTACTGGACTCATATTGACGCTGAGGTGCGAAAGCGTGGGGAGCAAACGGG	0	0	0	0	0	0	0	0	0	0	0.97743	0	0	0.95457	0	0	0	0	0	0	0	0	0	0	0	0.993333	0	0	0.995744	0	0.95457	0	0	0	0	0	0	0	0.999567	0	0	0.97061	0	0	0	0	0	0	0
CACGTACTGTGCGAACGTTATTCGGAATCACTGGGCTTAAAGGGTGCGTAGGCGGCGATTCAAGTCAGATGTGAAATGCCTGAGCTCAACTGAGGCATTGCGTTTGAAACTGAATTGCTAGAGTATTTCAGGGGTGTGCGGAACTGCCAGTGGAGCGGTGAAATGTGTTGATATTGGCAGGAACACCGGAGGCGAAAGCGCCACACTGGGGAATAACTGACGCTGAGGCACGAAAGCCAGGGGAGCGAACGGG	0	0	0	0	0.978172	0	0	0	0	0	0	0	0	0	0	0	0	0	0	0	0	0	0	0	0	0	0.994468	0	0	0	0	0	0	0	0	0	0	0	0	0	0	0	0	0	0.992373	0	0.978172	0	0
TACGAAGGGGGCTAGCGTTGTTCGGAATCACTGGGCGTAAAGCGCACGTAGGCGGATCTTTAAGTCAGGGGTGAAATCCCGGGGCTCAACCCCGGAACTGCCTTTGATACTGGAGATCTCGAGTTCGGGAGAGGTGAGTGGAACTGCGAGTGTAGAGGTGAAATTCGTAGATATTCGCAAGAACACCAGTGGCGAAGGCGGCTCACTGGCCCGATACTGACGCTGAGGTGCGAAAGCGTGGGGAGCAAACAGG	0	0	0	0	0	0	0	0	0	0	0.994838	0	0	0	0	0	0	0	0	0	0	0	0	0	0	0.996664	0	0	0.98712	0	0	0	0	0	0.954197	0	0	0.996664	0.997658	0	0	0	0.974359	0	0	0	0	0	0
TACGTAGGGTGCAAGCGTTAATCGGAATTACTGGGCGTAAAGCGTGCGCAGGCGGACTTTTAAGCCAGATGTGAAAGCCCCGAGCTTAACTTGGGAATTGCGTTTGGAACTGGGAGTCTAGAGTCTGTCAGAGGGGGATGGAATTCCACGTGTAGCAGTGAAATGCGTAGAGATGTGGAGGAACACCGATGGCGAAGGCAGTCCCCTGGGATAAGACTGACGCTCATGCACGAAAGCGTGGGGAGCAAACAGG	0	0.97945	0	0.990434	0	0	0	0	0	0	0	0.97945	0	0.97945	0	0	0	0.975944	0.995421	0	0	0.999926	0	0	0	0	0	0.998471	0	0	0	0	0	0	0	0	0	0	0	0	0.960052	0	0	0	0	0.959269	0.963136	0	0.994184
TACAGAGGGTGCAAACGTTGCTCGGAATTATTGGGCGTAAAGCGCGTGTAGGCGGTTCGTTAGGCTGACTGTGAAATCCCACGGCTCAACCATGGAAGTGCAGTCAGAACCGGCGGACTTGAGTTCCGAAGAGGATGGTGGAATTCCCAGTGTAGAGGTGAAATTCGTAGATATTGGGAGGAACACCGGAGGCGAAGGCGGCCATCTGGGAGGCGACTGACGCTGAGACGCGAAAGCATGGGTAGCAAACAGG	0	0	0	0	0	0	0	0.995174	0.950105	0	0	0	0.977467	0	0	0	0.990026	0	0	0.998169	0	0.999988	0	0.967206	0	0	0	0	0	0.98958	0	0	0	0	0.990675	0	0	0.975552	0	0	0.997794	0	0.984996	0	0	0	0	0.999998	0
GACGAACCGTGCGAACGTTGTTCGGAATCACTGGGCATAAAGGGCGCGTAGGCGGCTTATCAAGTCAGGGGTGAAATCCGGCAGCTCAACTGTCGAAGTGCCTTTGATACTGATGAGCTTGAGGGAGGTAGGGGTCTGTGGAACTTCCGGTGGAGCGGTGAAATGCGTTGATATCGGAAGGAACGCCGGTGGCGAAAGCGACGGACTGGATCTCTTCTGACGCTGAGGCGCGAAAGCTAGGGGAGCAAACGGG	0	0	0	0	0	0	0	0	0	0	0	0.97945	0	0	0	0	0	0	0	0	0	0	0	0	0	0	0	0.990434	0	0	0	0.999899	0	0	0	0	0	0	0	0	0	0	0	0	0	0.99774	0	0	0.994184
TACGAAGGGGGCTAGCGTTGTTCGGATTTACTGGGCGTAAAGCGCGTGTAGGCGGACTGGAAAGTTGGGGGTGAAATCCCGAGGCTCAACCTCGGAACTGCCTCCAAAACTTCCAGTCTGGACTCAAGCAGAGGCAAGTGGAATTGCGAGTGTAGAGGTGAAATTCGTAGATATTCGCAGGAACACCAGTGGCGAAGGCGACTTGCTGGACTTGTAGTGACGCTGAGACGCGAAAGCGTGGGGAGCAAACAGG	0	0.995902	0	0.990401	0	0.982135	0	0	0	0	0	0.995902	0.963675	0.959608	0	0	0.982135	0	0.998815	0.995902	0	1	0	0	0	0	0.992909	0.963551	0	0	0	0	0	0	0	0	0	0	0	0	0.990401	0	0	0	0	0	0.994313	0	0
TACGGAGGGGGCAAGCGTTATTCGGAATTATTGGGCGTAAAGGGCGCGTAGGCGGCCCTGTAAGTCAATGGTGAAAGCCCTCGGCTCAACCGAGGAACTGCCCTTGATACTGCAAGGCTTGAGGCCGGGAGAGGGTGGTGGAATTCCCAGTGTAGCGGTGAAATGCGTAGATATTGGGAGGAACACCCGTGGCGAAGGCGGCCACCTGGACCGGATCTGACGCTGAGGCGCGAAAGCGTGGGTAGCAAACAGG	0	0.962471	0	0	0	0	0	0	0	0	0.988637	0	0	0	0	0	0	0	0	0	0	0.978088	0	0	0	0.999958	0	0	0.997659	0	0	0	0	0	0.984389	0	0	0	0.999984	0.978088	0.967839	0	0	0	0	0	0.99055	0	0
TACGGGGGGTCCAAGCGTTGTTCGGAATCACTGGGCGTAAAGCGCATGTAGGTGGCTTTTCAAGTCAACTGTGAAAGCCCCGGGCCTAACCCGGGAAGTGCAGTTGATACTGTTGAGCTTGAGTACGAGAGAGGATAGTGGAATTTCTGGTGTAGTGGTGAAATACGTAGATATCAGAAGGAACATCGGTGGCGAAGGCGGCTATCTGGCTCGATACTGACACTGAGATGCGAAAGCGTGGGGATCAAACAGG	0	0	0.987158	0	0	0	0	0.961049	0	0	1	0	0	0	0	0	0	0	0.99891	0	0	0	0	0.961049	0	0.999965	0	0	0.99998	0	0	0	0	0	0	0	0	0.970137	0.994942	0.996083	0	0	0.996086	0	0	0	0	0	0
TACGGAGGAGGCAAGCGTTATCCGGATTTACTGGGCGTAAAGAGTTGCGTAGGCGGTTTTGTAAGCAAATAGTGAAATCATGTGGCTCAACCATACTGACTATTATTTGAACTGCAAAACTTGAGAGCGAGAGGGGTGATTGGAATTCCCGGTGTAGGAGTGAAATCCGTAGATATCGGGAGGAACACCAATGGCGTAGGCAGATCACTGGCTCGTTTCTGACGCTAAGGCACGAAAGCGTGGGTAGCAAACGGG	0	0	0	0	0	0	0	0	0	0	0	0	0	0	0	0	0	0	0	0	0	0	0	0	0	0	0	0	0	0	0	0	0	0	0	0	0	0	0	0.962557	0	0	0	0	0	0	0	0	0
GACAGAGGGTGCAAACGTTGTTCGGAATTACTGGGCGTAAAGCGTGTGTAGGCGGCCAGGTAAGTTGGATGTGAAAGCCCGGGGCTCAACCCCGGAAGTGCATTCAAAACTGCTTGGCTTGAGTATCGGAGAGGTTGGTGGAATTCTCGGTGTAGAGGTGAAATTCGTAGATATCGAGAGGAACACCGGTGGCGAAGGCGGCCAACTGGACGAATACTGACGCTGAGACACGAAAGCGTGGGGAGCAAACAGG	0	0.97945	0	0.960052	0	0	0	0	0	0	0	0	0	0	0	0	0	0	0	0	0	0	0	0	0	0	0	0	0	0	0	0	0	0	0	0	0	0	0	0	0.960052	0	0	0	0	0.959269	0	0	0
TACAGAGGGTGCAAGCGTTAATCGGAATTACTGGGCGTAAAGCGTGCGTAGGCGGTTTCGTAAGTCGGATGTGAAAGCCCCGGGCTCAACCTGGGAATTGCATTCGAGACTGCGAAGCTGGAGTGCGGAAGAGGGAAGTGGAATTTCCGGTGTAGCGGTGAAATGCGTAGATATCGGAAGGAACATCAGTGGCGAAAGCGACTTCCTGGTCCAGCACTGACGCTCAGGCACGAAAGCGTGGGGAGCAAACAGG	0	0.95457	0	0	0	0	0	0	0	0	0	0	0	0	0	0	0	0	0	0	0	0	0	0	0	0	0	0	0	0	0	0	0	0	0	0	0	0	0	0.999194	0	0.97061	0	0	0	0	0	0	0
TACGAGGGGTGCAAGCGTTGCTCGGAATCATTGGGCGTAAAGGGTAGGTAGGTGGTCTCATTTGTCAGAGGTGAAATCCTTGGGCTCAACCTAAGAAGTGCCTCTGAAACGGTGAGACTAGAGTTCTGGAGAGGGTCGTGGAATTCCCGGTGTAGCGGTGAAATGCGTAGAGATCGGGAGGAACACCAGCGGCGAAGGCGGCGACCTGGACAGGTACTGACACTAAACTACGAAAGCGTGGGGAGCAAACAGG	0	0.993278	0	0	0	0	0	0	0	0	0	0	0.951225	0	0	0	0	0	0	0.993278	0	0.986936	0	0	0	0	0	0	0	0.96639	0.993278	0.955834	0	0	0.984023	0.974413	0	0	0.992605	0.997304	0.994948	0	0.996769	0	0	0	0	0	0
TACAGAGGTCTCAAGCGTTGTTCGGAATCACTGGGCGTAAAGGGTGCGTAGGCTGCACGGTAAGTCAGATGTGAAAGCCCGGAGCTCAACTTCGGAATTGCATCCGATACTGCCGTGCTTGAGGACTGGAGAGGAGATTGGAATTCACAGTGGAGCAGTGAAATGCGTAGATATTGTGAGGAACACTAGTGGCGAAGGCGAATCTCTGGACAGTTCCTGACGCTGAGGCACGAAGGCCAGGGGAGCAAACGGG	0	0	0.995023	0	0	0	0	0.980679	0	0	0.999048	0	0	0	0	0	0	0	0	0	0	0	0	0.980679	0	0.970224	0	0.998663	0	0	0	0	0	0	0	0	0	0.993333	0	0	0	0	0	0	0	0	0	0.999663	0.999957
TACGGGGGGGACAAGTGTTATTCGGCGTAATTGGGCGTAAAGGGCATACAGGTTGGTTGACAAGTACTAATTATATAGTAAGGCTAAACCTTACATTAAGGATTTAGTAGACTGTCAACCTTGGGTATAGAAGAAGTAAACGGTACTATTAGTGAAGAAGTGAAGAGTGTATACTAATAAGACTACCGAAGGCGAAGGCAGTTTACTAGTTTATACTGACGCTTACGTGCAAAAGTATGGGGAGCGAACAGG	0	0	0	0	0	0	0	0	0	0	0	0	0	0	0	0	0	0	0.974643	0	0	0.996785	0	0	0	0	0.974643	0	0	0.999455	0	0	0	0	0	0	0	0	0	0	0	0	0	0	0.986582	0	0	0	0
GACAGAGGATGCAAACGTTGCTCGGAATTACTGGGCGTAAAGCGCGTGTAGGCGGTCTGGTAAGTCGGACGTGAAATCCCGGGGCTCAACCCCGGAAGTGCGCTCGATACTGCCGGACTTGGGTTCTGAAGAGGAGAGCGGAATTCCCGGTGTAGAGGTGAAATTCGTAGATATCGGGAGGAACACCAGTGGCGAAGGCGGCTCTCTGGGCAGATACCGACGCTGAGACGCGAAAGCGTGGGGAGCAAACAGG	0	0	0	0	0	0	0	0.997729	0	0	0	0	0.953629	0	0	0	0	0	0	0	0	0.995713	0	0	0	0	0	0	0	0.95977	0	0	0	0	0	0	0	0.965101	0	0.995713	0.999668	0	0.990112	0	0	0	0	0	0
TACGGAGGGTGCAAGCGTTATCCGGAATCACTGGGTTTAAAGGGTGCGTAGGCGGTCTAATAAGTCAGTCGTGAAATCGCTGGGCTCAACCCATGCAATTGCGATTGATACTGTTAGACTTGAATGGGGTTGAGGCTAGCGGAATGCGACATGTAGCGGTGAAATGCTTAGATATGTCGCAGAACACCGATTGCGAAGGCAGCCAGCTGGGCCTTTATTGACGCTGAGGCACGAAAGCGTGGGGAGCAAACAGG	0	0	0	0	0	0.95475	0	0	0	0.989003	0	0.991625	0	0.991625	0	0	0.95475	0	0.970498	0	0	0.986112	0.974134	0	0	0	0.970498	0	0	0.996623	0	0	0	0	0	0	0	0	0.990343	0	0.972407	0	0	0.989003	0	0	0.970584	0	0
TACAGAGGGGGCTAGCGTTGTTCGGAATGACTGGGCGTAAAGGGCGCGTAGGTGGTATGACAAGTCAGGTGTGAAAGACCCAGGCTTAACCTGGGAACGGCATTTGAGACTGTCATGCTTGAGTCTGGGAGAGGATAGCGGAATTCCTAGTGTAGAGGTGAAATTCGTAGATATTAGGAAGAACACCGGTGGCGAAGGCGGCTATCTGGAACAGAACTGACACTGAGGCGCGAAAGCGTGGGGAGCAAACAGG	0.950512	0.983364	0	0.999097	0.970964	0	0.976784	0	0	0	0	0	0	0	0	0.950512	0	0.999694	0	0	0.989482	0.99643	0	0	0	0	0.983364	0	0	0	0	0	0	0	0	0	0.953173	0	0	0	0.993878	0	0	0	0	0.974049	0.970964	0	0
TACGAACCGTACGAACGTTATTCGGAATTATTGGGCTTAAAGGGTGCGTAGGCGGCTCAGAAAGTGGGGTGTGAAAGCCCTCGGCTCAACCGAGGAACTGCGCCCCAAACTACTGAGCTCGAGGGAGACAGGGGTGAGCGGAACTGATGGTGGAGCGGTGAAATGCGTTGATATCATCAGGAACACCGGTGGCGAAAGCGGCTCACTGGGTCTCTTCTGACGCTGAGGCACGAAAGCTAGGGGAGCGAACGGG	0	0	0	0	0	0	0	0	0	0	0	0	0	0	0	0	0	0	0	0	0	0	0.95469	0	0	0	0.954197	0	0	0.95469	0	0	0	0	0	0	0	0	0	0	0	0	0	0	0.994479	0	0.978963	0	0
TACAGAGGGCGCAAGCGTTGTTCGGATTCACTGGGCATAAAGAGCACGTAGGCGGCTACGTAAGTCGGATGTGAAATCCCAGGGCTCAACCGTGGAATGGCATCCGATACTGCGTGGCTCGAGGTCGGGAGGGGTGAGCGGAACTCCAGGTGGAACGGTGAAATGTGTAGATATCTGGAGGAACACCGGTGGCGAAGGCGGCTCACTGGCCCGAATCTGACGCTGAGGTGCGAAAGCTAGGGGAGCGAACGGG	0	0.95113	0	0	0	0.978562	0.976873	0	0	0	0	0	0	0.95113	0	0	0	0.957967	0	0	0	0	0.972931	0	0	0	0.957967	0	0	0	0	0	0	0	0	0	0	0	0	0	0	0	0	0	0	0.999751	0.999441	0	0
TACGAGTGGTCCAAGCGTTAGTCGGAATCACTGGGCTTAAAGGGTGCGTAGGCGGGCCAGAAAGCGTCTTGTGAAATCCCCCGGCTCAACCGGGGAACAGCAGGGCGAACTACTGGTCTTGAGGAAGGTAGAGGCCGGCGGAACGATCGGTGGAGCGGTGGAATGCGTAGAGATCGATCGGAACGCCAAAGGTGAAGACAGCCGGCTGGGCCTTTCCTGACGCTGAGGCACGAAAGCGTGGGGAGCAAACAGG	0	0.969142	0	0.999977	0.99286	0	0.999143	0	0	0	0	0.969142	0	0	0	0	0	0.99861	0	0	0.997461	0	0	0	0	0	0.99861	0	0	0	0	0.999727	0	0	0	0	0	0	0	0	0	0	0	0	0.999194	0	0.99286	0	0
TACGAACCGTACGAACGTTATTCGGATTCACTGGGCTTAAAGCGTGCGTAGGCGGCTGGGAAAGTTGGGTGTGAAATCCCTCGGCTCAACCGAGGAATTGCGCCCAAAACTACCTGGCTTGAGGAAGATAGAGGTAAGCGGAACTAATGGTGGAGCGGTGAAATGCGTTGATATCATTAGGAACACCTGTGGCGAAAGCAGCTTACTGGGTCTTATCTGACGCTGAGGCACGAAAGCTAGGGGAGCGAACGGG	0	0.95457	0.956967	0.989801	0.987579	0	0.998093	0	0	0	0	0.95457	0	0.95457	0	0	0	0.996501	0.977288	0	0.995023	0.999957	0	0	0	0	0.996501	0.999922	0	0	0	0	0	0	0	0	0	0	0	0	0	0	0	0	0.984646	0	0.987579	0	0.999957
TACGTAGGGGGCAAGCGTTATCCGGATTTACTGGGTGTAAAGGGAGCGTAGACGGATGGACAAGTCTGATGTGAAAGGCTGGGGCTCAACCCCGGGACTGCATTGGAAACTGCCCGTCTTGAGTGCCGGAGAGGTAAGCGGAATTCCTAGTGTAGCGGTGAAATGCGTAGATATTAGGAGGAACACCAGTGGCGAAGGCGGCTTACTGGACGGTAACTGACGTTGAGGCTCGAAAGCGTGGGGAGCAAACAGG	0	0	0	0	0	0	0	0.958782	0	0	0.993747	0	0	0	0	0	0	0	0	0	0	0	0	0	0	0.988741	0	0	0.999819	0	0.997583	0.955198	0	0	0	0.98781	0	0	0.99348	0	0	0.983685	0	0	0	0.97786	0	0	0
TACAGAGGTCTCGAGCGTTAGGCGGAATCACTGGGCTTAAAGCGTGTGTAGGTGGATGGGTAAGTACCTTGTGAAATCCCACAGCTTAACTGTGGAACTGCTGGGTATACTGCCCGTCTTGAGTCACTCAGGGGCGAGCGGAACAGATGGTGGAGCGGTGAAATGCGTAGATATCATCTGGAACGCCAATGGTGAAGACAGCTCGCTGGGGGTGTACTGACACTGAGACACGAAAGCCAGGGGAGCGAACGGG	0	0	0	0	0.989799	0	0.993916	0	0	0	0	0	0	0	0	0	0	0	0	0	0	0	0.96639	0	0	0	0.984023	0	0	0	0	0	0	0	0	0	0	0	0.998397	0	0	0	0	0.951225	0	0.955906	0	0	0
TACGAACTGCGCGAACGTTATTCGGAATCACTGGGCTTACAGGGTGCGTAGGTGGCAGAGAAAGTAGGGTGTGAAATGCCTTGGCTCAACCAAGGCACAGCGCTCTAAACTCCTTTGCTTGAGTGAGTCAGGGGTGCACGGAACTTCCGGTGGAGCGGTGAAATGTGTTGATATCGGAAGGAACACCGGCGGCGAAAGCGGCGCACTGGGGCTTAACTGACACTGAGGCACGAAAGCCAGGGGAGCGAACGGG	0	0.991625	0	0	0.970584	0.995854	0.968488	0	0	0	0	0.999459	0	0.991625	0	0	0.995854	0	0	0.991625	0	0.999474	0.996623	0	0	0	0.998661	0	0	0.974134	0	0	0	0	0	0	0.998694	0	0.966366	0	0.972407	0	0	0	0.99994	0	0.999516	0	0
TACGGAATGTGCAAACGTTATTCGGAATCACTGGGCTTAAAGAGTCCGTAGGCGGCCTGTTAGGTGAGGTGTGAAATCCCACGGCTCAACCGTGGAATTGCGCTTCAAACCGGCAGGCTTGAGGAAGATAGAGGTGGACGGAACTGATGGTGGAGCGGTGAAATGCGTTGATATCATCAGGAACACCGGAGGCGAAGGCGGTCCACTGGGTCTTTTCTGACGCTGAGGGACGAAAGCTAGGGGAGCGAACGGG	0	0	0	0.997844	0	0	0.983301	0	0	0	0	0	0	0	0	0	0	0	0	0	0	0	0	0	0	0	0.995587	0	0	0	0	0	0	0	0	0	0	0	0	0	0	0	0	0	0.97061	0	0	0	0
TACGTAGGGTCCAAGCGTTATCCGGAATTACTGGGCGTAAAGCGTACGCAGATGGCGTGATAGGTAAGTTGTGAAATCTTGTGGCTCAACCATATAGACTATGACTTAAACCATCACACTAGAGGTTGGTAGAGGCAAGCGGAATTTCCGGTGTAGCAGTGACATGCGTAGATATCGGAAGGAACACCAATGGCGAAGGCAGCTTGCTGGGCCACACCTGACGTTAAGGTACGAAAGCGTGGGGAGCGAACGGG	0	0	0.973784	0	0	0	0	0.976125	0	0	0	0	0	0	0	0.969616	0	0	0.995104	0	0.996028	0	0.958602	0	0	0	0	0.998604	0	0	0	0	0	0	0	0	0.976125	0	0	0	0	0	0	0	0	0	0	0	0.99929
GACAGAGGAGCCAAGCGTTGTCCGGATTGACTGGGCGTAAAGCGCACGCAGGCGGTTGCGCGCGTGGGGTGTGAAAGCGAGCCGCTTAACGGCTCGAGGCCATCCCATACGGCGCAACTCGAGAGTGGCAGAGGTTCGTGGAATTGCCGGTGTAGTGGTGAAATGCGTAGAGATCGGCAGGAACACCAAGGGGGAAACCAGCGAACTGGGCCATATCTGACGCTCAGGTGCGAAAGCGTGGGGAGCGAACCGG	0.98781	0	0	0	0	0	0	0	0	0	0	0	0	0	0.973443	0.98781	0	0	0	0	0.999399	0	0	0	0	0	0	0	0	0	0.973037	0.988669	0	0.98781	0	0.98781	0.958782	0.997446	0	0	0	0.983685	0	0	0	0.999819	0	0	0
TACGGAGGGTGCAAGCGTTAATCGGAATTACTGGGCGTAAAGCGCGCGTAGGCGGCTAAGTAAGCTAGATGTGAAATCCCTGGGCTCAACCTGGGCACTGCATTTAGAACTGCTTAGCTAGAGTGCAGAAGAGGAGTGTGGAATTTCCGGTGTAGCGGTGAAATGCGTAGAGATCGGAAGGAACATCAGTGGCGAAGGCGACACTCTGGTCTGACACTGACGCTGAGGTGCGAAAGCGTGGGTAGCAAACAGG	0	0	0	0	0	0	0	0	0	0	0	0	0	0	0	0	0	0	0	0	0	0	0	0	0	0.998155	0.967489	0	0	0	0	0	0	0	0.967489	0	0	0	0.99999	0.952357	0.984389	0.96106	0	0	0	0	0.983784	0	0
TACGTAGGACCCAAGCGTTATCCGGAATTACTGGGCGTAAAGAGTTGCGTAGGTGGCATAATAAGTGGATCGTGAAAGCGTGCGGCTCAACCGTATATCCGCGTTCCAAACTATTAAGCTTGAGTATGAGAGAGGTAGATGGAATTTCTAGTGTAGGAGTGAAATCCGTAGATATTAGAAGGAACACCGATGGCGTAGGCAGTCTACTGGCTCATTACTGACACTAAGGCACGAAAGCGTGGGGAGCGAACAGG	0	0	0	0.999749	0	0	0.963576	0	0	0	0	0	0	0	0	0	0	0.999333	0	0	0	0	0	0	0	0	0.991728	0	0	0	0	0	0	0	0	0	0	0	0	0	0	0	0	0	0.994479	0.997857	0	0	0
TACGGAGGGTGCAAGCGTTGCTCGGAATCATTGGGCGTAAAGCGCGTGTAGGCGGCTTTCTAAGTCTGATGTGAAATCCCAGGGCTCAACCCTGGAACTGCATCGGATACTGGAAAGCTAGAGGGTGAGAGAGGATGGTGGAATTCCTGGTGTAGGGGTGAAATCCGTAGATATCAGGAGGAACATCGGTGGCGAAGGCGGCCATCTGGCTCACATCTGACGCTGAGACGCGAAAGCGTGGGGAGCAAACAGG	0	0.997583	0	0.983389	0.978017	0	0.991554	0.958782	0	0	0	0.973037	0.973443	0.997583	0	0	0.98781	0.997142	0	0.997583	0.994402	0.999998	0	0	0	0	0.999594	0	0	0.998958	0	0	0	0	0	0	0.993529	0	0	0	0.996286	0	0	0	0	0.994181	0.99982	0	0.966807
AACGTAGGGTGCAAGCGTTGTCCGGAATTACTGGGTGTAAAGGGAGCGCAGGCGGACCGGCAAGTTGGAAGTGAAAACTATGGGCTCAACCCATAAATTGCTTTCAAAACTGCTGGCCTTGAGTAGTGCAGAGGTAGGTGGAATTCCCGGTGTAGCGGTGGAATGCGTAGATATCGGGAGGAACACCAGTGGCGAAGGCGACCTACTGGGCACCAACTGACGCTGAGGCTCGAAAGCATGGGTAGCAAACAGG	0	0	0	0	0	0	0	0	0	0	0	0	0	0	0	0	0	0	0	0	0	0	0	0	0	0.956519	0	0	0.970135	0	0	0	0	0	0	0	0	0.956519	0	0	0	0.983761	0	0	0	0.970135	0	0	0
TACGGAGGGTGCGAGCGTTATCCGGAATCACTGGGTTTAAAGGGTGCGTAGGCGGCGAGATAAGTCAGTTGTGAAATTCCCCGGCTCAACCGGCGGGACTGCGATTGATACTGTTTTGCTTGAATCGGGTTGAGGCAGGCGGAATGTGGCATGTAGCGGTGAAATGCTTAGATATGCCATAGAACACCGATTGCGAAGGCAGCTTGCTGGGCCTTCATTGACGCTGAGGCACGAAAGCGTGGGGAGCAAACAGG	0	0	0	0	0	0	0	0	0	0	0.999313	0	0	0	0	0	0	0	0	0	0	0	0	0.977897	0	0.999242	0	0	0	0	0	0	0.992297	0	0	0	0	0.982749	0.974255	0	0	0	0.997128	0	0	0	0	0.99712	0
AACGTAGGAGGCGAGCGTTATCCGGAGTTACTGGGCGTAAAGCGTGCGCAGGCGGTGCCATAAGTCAGGTGTGAAAGGTTCCGGCTCAACCGGAGAAACGCGCTTGAGACTGTGGGACTAGAGTGGGATAGAGGGACGTGGAATTCCGGGTGGAGCGGTGAAATGTGTAGAGATCCGGAGGAACACCAGAGGCGCAAGCGGCGTCCTGGGTCCCAACTGACGCTGAGGCACGAAAGCTTGGGGAGCGAACGGG	0	0.974753	0	0	0	0	0	0	0	0	0	0.974753	0	0.974753	0	0	0	0	0	0.974753	0	0.998527	0.984765	0	0	0.993209	0.992987	0	0.98144	0.984765	0	0	0.958623	0	0.999954	0	0	0	0.999977	0.998527	0.98537	0.98812	0.995616	0	0.977394	0	0.994645	0	0
TACGAAGGGTGCAAGCGTTATCCGGATTCATTGGGTTTAAAGGGTGCGTAGGTGGGGCGTTAAGTCAGTGGTGAAAGCCCGCAGCTCAACTGTGGAATTGCCATTGATACTGGCGCTCTTGAGTGCGCTTGAAGTAGGCGGAATGTGCCGTGTAGCGGTGAAATGCTTAGATATGGCACAGAACACCAATTGCGAAGGCAGCTTACTAAGGCGATACTGACGCTGAGGCACGAAAGCGTGGGGATCAAACAGG	0	0	0.968946	0	0	0	0	0	0	0	0.999999	0	0	0	0	0	0	0	0.995587	0	0	0	0	0	0	0.9997	0	0	0.996972	0	0	0.991277	0	0	0.96106	0	0	0.9997	0.998819	0	0	0.977149	0.987885	0	0	0	0	0.984696	0
TACGTATGGAGCAAGCGTTATCCGGATTTACTGGGTGTAAAGGGTGCGTAGGTGGCAGTGCAAGTCAGATGTGAAAGGCCGGGGCTCAACCCCGGAGCTGCATTTGAAACTGCTCGGCTAGAGTACAGGAGAGGCAGGCGGAATTCCTAGTGTAGCGGTGAAATGCGTAGATATTAGGAGGAACACCAGTGGCGAAGGCGGCCTGCTGGACTGTTACTGACACTGAGGCACGAAAGCGTGGGGAGCAAACAGG	0	0	0	0	0	0.98781	0	0	0	0	0.976803	0	0	0	0.973443	0	0	0	0	0.973037	0	0	0.98658	0	0	0.988741	0	0	0.999819	0	0.997583	0.997991	0	0	0	0.98781	0.958782	0.961539	0.99348	0	0.983389	0.997325	0	0	0	0.994181	0	0	0
GACGAAGGATCCAAGCGTTATCCGGATTCATTGGGTTTAAAGGGTGCGTAGGCGGATTTGTAAGTCAGTGGTGAAAGCCGATAGCTCAACTATCGAACTGCCATTGATACTGCAGATCTAGAATATAGATGATGTTGGCGGAATATGACATGTAGCGGTGAAATGCATAGATATGTCATAGAACACCGATTGCGAAGGCAGCTGACAAAACTATTATTGACGCTGATGCACGAAAGTGCGGGGATCAAACAGG	0.995854	0	0	0.998649	0.970584	0	0.99894	0	0	0	0	0	0	0	0	0.95475	0	0.992687	0	0	0.999203	0	0	0	0	0	0.998661	0	0	0	0	0	0	0	0	0	0	0	0	0	0	0	0	0	0	0.998972	0.970584	0	0
TACGGAGGGTGCAAGCGTTATCCGGATTTACTGGGTTTAAAGGGTGTGTAGGCGGATATTTAAGTCAGAGGTGAAATCTCCGGGCTCAACCCGGAAACTGCCTTTGATACTATTTATCTTGAATTTCGTTGAGGTTGGCGGAATATATCATGTAGCGGTGAAATGCATAGATATGATATAGAACACCGATTGCGTAGGCAGCTGGCTGAACGAACATTGACGCTGAGGCACGAAAGCGTGGGTAGCGAACAGG	0	0.955394	0	0	0	0	0	0	0	0	0	0.955394	0	0.955394	0	0	0	0	0	0.955394	0	0.968164	0	0	0	0	0.980007	0	0	0.979756	0	0	0	0	0	0.96209	0	0	0	0.991496	0	0	0	0	0.964225	0	0	0	0
AACGTAGGGGGCGAGCGTTATCCGGATTCATTGGGCGTAAAGCGCACGTAGGCGGCGCTGTAAGTTGGATGTGAAAGCTCCTGGCTTAACTGGGAGAGGCCGTTCAATACTGCAGTGCTTGAGGTTGGCAGAGGAAAGCGGAATTCCCGGTGTAGTGGTGGAATGCGTAGATATCGGGAGGAACACCAGTGGCGAAAGCGGCTTTCTAGGTCACACCTGACGCTGAGGTGCGAAAGCGTGGGGAGCGAACGGG	0	0	0	0	0	0.991896	0	0.974198	0	0	0	0.998627	0	0.982602	0	0	0	0	0	0	0	0	0	0	0	0.95173	0.993992	0	0	0	0.982602	0.976734	0	0	0	0	0.974198	0.985081	0.999977	0	0	0.998819	0	0	0.952472	0.999968	0.987308	0	0
AACGTAGGAGGCGAGCGTTATCCGGAGTTACTGGGCGTAAAGCGTGCGCAGGCGGTGCCATAAGTCAGGTGTGAAAGATTCCGGCTCAACCGGGAAAACGCGCTTGAGACTGTGGGACTAGAGTGGGATAGAGGGGCGTGGAATTCCGGGTGGAGCGGTGAAATGTGTAGAGATCCGGAGGAACACCAGAGGCGCAAGCGGCGTCCTGGGTCCCAACTGACGCTGAGGCACGAAAGCTTGGGGAGCGAACGGG	0	0	0	0	0	0	0	0.990912	0	0	0.999607	0	0	0.974753	0	0	0	0	0.992987	0	0	0	0	0.990912	0	0.999869	0	0	0.98144	0	0	0	0	0	0.965844	0	0	0.998841	0.999977	0	0	0.98812	0.99969	0	0	0.98144	0	0.956995	0
GACGAACCGTGCGAACGTTGTTCGGAATCACTGGGCTTAAAGGGCGCGTAGGCGGCTTACCAAGTCAGGGGTGAAATTTTGCGGCTTAACCGTAACAGTGCCTTTGATACTGGTAGGCTCGAGGGAGACAGGGGTCTGCGGAACTTCTGGTGGAGCGGTGAAATGCGTTGATATCAGAAGGAACGCCGGTGGCGAAAGCGGCGGACTGGATCTCTACTGACGCTGAGGCGCGAAAGCTAGGGGAGCAAACGGG	0	0.996839	0	0	0	0	0	0	0	0	0	0.966867	0	0.966867	0	0	0	0	0	0	0	0	0	0	0	0	0	0	0	0	0	0	0	0	0	0	0	0	0	0	0	0	0	0	0.957524	0	0.971606	0	0
AACGTAGGACACAAGCGTTATCCGGAATTACTGGGCGTAAAGGGAGTGCAGGCGGTTGAATAAGTTAGGCGTGAAAGACTTCGGCTAAACCGGGGGAGGTCGTCTGATACTGTTCAACTAGAGTATGGTAGAGGCGTGTAGAATTCCGGGTGTAGTGGTGAAATGCGTAGAGATCCGGAGGAATACCAGTGGCGAAGGCGGCACGCTGGGCCATAACTGACGCTAAGACTCGAAAGCATGGGTAGCGAACGGG	0	0	0	0	0	0	0	0.987754	0	0	0.953364	0	0.997053	0	0	0	0.986426	0	0.964623	0.986349	0	0.988907	0	0	0	0	0	0	0	0	0	0	0	0.986426	0.998343	0	0	0.979398	0.994876	0	0.974059	0.991759	0.999889	0	0	0.968164	0	0	0
GACGAACCGTCCGAACGTTATTCGGTATCACTGGGCTTAAAGAGTTCGTAGGCGGCCATGCAGGTCAGGTGTGAAATCCCACAGCTCAACTGTGGAACTGCGCTTGAAACCGCATGGCTTGAGGGAGATAGAGGTGAGCGGAACAGATGGTGGAGCGGTGAAATGCGTTGATATCATCTGGAACACCGGTGGCGAAAGCGGCTCACTGGATCTTTTCTGACGCTGAGGAACGAAAGCTAGGGTAGCGAACGGG	0	0.999253	0	0.988637	0	0	0	0	0	0	0	0.989198	0	0	0	0	0	0	0	0	0	0.994613	0	0	0	0	0.997718	0	0	0.967356	0	0	0	0	0	0	0	0	0	0	0.95922	0	0	0.986712	0.999048	0	0.993068	0	0
TACAGAGGGTGCGAGCGTTAATCGGATTTACTGGGCGTAAAGCGCGCGTAGGTGGTTAATTAAGTCAAATGTGAAATCCCCGAGCTTAACTTGGGAATTGCATTCGATACTGGTTAGCTAGAGTATGGGAGAGGATGGTAGAATTCCAGGTGTAGCGGTGAAATGCGTAGAGATCTGGAGGAATACCGATGGCGAAGGCAGCCATCTGGCCTAATACTGACACTGAGGTGCGAAAGCATGGGGAGCAAACAGG	0	0	0	0.950858	0	0	0.967752	0	0	0	0	0	0	0	0	0	0	0.989386	0	0	0	0	0	0	0	0	0	0	0	0	0	0	0	0	0	0	0	0	0	0	0	0	0	0	0.992096	0	0	0	0
TACGAACCGGACGAACGTTATTCGGAATCACTGGGCTTAAAGAGTGCGTAGGCGGCCTTGTAGGTTGGGTGTGAAATCCCACGGCTCAACCGTGGAATGGCGCTCAAAACCACAAGGCTAGAGGAAGGCAGAGGTGAGCGGAACTGATGGTGGAGCGGTGAAATGCGTTGATATCATCAGGAACACCAGTGGCGAAGGCGGCTCACTGGGCCTTTACTGACGCTGAGGCACGAAAGCTAGGGGAGCGAACGGG	0	0	0	0	0	0.994772	0	0	0	0	0	0	0.986712	0	0	0	0.994772	0	0.95772	0.989198	0	0.998996	0	0	0	0	0.997718	0	0.966831	0	0	0	0	0	0.95772	0	0.9846	0	0.980247	0	0.988637	0	0	0.986712	0	0	0.993068	0	0
TACGGAGGGTGCAAGCGTTATCCGGAATTACTGGGTTTAAAGGGTGCGTAGGCGGCTGTGTAAGTCAGGAGTGAAAGTTTGCGGCTTAACCGTAAAATTGCTTTTGATACTGCACGGCTAGAATCAGGATGAGGTCAGCGGAATGTGGCATGTAGCGGTGAAATGCATAGATATGCCATAGAACACCAATTGCGAAGGCAGCTGGCTAGACCTGGATTGACGCTGAGGCACGAAAGCGTGGGGAGCGAACAGG	0	0	0	0	0.999999	0	0.999998	0	0	0	0	0	0	0.998638	0	0.986426	0	0.999776	0	0.986349	0.999999	0	0	0	0	0	0.999776	0.974059	0	0	0	0.952824	0	0	0	0	0	0	0	0	0	0	0	0	0.984353	0.99827	0.974037	0	0.997714
TACGGAGGGAGCTAGCGTTGTTCGGAATTACTGGGCGTAAAGCGCGCGTAGGCGGCTATTCAAGTCAGAGGTGAAAGCCTGGAGCTCAACTCCAGAACTGCCTTTGAAACTAGATAGCTAGAATCTTGGAGAGGCGAGTGGAATTCCGAGTGTAGAGGTGAAATTCGTAGATATTCGGAAGAACACCAGTGGCGAAGGCGACTCGCTGGACAAGTATTGACGCTGAGGTGCGAAAGCGTGGGGAGCAAACAGG	0	0	0	0	0	0	0	0.961049	0	0	0.956998	0	0	0	0	0	0	0	0	0	0	0	0	0.961049	0	0.999315	0	0	0	0	0	0	0	0	0.99891	0	0	0.994119	0.999996	0	0	0.991277	0.996086	0	0	0	0.972874	0.999741	0
GACAGAGGGTGCAAACGTTGTTCGGAATTACTGGGCGTAAAGCGCGTGTAGGCTGCTCGGAAAGTCGGATGTGAAAGCCCTGGGCTCAACCTAGGAAGTGCATTCGAAACTTCCGAGCTGGAGTGCTGGAGAGGAAGGCGGAATTCTCGGTGTAGAGGTGAAATTCGTAGATATCGAGAGGAACACCGGTGGCGAAGGCGGCCTTCTGGACAGCAACTGACGCTGAGACGCGAAAGCGTGGGGAGCAAACAGG	0	0.991486	0	0.998604	0.99888	0.969616	0.998933	0	0	0	0	0.991486	0	0	0	0	0	0.976796	0	0.991486	0.973784	0.99929	0	0	0	0	0.999944	0	0	0	0	0	0	0	0	0	0	0	0	0	0.991988	0	0	0	0	0.978318	0.99888	0	0
TACGTAGGGTCCAAGCGTTATCCGGAATTATTGGGCGTAAAGAGTTGCGTAGGCGGCTTGGTAAGCAGATAGTGAAACCACATGGCTCAACCATGTAAACATTATCTGAACTGCCAAGCTAGAGAATGGAAGAGGTAGCTGGAATTACTGGTGGAGGAGTTATATCCGTAGATATCAGTAGGAACACCAATGGCGAAGGCAGGCTACTGGTCCATTTCTGACGCTCAGGCACGAAAGCGTGGGGAGCGAACTGG	0	0	0	0	0	0	0	0	0	0	0.999278	0	0	0	0	0	0	0	0.983784	0	0	0	0	0	0	0.997848	0	0	0.99844	0	0	0	0	0	0.983784	0	0	0	0.998476	0	0	0	0	0	0	0	0	0	0
TACGGAGGGTGCAAGCGTTGTTCGGAATTATTGGGCGTAAAGCGCGTGTAGGCGGCTACCTAAGTCTGATGTGAAATCCCTCGGCTCAACCGGGGAACTGCATTGGATACTGAGTAGCTAGAGGATGGTAGAGGAAATTGGAATTCCCGGTGTAGGGGTGAAATCCGTAGATATCGGGAGGAACACCAGAGGCGAAGGCGGATTTCTGGACCATTTCTGACGCTGAGACGCGAAAGCGTGGGGAGCAAACAGG	0	0.999459	0	0	0	0.995854	0	0	0	0	0	0.991625	0	0.991625	0	0	0.995854	0	0	0.999459	0	0.999474	0.996623	0	0	0	0.992687	0	0	0.996623	0	0	0	0	0	0	0.988337	0	0.966366	0	0.992965	0	0	0.989003	0.985133	0	0.999516	0	0
TACGGAGGGTGCGAGCGTTATCCGGAATTACTGGGTTTAAAGGGTGCGTAGGCGGTTGTATAAGTCAGGGGTGAAAGGATTCAGCTTAACTGGATAATTGCCTTTGATACTGTATGACTAGAATTGAGCTGAGGTTGGCGGAATGTGACATGTAGCGGTGAAATGCATAGATATGTCATAGAACACCGATTGCGAAGGCAGCTGACTGGGCCTAAATTGACGCTGAGGCACGAAAGCGTGGGGAGCGAACAGG	0	0	0	0	0	0.991896	0	0.974198	0.956342	0	0.999845	0	0.980988	0	0	0	0	0	0.993992	0	0	0	0	0.974198	0	1	0	0	0.999968	0	0	0	0.963534	0	0.993992	0	0	0.95173	0.999998	0	0	0	0.999987	0	0	0	0	0.9964	0
TACGTAGGGTGCGAGCGTTGTCCGGAATTATTGGGCGTAAAGAGCTTGTAGGCGGTTTGTCGCGTCTGCAGTGAAAATCCGAGGCTCAACCTCGGACTTGCTGTGGGTACGGGCAGACTAGAGTATGGTAGGGGAGACCGGAATTCCTGGTGTAGCGGTGGAATGCGCAGATATCAGGAGGAACACCGATGGCGAAGGCAGGTCTCTGGGCCATAACTGACGCTGAGAAGCGAAAGCATGGGGAGCGAACAGG	0	0	0	0	0	0	0	0	0	0	0.997718	0	0	0	0	0	0	0	0.967489	0	0	0	0	0	0	0.988711	0	0.999859	0.999899	0	0	0.99891	0	0	0	0	0.975457	0	0	0	0	0.995587	0.981548	0	0	0.992489	0	0	0.999919
TACGGAGGGTGCGAGCGTTAATCGGAATTACTGGGCGTAAAGCGTGCGTAGGCGGTAGCGTCAGTCAGCCGTGAAAGCCCCGGGCTTAACCTGGGAACGGCGGTTGAGACGGCGCAACTAGAGTGGGCTAGAGGATCGTGGAATTCCGGGTGTAGCGGTGAAATGCGTAGAGATCCGGAGGAACACCGATGGCGAAGGCAGCGGTCTGGGGCCACACTGACGCTGAGGCACGACGGCGTGGGGAGCAAACAGG	0	0.997341	0	0	0	0	0	0	0	0	0	0.977164	0	0.977164	0	0	0	0	0	0	0	0.992404	0	0	0	0	0	0	0	0.991079	0	0	0	0	0	0	0	0	0	0	0	0	0	0	0.962839	0	0.991012	0	0
TACGAAGGGTCCTAGCGTTGCTCGGAATCATTGGGCGTAAAGCGGGTGTAGGCGGCCAACTAAGTCAGAAGTGAAAGCCCCGGGCTCAACCCGGGAAGTGCTTTTGAAACTGGTTGGCTTGAGTGTGGGAGAGGATAGTAGAATTCCTGGTGTAGTGGTGAAATACGTAGATATCAGGAGGAATACCGGTGGCGAAGGCGGCTATCTGGCCCAACACTGACGCTCAGACCCGAAAGCGTGGGGAGCAAACAGG	0	0	0.998211	0	0	0	0	0	0	0	0.997602	0	0	0	0	0	0	0	0	0	0.980959	0	0	0	0	0	0	0.999988	0.995884	0	0.974753	0.98217	0	0	0.992987	0	0	0	0	0.998527	0.98537	0	0.972434	0	0	0.98144	0	0	0.999994
TACGTAGGTCCCAAGCGTTATCCGGATTTACTGGGTGTAAAGAGTCTGTAGCAGGTTCTATAAGTCTATTTTTAAAGACCTCGGCTCAACCGAGGGAAGGGAATGGATACTGTAGAACTGGAGGTTATGAGGGGTTAGTAGAATTCCCGGTGGAGGGGTGAAATCCGTTGATATTGGGAGGAATGCCGAAAGCGAAAGCAGCTAACTATTATTATCCTGACTGTGAGAGACGAAAGCATGGGTAGCAAACGGG	0	0.983364	0	0.972349	0	0.950512	0	0.953173	0	0	0	0.983364	0	0	0	0	0.950512	0	0	0.983364	0	0.999519	0	0	0	0	0.999694	0	0	0	0	0	0	0	0	0	0.994686	0	0	0	0.999097	0	0	0	0.998352	0	0.997058	0	0
TACGGAGGGGGCAAGCGTTATTCGGAATTATTGGGCGTAAAGGGCGCGTAGGCGGCCCTGTAAGTCAAAGGTGAAAGCCCTCGGCTCAACCGGGGAACTGCCTTTGATACTGCAAGGCTCGAGGCCGGGAGAGGGTGGTGGAATTCCCAGTGTAGCGGTGAAATGCGTAGATACTGGGAGGAACACCCGTGGCGAAGGCGGCCACCTGGACCGGATCTGACGCTGAGGCGCGAAAGCGTGGGGAGCAAACAGG	0	0	0	0	0	0	0	0	0	0	0	0	0	0	0	0	0	0	0	0	0	0	0.963186	0.975457	0	0	0	0	0	0	0	0	0	0	0	0	0	0	0.993992	0.952357	0	0	0	0	0	0	0.983784	0	0
GACGAACCGGACAAACGTTATTCGGAATTACTGGGCTTAAAGGGTACGTAGGCGGTCCGGTAAGTGGGGTGTGAAATCCCTCGGCTCAACCGAGGAACTGCGCCCCATACTGCCGGACTTGAGGGAGACAGAGGTAAGCGGAACTGATGGTGGAGCGGTGAAATGCGTTGATATCATCAGGAACACCGGTGGCGAAAGCGGCTTACTGGGTCTCTTCTGACGCTGAGGTACGAAAGCTAGGGGAGCGAACGGG	0	0	0	0	0	0	0	0	0	0	0.994613	0	0	0	0	0	0	0	0.989446	0	0	0	0	0	0	0.997861	0.952357	0	0.998751	0	0	0	0	0	0.989446	0	0	0.988557	0.996785	0.985604	0.978088	0.983761	0.999513	0	0	0	0	0	0
TACAGAGGTCCCAAGCGTTGTTCGGATTCACTGGGCGTAAAGGGTGCGTAGGCGGTGGGGTAAGTTTGAGGTGAAATCTCCGGGCTCAACCCGGAAATTGCCTTGAAGACTATCCTGCTAGAGGATCGGAGGGGAGACTGGAATTCTCGGTGTAGCAGTGAAATGCGTAGATATCGAGAGGAACACCAGTGGCGAAGGCGAGTCTCTGGACGATTCCTGACGCTGAGGCACGAAAGCCAGGGGAGCAAACGGG	0	0.962471	0	0	0	0	0	0	0	0	0.95922	0	0	0	0	0	0	0	0	0.962471	0	0	0	0	0	0.99617	0	0	0	0	0	0	0	0	0	0	0	0.99617	0.999984	0.995889	0	0	0	0	0	0	0.99055	0.967447	0
TACGAAGGGTGCAAGCGTTGTTCGGATTTACTGGGCGTAAAGAGCGAGCAGGCGGTTAGATAAGTTAGATGTGAAAGCCCTGGGCTTAACCCAGGAATTGCGTTTAAAACTGTCTAGCTAGAATAAAAGAGAGGAAAGGGGAATTTCACATGTAGGGGTAATATCCGTAGATATGTGAAGGAACACCGGAGGCGAAGGCGCCTTTCTGGCTTTTTATTGACGCTGAGTCGCGAAAGCGTGGGGAGCAAACAGG	0.950512	0	0	0	0	0	0	0.994686	0	0	0	0	0	0	0	0	0.950512	0.983364	0	0.983364	0	0.999962	0	0	0	0	0.983364	0	0	0	0	0	0	0	0.999694	0	0	0	0	0	0.999921	0	0	0	0.989777	0.993497	0	0	0
TACGGAGGGTGCAAGCGTTAATCGGAATTACTGGGCGTAAAGGGTGCGTAGGCGGTTAGGTAAGTTATCTGTGAAATCCCTGGGCTTAACCTGGGTAGGAAAGATAATACTGCATAACTGGAGTGTGGTAGAGGATAGTGGAATTTCCGGTGTAGCGGTGAAATGCGTAGAGATCGGAAGGAACACCAGTGGCGAAGGCGGCTATCTGGACCAACACTGACGCTGAGGCACGAAAGCGTGGGGAGCAAACAGG	0	0	0	0	0	0	0.955659	0	0	0	0	0	0	0	0	0	0	0.983784	0.983784	0	0	0.99286	0	0	0	0	0	0.99055	0	0	0	0	0	0	0	0	0	0	0	0	0	0	0	0	0	0	0	0	0.99286
CACGAACCGGGCAAACGTTATTCGGAATTACTGGGCTTAAAGGGTGCGTAGGCTGCGCTATAAGTCGGGTGTGAAATCCCTCAGCTCAACTGAGGAACTGCGCCCGATACTGTAGTGCTTGAGGAGGATAGAGGTGAGCGGAACTAGCAGTGGAGCGGTGAAATGCGTTGATATTGCTGGGAACACCCGTGGCGAAAGCGGCTCACTGGGTCCTTTCTGACGCTGAGGCACGAAAGCTAGGGGAGCGAACGGG	0	0.973037	0	0	0	0.98781	0.962044	0	0	0	0	0	0	0	0	0	0	0	0	0	0	0	0	0	0	0	0.999962	0	0.97786	0	0	0	0	0	0	0	0.993529	0	0.99348	0	0.996286	0	0	0.973443	0.992601	0.99882	0.99982	0	0
GACAGAGGATGCGAACGTTGCTCGGAATTACTGGGCGTAAAGCGCGCGCAGGTTGCCTTGTAAGTCGTGTGTGAAATCCCTCTGCTCAACGGAGGAAGTGCACGGGATACTGCAAGGCTGGAGTACAGAAGAGGACAGCGGAATTCCCGGTGTAGAGGTGAAATTCGTAGATATCGGGAGGAACACCAGTGGCGAAGGCGGCTGTCTGGGCTGATACTGACACTGAGGCGCGAAAGCGTGGGAAGCAAACAGG	0.95475	0	0	0	0	0	0	0	0.971591	0	0	0	0	0	0	0.95475	0	0.970498	0	0	0	0	0	0	0	0	0	0	0	0	0	0	0	0	0	0	0	0	0	0.95261	0.992965	0	0	0	0	0	0	0	0
TACGGGGGGGGCAAGCGTTGTTCGGAATTACTGGGCGTAAAGGGTTCGTAGGTGGCCAACTAAGTCATACGTGAAATCCCTCAGCTTAACTGGGGAACTGCGTCTGATACTGGTTGGCTTGAGTGCAGGAGAGGAACGCGGAATTCCAGGTGTAGCGGTGAAATGCGTAGATATCTGGAGGAACACCGGTGGCGAAGGCGGCGTTCTGGACTGTAACTGACACTGAGGAACGAAAGCCAGGGGAGCAAACGGG	0	0	0	0	0	0	0	0	0	0.953629	0	0	0	0.982208	0	0	0	0	0	0	0	0	0.95977	0	0	0	0	0	0	0	0	0	0	0	0	0	0	0	0	0	0	0.987783	0	0	0	0	0	0	0
GACGAACCGTGCAAACGTTACTCGGAATCACTGGGCTTAAAGCGTACGTAGGCGGCGTCATTAGTCAGAGGTGAAATCCCATCGGCTCAACCGTGGAATTGCCTCTGATACTGTGATGCTTGAGGGGGAACGGGGCATTCGGAACTTCCGGTGGAGCGGTGAAATGTGTTGATATCGGAAGGAACGCCGGTGGCGAAAGCGGAATGCTGGGTCTCTTCTGACGCTGAGGTACGAAAGCTAGGGTAGCGAACGGG	0	0.98661	0	0	0	0.957754	0	0.995982	0	0	0	0.98661	0	0.98661	0	0	0.957754	0	0	0.98661	0	0.999981	0	0	0	0	0.953955	0	0	0.992613	0	0	0	0	0	0	0	0	0.95173	0	0.981276	0	0	0	0.970224	0	0.997848	0.990335	0
TACAGAGGTGGCAAGCGTTGTTCGGATTTACTGGGCGTAAAGGGTGCGTAGGCGGTCTCATGTGTCGGATGTGAAATCCCACGGATTATCTGTGGAACTGCATTCGAAACTGTGGGGCTAGAGTGTCGGAGAGGTGGGCGGAATTCACGGTGTAGCAGTGAAATGCGTTGATATTGTGAAGAACGCCGGAGGCGAAGGCGGCCCACTGGACGACAACTGACGCTGAGGCACGAAAGATGGGGGAGCAAACAGG	0.982135	0.959608	0	0.998146	0	0	0	0	0	0	0	0	0	0.959608	0	0	0	0.992909	0	0	0	0	0	0	0	0	0	0	0	0	0	0	0	0	0	0	0	0	0	0	0	0	0	0	0	0	0	0	0
TACGAAGGGGGTTAGCGTTGCTCGGAATCACTGGGCGTAAAGCGCACGTAGGCGGATTGTTAAGTCAGGGGTGAAATCCTGGAGCTCAACTCCAGAACTGCCTTTGATACTGGCGATCTTGAGTCCGGGAGAGGTGAGTGGAATTGCGAGTGTAGAGGTGAAATTCGTAGATATTCGCAAGAACACCAGTGGCGAAGGCGGCTCACTGGCCCGATACTGACGCTGAGGTGCGAAAGCGTGGGGAGCAAACAGG	0	0	0	0	0	0	0.993916	0	0	0	0	0	0	0	0.951225	0.974413	0	0.999596	0	0	0.997199	0	0	0	0	0	0.984023	0	0	0	0	0.998334	0	0	0	0	0	0	0	0	0	0	0	0	0.963511	0.986857	0	0	0
AACGTAGGAGGCGAGCGTTATCCGGAGTTACTGGGCGTAAAGCGCGCGCAGGCGGATGGGTAAGTGGGTTGTGAAAGCGCCCGGCTAAACCGGGCGAGGACAAATCAGACTGCCTGTCTAGAGTCGGATAGAGGAGCGTGGAATTCCGGGTGTAGCGGTGAAATGTGTAGAGATCCGGAGGAACACCAGTGGTGCAAACGACGCTCTGGGTCCGAACTGACGCTGAGGCGCGAAAGCGTGGGGAGCGAACGGG	0.985198	0.996839	0	0.998924	0.999734	0	0.999993	0	0	0	0	0.996839	0	0.996839	0	0.985198	0	0.999297	0	0	0.992157	0.951679	0	0	0	0	1	0	0	0.982886	0	0	0	0	0	0	0.991423	0	0	0	0	0	0	0.968864	0.997738	0.964506	0.995827	0	0
TACGTAGGTGGCGAGCGTTATCCGGATTTACTGGGCGTAAAGGGAGCGTAGGCGGATGATTAAGTGGGATGTGAAATACCCGGGCTCAACTTGGGTGCTGCATTCCAAACTGGTTATCTAGAGTGCAGGAGAGGAGAGTGGAATTCCTAGTGTAGCGGTGAAATGCGTAGAGATTAGGAAGAACACCAGTGGCGAAGGCGATTCTCTGGACTGTAACTGACGCTGAGGCTCGAAAGCGTGGGGAGCAAACAGG	0	0	0	0	0	0	0	0.997416	0	0	0.997922	0	0.984054	0	0	0	0	0	0	0	0	0	0	0	0.961976	0.968943	0	0	0.999885	0	0.998981	0	0.969938	0	0.982757	0.993465	0	0	0.988951	0.966905	0	0.971339	0.998887	0	0	0.995888	0	0	0
TACAGAGGGTGCAAGCGTTGTTCGGAATTACTGGGCGTAAAGCGCGTGTAGGCGGCACGTTAAGTCGGATGTGAAATCCCTCGGCTCAACCGAGGACGTGCATCTGATACTGGCGTGCTTGAGTGTCGGAGGGGGTGGCGGAATTCCCGGTGTAGAGGTGAAATTCGTAGATATCGGGAGGAACACCTGTGGCGAAGGCGGCCACCTGGACGACAACTGACGCTGAGACGCGAAAGCGTGGGGAGCAAACAGG	0	0	0.955566	0	0	0.957754	0	0.962285	0	0	0.999053	0	0	0	0	0	0	0	0.988711	0	0	0	0.992613	0.995982	0	0.999999	0	0	0.996343	0	0	0	0	0	0.998155	0	0.962285	0.993603	0.999908	0	0	0.972204	0.998704	0	0	0	0	0.990335	0
TACGTAGGTGGCAAGCGTTATCCGGAATTACTGGGCGTAAAGCGCGCGCAGGCGGCCGAATAAGTCTGACGTGAAAGCTCCTGGCTTAACCGGGAGAGGTCGTTGGAAACTGTTAGGCTTGAGGCAGTGAGAGGGGTGCAGAATTCCCGGTGTAGTGGTGGAATGCGTAGATATCGGGAGGAATACCAGTGGCGAAAGCGGCACCCTGGCACTGAACTGACGCTCATGTGCGAAAGCGTGGGTAGCGAACGGG	0	0	0.982646	0	0	0	0	0.951312	0	0	0.999997	0	0	0	0	0	0	0	0.998243	0	0	0	0	0.951312	0	0.999927	0	0	0.999162	0	0	0	0	0	0.981548	0	0	0.998704	0.999803	0	0	0	0.994244	0	0	0.965199	0	0	0
TACGTAGGGTGCAAGCGTTAATCGGAATTACTGGGCGTAAAGCGTGCGCAGGCGGTCATGCAAGACAGATGTGAAATCCCCGAGCTCAACTTGGGAACTGCATTTGTGACTGCATGGCTTGAGTGCGGCAGAGGGGGATGGAATTCCGCGTGTAGCAGTGAAATGCGTAGATATGCGGAGGAACACCGATGGCGAAGGCAATCCCCTGGGCCTGCACTGACGCTCATGCACGAAAGCGTGGGGAGCAAACAGG	0	0	0	0	0.953588	0	0.992718	0	0	0	0	0	0	0	0	0	0	0.992987	0	0.974753	0.998211	0	0	0	0	0	0.965844	0	0	0	0	0.999833	0.958623	0	0	0	0	0	0	0	0	0	0	0	0	0.98144	0	0	0
TACGAAGGGGGCTAGCGTTGTTCGGAATCACTGGGCGTAAAGCGCACGTAGGCGGACTTTCAAGTCAGGGGTGAAATCCCGGGGCTCAACCTCGGAACTGCCTTTGATACTGTTGGTCTCGAATCCGGTAGAGGTGGGTGGAATTCCTAGTGTAGAGGTGAAATTCGTAGATATTAGGAAGAACACCGGTGGCGAAGGCGGCCCACTGGATCGGTACTGACGCTGAGGTGCGAAAGCGTGGGGAGCAAACAGG	0	0.951396	0	0.990503	0	0	0	0	0	0	0	0	0	0	0	0	0	0	0	0	0	0	0	0	0	0	0	0	0	0	0	0	0	0	0	0	0	0	0	0	0	0	0	0	0	0	0	0	0
TACGAAGGGAGCTAGCGTTGTTCGGAATCACTGGGCGTAAAGCGCACGTAGGCGGATGTGCCAGTCAGGGGTGAAATCCCGGAGCTCAACTTCGGAACTGCCCTTGATACAGCACGTCTTGAGTCCGAGAGAGGTGAGTGGAATTCCTAGTGTAGAGGTGAAATTCGTAGATATTAGGAAGAACACCGGTGGCGAAGGCGGCTCACTGGCTCGGTACTGACGCTGAGGTGCGAAAGCGTGGGGAGCAAACAGG	0	0	0.97671	0	0	0	0	0	0	0	1	0	0	0	0	0	0	0	0.997199	0	0	0	0	0	0	0.99985	0	0	0.999906	0	0	0.951355	0	0	0.973011	0	0	0.997602	0.999964	0	0	0.983301	0.991613	0	0	0	0	0.991306	0
TACGTAGGGTGCGAGCGTTAATCGGAATTACTGGGCGTAAAGCGTGCGCAGGCGGTTATATAAGACAGATGTGAAATCCCCGGGCTCAACCTGGGACCTGCATTTGTGACTGTATAGCTAGAGTACGGTAGAGGGGGATGGAATTCCGCGTGTAGCAGTGAAATGCGTAGATATGCGGAGGAACACCGATGGCGAAGGCAATCCCCTGGACCTGTACTGACGCTCATGCACGAAAGCGTGGGGAGCAAACAGG	0	0	0	0	0	0	0	0	0	0	0	0	0	0	0	0	0	0	0	0	0	0	0	0	0	0.995982	0	0	0.996987	0	0	0	0	0	0.975457	0	0	0	0	0	0.984879	0	0.951312	0	0	0	0	0	0
TACAGAGGGGGCGAGCGTTATTCGGAATTATTGGGCGTAAAGGGCGCGTAGGCGGCAAGGTAAGTCAAAGGTGAAATCCCTCGGCTCAACTGAGGAACTGCCTTTGAAACTGCCTAGCTTGAGGCCGGGAGAGGGTAGTGGAATTCCCAGTGTAGCGGTGAAATGCGTAGATACTGGGAGGAACACCAGTGGCGAAGGCGGCTACCTGGACCGGTTCTGACGCTGATGCGCGAAAGCGTGGGGAGCAAACAGG	0	0	0	0	0	0	0	0	0	0	0	0	0	0	0	0	0	0	0	0	0.97671	0	0	0	0	0	0	0	0	0	0	0.994129	0	0	0	0	0	0	0	0	0	0	0	0	0	0.987765	0.955659	0	0
GACAGAGGATGCGAACGTTGCTCGGAATTACTGGGCGTAAAGCGCGCGTAGGTGGCCTTGTAAGTCTCGTGTGAAAGCCCTCTGCTCAACGGAGGAAGTGCACGGGATACTGCGAGGCTGGAGTACAGAAGAGGACAGCGGAATTCCCGGTGTAGAGGTGAAATTCGTAGATATCGGGAGGAACACCAGTGGCGAAGGCGGCTGTCTGGGCTGATACTGACACTGAGGCGCGAAAGCGTGGGAAGCAAACAGG	0	0	0	0	0	0	0	0	0	0.977467	0	0	0.977467	0	0	0	0	0	0.990675	0	0	0	0	0	0	0	0	0.989251	0.956494	0	0.978244	0	0.956116	0	0.963674	0	0	0	0	0	0.989251	0	0.997238	0	0	0.956494	0	0	0.977862
TACGAAGGGGGCTAGCGTTGTTCGGATTAACTGGGCGTAAAGCGCACGTAGGCGGATCTTTAAGTCAGGGGTGAAATCCCGAGGCTCAACCTCGGAACTGCCTTTGATACTGGAGATCTCGAGTTCGGGAGAGGTGAGTGGAACTGCGAGTGTAGAGGTGAAATTCGTAGATATTCGCAAGAACACCAGTGGCGAAGGCGGCTCACTGGCCCGATACTGACGCTGAGGTGCGAAAGCGTGGGGAGCAAACAGG	0	0	0	0	0	0	0	0	0	0	0	0	0	0	0	0	0	0	0	0	0	0	0	0	0	0.988711	0	0	0.992489	0	0	0.987558	0	0	0	0	0.975457	0	0.993992	0	0	0.995587	0	0	0	0.966988	0	0	0
GACAGAGGGTGCAAACGTTGTTCGGAATTACTGGGCGTAAAGCGCGTGTAGGCGGCTTGGCAAGTCGGGTGTGAAAGCCCTGGGCTCAACCCAGGAAGTGCACTCGAAACTGCTTCGCTCGAGTATCGGAGAGGAAAGCGGAATTCTCGGTGTAGAGGTGAAATTCGTAGATATCGAGAGGAACACCGGTGGCGAAGGCGGCTTTCTGGACGGTTACTGACGCTGAGACGCGAAAGCGTGGGGAGCAAACAGG	0	0	0.993121	0	0	0	0	0.975457	0	0	0.988599	0	0	0	0	0	0	0	0	0	0	0	0	0	0	0	0	0.997777	0	0	0	0	0	0	0.967489	0	0	0	0	0.99861	0	0.96106	0	0	0	0	0	0	0.99861
TACGAAGGGGGCTAGCGTTGTTCGGAATTACTGGGCGTAAAGCGCACGTAGGCGGACTGTCAAGTCAGGGGTGAAATCCCGGGGCTCAACCTCGGAACTGCCTTTGATACTGTCAGTCTTGAGTCCGGAAGAGGTGGGTGGAATTCCTAGTGTAGAGGTGAAATTCGCAGATATTAGGAAGAACACCAGTGGCGAAGGCGGCCCACTGGTCCGGAACTGACGCTGAGGTGCGAAAGCGTGGGGAGCAAACAGG	0	0	0	0	0	0	0	0.984879	0	0	0.988637	0	0	0	0	0	0	0	0	0	0	0	0.976059	0	0	0.999479	0	0	0.997659	0	0.962471	0.965379	0	0	0.984389	0	0.984879	0.999479	0.999984	0	0	0.997844	0.999244	0	0	0	0	0.991988	0
TACGTACCGGACAAACGTTATTCGGAATCACTGGGCTTAAAGAGTGCGTAGGCGGCCTAGCAGGTGAGGTGTGAAATCCCACGGCCCAACCGTGGAATTGCGCTTCAAACCGCTAGGCTTGAGGGAGACAGGGGTAAGCGGAACTGATGGTGGAGCGGTGAAATGCGTTGATATCATCAGGAACACCAGTGGCGAAGGCGGCTTACTGGGTCTCTTCTGACGCTGAGGCACGAAAGCTAGGGGAGCAAACGGG	0	0	0	0	0	0	0	0	0	0	0	0	0	0	0	0	0	0.991728	0.954197	0	0.990565	0.997645	0	0	0	0	0.954197	0.976541	0	0.95469	0	0	0	0	0	0	0	0	0	0	0	0	0	0	0	0	0	0	0.997645
TACGTAGGTGACGAGCGTTATCCGGATTTACTGGGCGTAAAGCGCTTGTAGGTGGTTTTGTAAGTTGGACGTTAAATCTCCAGGCTCAACTTGGAGAGGCCGTTCAATACTGCAAGACTAGAGGATGTCAGAGGAAGGTGGAATTCCAGGTGTAGTAGTGAAATGCGTAGATATCTGGAGGAACACCCATGGCGAAGGCAGCCTTCTGGGACATTCCTGACACTGAGAAGCGAAAGCTAGGGGAGCAAACAGG	0.95728	0	0	0	0	0	0	0.980025	0	0	0.972993	0.970279	0	0	0.982606	0	0.995269	0	0	0	0	0.995301	0	0	0	0	0	0	0	0.990298	0	0.991259	0.986405	0	0.999221	0	0.999755	0.993448	0.950288	0	0.986174	0.991871	0.975816	0	0	0.960487	0	0	0
TACGGAGGATGCGAGCGTTATCCGGATTTATTGGGTTTAAAGGGTGCGTAGGCGGCCGAGTAAGTCAGCGGTGAAATTTTGCAGCTTAACTGTAACAGTGCCGTTGATACTGCATGGCTAGGATTTGGTTGCTGTGGGTGGAATGTGTGGTGTAGCGGTGAAATGCTTAGATATCACACAGAATATCAATTGCGAAGGCAGCTCACAAAGCCAAGATTGACGCTGAGGCACGAAAGTGTGGGGATCAAACAGG	0	0	0.97719	0	0	0	0	0.967206	0	0.977467	0.999523	0	0	0	0	0	0	0	0.963674	0	0	0	0	0	0	0.975552	0	0	0.996852	0	0	0	0	0	0	0	0	0	0.987708	0	0	0	0	0	0	0	0	0	0
TACGGAGGGTGCAAGCGTTATCCGGATTCACTGGGTTTAAAGGGTGCGTAGGCGGGATATTAAGTCAGTGGTGAAAGCCCCAGGCTCAACTTGGGAACTGCCATTGATACTGATATTCTTGAATTCGTTTGAGGCAGGCGGAATGTTGCATGTAGCGGTGAAATGCTTAGATATGTTACAGAACACCAATTGTGAAGACAGCTTGCTAAGACGATATTGACGCTGAGGCACGAAAGCGTGGGGAGCAAACAGG	0	0	0	0	0.955659	0	0.988118	0	0	0	0	0	0	0	0	0	0	0.997199	0.973011	0	0.97671	0.999143	0	0	0	0	0.997199	0.998715	0	0	0	0	0	0	0	0	0	0	0	0	0	0	0	0	0.998093	0.987765	0.955659	0	0.999143
TACAGAGGGTGCAAGCGTTGTTCGGAATTATTGGGCGTAAAGCGCGTGTAGGTGGCTTTCTAAGTCTGGTGTGAAAGCCCGGGGCTCAACCCCGGAAGTGCACTGGATACTGGAAAGCTAGAGGGCGAGAGAGGAGATTGGAATTCATGGTGTAGGGGTGAAATCCGTAGATATCATGAGGAACATCTGTGGCGAAGGCGAATCTCTGGCTCGTTTCTGACACTGAGACGCGAAAGCGTGGGGAGCAAACAGG	0	0	0	0.999244	0.965223	0	0.991613	0	0	0	0	0	0	0	0	0	0	0.981548	0	0	0.982646	0	0	0	0	0	0.998243	0	0	0	0	0.996086	0	0	0	0	0	0	0	0	0	0	0	0	0.986876	0.965199	0.965223	0	0
TACGTAGGTGACAAGCGTTATCCGGATTTACTGGGCGTAAAGCGCACGCAGGCGGCTGATTAAGTCTGACGTGAAATCTCCTGGCTTAACTGGGAGGGGTCGTTGGAAACTGGTTGGCTTGAGGCAGTGAGAGGGGTGTGGAATTCCCGGTGTAGTGGTGGAATGCGTAGATATCGGGAGGAACACCAGTGGCGAAAGCGGCACCCTGGCACTGACCTGACGCTCATGTGCGAAAGCGTGGGGAGCAAACGGG	0	0	0	0.950858	0	0	0.967752	0	0	0	0	0	0	0	0	0	0	0	0	0	0	0	0	0	0	0	0.989386	0	0	0	0	0	0	0	0	0	0	0.998865	0	0	0	0	0	0	0	0	0	0	0
TACAGAGGGGGCAAGCGTTGTTCGGAATTACTGGGCGTAAAGGGCGCGTAGGCGGCCAACTAAGTCGGACGTGAAATCCCCTGGCTCAACCAGGGAACTGCGTCCGATACTGGATGGCTTGAATCCGGGAGAGGGATGTGGAATTCCAGGTGTAGCGGTGAAATGCGTAGATATCTGGAGGAACACCGGTGGCGAAGGCGGCATCCTGGACCGGTATTGACGCTGAGGCGCGAAAGCCAGGGGAGCAAACGGG	0	0	0	0.997844	0	0	0.983301	0	0	0	0	0	0	0	0	0	0	0.995587	0	0	0.968946	0	0	0	0	0	0.96106	0	0	0	0	0.991277	0	0	0	0	0	0	0	0	0.97804	0	0	0	0.97061	0.97924	0	0	0
TACGAAGGGTGCAAGCGTTACTCGGAATTACTGGGCGTAAAGCGTGCGTAGGTGGTTTGTTAAGTCTGATGTGAAAGCCCTGGGCTCAACCTGGGAATGGCATTGGATACTGGCAGGCTAGAGTGCGGTAGAGGGTAGTGGAATTCCCGGTGTAGCAGTGAAATGCGTAGAGATCGGGAGGAACATCTGTGGCGAAGGCGACTACCTGGACCAGCACTGACACTGAGGCACGAAAGCGTGGGGAGCAAACAGG	0	0	0	0	0	0	0	0	0	0	0	0	0	0	0	0	0	0	0	0	0	0	0	0	0	0	0	0.984879	0	0	0	0	0	0	0	0	0	0.995982	0	0	0	0	0.951312	0	0	0	0	0.997759	0.988239
TACGTAGGGTGCGAGCGTTGTCCGGAATTATTGGGCGTAAAGGGCTCGTAGGCGGTTTGTCGCGTCGGGAGTGAAAACCTCATGCTTAACATGTGGCTTGCTTTCGATACGGGCAGACTAGAGGTATGCAGGGGAGAACGGAATTCCTGGTGTAGCGGTGAAATGCGCAGATATCAGGAGGAACACCGGTGGCGAAGGCGGTTCTCTGGGCATTACCTGACGCTGAGGAGCGAAAGTGTGGGGAGCGAACAGG	0	0	0	0	0	0	0	0	0	0	0	0	0	0	0	0	0	0	0	0	0	0	0	0	0	0	0	0.950858	0.990013	0	0	0.981258	0	0	0	0	0	0	0	0	0	0.958078	0	0	0	0	0	0	0
TACAGAGGGTGCAAGCGTTAATCGGAATTACTGGGCGTAAAGGGCGCGTAGGCGGTGGATGAAGTTGAAGGTGAAAGACAGCGGCTTAACCGTTGGAGGTCCTTCAATACTCATTGACTAGAGTTGGGAAGAGGAGAGAGGAATTTCCGGAGTAGCAGTGAAATGCGTAGATATCGGAAGGAACATCAGTGGCGAAGGCGAGTCTCTGGTCCCGAACTGACGCTGAGGCGCGAAAGCGTGGGGAGCAAACAGG	0	0.974753	0	0	0	0	0	0	0	0	0	0.974753	0	0.974753	0	0	0	0	0	0	0	0	0	0	0	0	0.965844	0	0	0	0	0	0	0	0	0	0	0	0	0	0	0	0	0	0.995738	0	0.994645	0	0
TACAGGGGGTGCAAGCGTTATTCGGAGTTACTGGGCGTAAAGCGCTCGTAGGCGGTTTACCAAGTCTGGTGTGAAATCCCCGAACTCAATTCGGGAAGTGCATTGGATACTGGTAGACTAGAGTATAGGAGAGGAGAACGGAATTCCTGGTGTAGAGGTGAAATTCGTAGATATCAGGAGGAACAACGGAGGCGAAAGCGGTTCTCTAGACTATTACTGACGCTCAGGAGCGAAAGCGTGGGGAGCAAACAGG	0	0	0	0.999859	0.983784	0	0.997199	0	0	0	0	0	0	0	0	0	0	0.99458	0	0	0.993121	0	0	0	0	0	0.999597	0	0	0	0	0.987558	0	0	0	0	0	0	0	0	0	0	0	0	0.996501	0.998864	0.983784	0	0
TACGTATGTCCCGAGCGTTATCCGGATTTATTGGGCGTAAAGCGAGCGCAGACGGTTTATTAAGTCTGATGTGAAATCCCGAGGCCCAACCTCGGAACTGCATTGGAAACTGATTTATTTGAGTGCGATAGAGGCAAGTGGAACTCCATGTGTAGCGGTGAAATGCGTAGATATGTGGAAGAACACCAGTGGCGAAAGCGGCTTGCTAGATCGTAACTGACGTTGAGGCTCGAAAGTATGGGTAGCAAACGGG	0	0	0	0.99055	0	0	0	0	0	0	0	0	0	0	0	0	0	0	0	0	0	0	0	0	0	0	0	0	0	0	0	0	0	0	0.983784	0	0	0	0	0	0.99055	0	0	0	0	0	0	0	0
TACGTAGGGGGCTAGCGTTATCCGGATTTACTGGGCGTAAAGGGTGCGTAGGCGGTCTTTTAAGTCAGGAGTGAAAGGCTACGGCTCAACCGTAGTAAGCTCTTGAAACTGGAGGACTTGAGTGCAGGAGAGGAGAGTGGAATTCCTAGTGTAGCGGTGAAATGCGTAGATATTAGGAGGAACACCAGTAGCGAAGGCGGCTCTCTGGACTGTAACTGACGCTGAGGCACGAAAGCGTGGGGAGCAAACAGG	0	0	0	0	0	0	0	0	0	0	0	0	0	0	0	0	0	0	0	0	0	0	0	0	0	0	0	0.994158	0.990013	0	0	0	0	0	0	0	0	0	0	0	0	0.958078	0	0	0	0	0	0	0.995716
TACGTAGGGGGCAAGCGTTATCCGGATTTACTGGGTGTAAAGGGAGCGCAGACGGAATGACAAGTCTGGAGTGAAAGCCCGCGGCTCAACCGCGGGACTGCTTTGGAAACTGCCATTCTGGAGTGTTGGAAGGGTAAGTGGAATTCCTGGTGTAGCGGTGAAATGCGTAGATATCAGGAGGAACACCGGTGGCGAAGGCGACTTACTGGACAATAACTGACGTTGAGGCTCGAGAGCGTGGGTAGCAAACAGG	0	0	0.992157	0	0	0	0	0.991423	0	0.968864	0.956405	0	0.968864	0	0	0	0	0	0.999297	0.966867	0	0.985968	0	0	0	0	0	0.993941	0	0.982886	0	0	0	0	0	0	0	0	0	0	0	0	0.99374	0	0	0	0	0	0.985968
TACGGAGGGTGCAAGCGTTATCCGGATTTACTGGGTTTAAAGGGAGCGTAGGCGGATCTTTAAGTGAGTGGTGAAATCCTAGAGCTTAACTCTAGAACTGCCATTCATACTATTGATCTTGAATTCGGTTGAGGTAGCTGGAATGTGTCATGTAGCGGTGAAATGCTTAGATATGACACAGAACACCAATTGCGAAGGCAGGTTGCTAAACCGACATTGACGCTGAGGCTCGAAAGCGTGGGGATCAAACAGG	0	0.97945	0	0	0	0	0	0	0	0	0	0.97945	0	0.97945	0	0	0	0	0	0.97945	0	0.999148	0	0	0	0	0.975944	0	0	0	0	0	0	0	0	0	0	0	0	0	0.960052	0	0	0	0.999724	0	0.996015	0	0
TACGTAGGTGGCAAGCGTTATCCGGAATTACTGGGCGTAAAGCGCACGCAGGCGGTCTCTTAAGTTTGACGTGAAAGCTCCCGGCTTAACTGGGAGAGGTCGTTGAATACTGGGAGACTTGAGGCAATGAGAGGGGTGTAGAATTCCCGGTGTAGTGGTGGAATGCGTAGATATCGGGGGGAATACCAGTGGCGAAAGCGGCACCCTAGCGTTGTTCTGACGCTCATGTGCGAAAGCGTGGGGAGCGAACGGG	0	0	0	0	0	0	0	0.984879	0	0	0.95922	0	0	0	0	0	0	0	0	0.962471	0	0	0	0	0	0.981276	0	0	0	0.976059	0.962471	0	0	0	0.997777	0	0	0.999479	0.999828	0.978088	0.967839	0.97804	0.999244	0	0	0	0	0.998604	0
TACAGGGGGGGCAAGCGTTGTTCGGAATTACTGGGCGTAAAGGGTTCGTAGGTGGCCAACTAAGTCAGACGTGAAATCCCTCAGCTTAACTGGGGAACTGCGTCTGATACTGGTTGGCTTGAGTGCAGGAGAGGAACGCGGAATTCCAGGTGTAGCGGTGAAATGCGTAGATATCTGGAGGAACACCGGTGGCGAAGGCGGCGTTCTGGACTGTAACTGACACTGAGGAACGAAAGCCAGGGGAGCAAACGGG	0	0	0	0	0	0	0	0	0	0	0	0	0	0	0	0	0	0	0	0	0	0	0	0	0	0.990396	0	0	0.984072	0	0	0	0	0	0	0	0	0.965101	0.98779	0	0	0.987783	0	0	0	0.984072	0	0	0
TACGAAGGGTGCAAGCGTTATCCGGATTCATTGGGTTTAAAGGGTGCGTAGGCGGAGCGTTAAGTCAGTGGTGAAATCCTGCAGCTTAACTGTAGACTTGCCATTGATACTGGCGCTCTTGAGTGCGCTTGAAGTAGGCGGAATGTGCCGTGTAGCGGTGAAATGCTTAGATATGGCACAGAACACCAATTGCGAAGGCAGCTTACTAAGGCGATACTGACGCTGAGGCACGAAAGCGTGGGGATCGAACAGG	0	0.994731	0	0	0	0.978562	0	0.985409	0	0	0	0.95113	0.957816	0	0	0	0	0	0	0.994731	0	0.99979	0	0	0	0.95414	0.957967	0	0	0.997457	0	0	0	0	0.989234	0	0	0	0.999336	0	0.985204	0	0.986898	0.957816	0.974599	0	0.999441	0	0
TACGGAGGGTGCAAGCGTTATCCGGAATCACTGGGTTTAAAGGGTGCGTAGGCGGTTGTATAAGTCAGGGGTGAAAGCACGCAGCTTAACTGTGTAATTGCCTTTGATACTGTACGGCTTGAATAGGGTTGAGGTTGGCGGAATGTGACATGTAGCGGTGAAATGCATAGATATGTCATAGAACACCGATTGCGAAGGCAGCTGACTGGGCCTAAATTGACGCTGAGGCACGAAAGCGTGGGGAGCGAACAGG	0	0	0	0	0	0.982135	0	0	0	0	0.998397	0	0.963675	0.959608	0	0	0	0	0.970127	0	0	0	0.998092	0	0	1	0	0	0.999988	0	0.959608	0	0.991365	0	0.99987	0	0	0.970194	1	0	0	0.994367	0.999878	0	0	0.995704	0	0	0
GACGAACCACCCAAACGTTATTCGGAATTACTGGGCTTAAAGGGTGCGTAGGCGGCGCGGAAAGTTGGATGTGAAATCCCTCGGCTCAACCGAGGAACTGCGTTCAAAACTACCGTGCTTGAGGAATACAGAGGTAAGCGGAACTTCGGGTGGAGCGGTGAAATGCGTTGATATCCGAAGGAACACCGGTGGCGAAAGCGGCTTACTGGGTATTTTCTGACGCTGATGCACGAAAGCCAGGGGAGCAAACGGG	0	0.983364	0	0	0	0.950512	0	0	0	0	0	0.983364	0	0.983364	0	0	0.950512	0	0.997066	0.983364	0	0.999999	0.990535	0	0	0.960364	0.983364	0	0	0.990535	0	0	0	0	0.983364	0	0.953173	0	0.992482	0	0.993878	0	0.985667	0	0.998352	0	0.997058	0	0
CACGGGGGTTGCGAGCGTTGTCCGGAATTACTAGGCGTAAAGGGCAGGTAGGCGGATCTATAAGTTTTTTGTCAAATTCAACGGCTCACCCGTTGCGCGGCAGGAGATACTGTAGATCTGGAATGCGGTTGGGGAAGACAGAATTCCTGGTGTAGCGGTGGAATGCGCAGAGATCAGGAGGAATACCGAAGGCGAAGGCAGTCTTCTAAGCCGTAATTGACGCTAAACTGCGAAGGTGTGGGTATCAAACAGG	0.964091	0	0	0	0.982458	0	0.998389	0	0	0	0	0	0	0	0	0.964091	0	0	0	0	0.994439	0	0	0	0	0	0.992489	0.987606	0	0	0	0	0	0	0	0	0	0	0	0	0	0	0	0	0	0.990485	0	0	0.998751
AACGTAGGAGGCGAGCGTTATCCGGAGTTACTGGGCGTAAAGAGCGTGTAGGCGGGTGTGCAAGTTTGGCGTGAAAGCTCCCGGCTAAACTGGGAGAGTGCGCTGAAGACTGCATATCTAGAGGCGAGTAGAGGGACGTGGAATTCCGGGTGTAGTGGTGAAATGCGTAGAGATCCGGAGGAACACCAGTGGCGAAGGCGACGTCCTGGGCTTGACCTGACGCTGAGACGCGACAGCACGGGGAGCGAACGGG	0	0	0	0	0	0	0	0	0	0	0.963577	0	0	0	0	0	0.974076	0	0.967064	0	0	0	0	0	0	0.970831	0	0	0.98626	0	0	0	0	0.974076	0	0	0.995384	0	0.985174	0	0	0.975275	0.978228	0	0	0	0	0	0
GACAGAGGGTGCAAACGTTGCTCGGAATCACTGGGCGTAAAGCGCATGTAGGCGGACTGATAAGCCAGATGTGAAATCCCTAAGCTCAACTTAGGAACTGCATTTGGAACTGCCAGTCTTGAGTAGTGGAGAGGAAAGTGGAATTCCTGGTGTAGAGGTGAAATTCGTAGATATCAGGAGGAACACCGGTGGCGAAGGCGGCTTTCTGGACACTAACTGACGCTGAGATGCGAAAGCGTGGGGAGCAAACAGG	0	0	0	0	0.955659	0	0	0	0	0	0	0	0	0	0	0	0	0	0	0	0	0	0	0	0	0.983029	0.997199	0	0	0	0	0.951355	0	0	0.973011	0	0	0.997602	0.999507	0.98972	0	0	0	0	0	0	0	0.958256	0
TACGTAGGTGGCAAGCGTTGTCCGGATTTACTGGGCGTAAAGCGCGCGCAGGCGGGTTGGTCAGTCTGGGGTGAAATCTCACGGCTCAACTGTGAGAGGTCCCTGGATACTGCCAGCCTTGAGGGGCTCAGAGGAGTGTGGAATTCCGGGTGTAGTGGTGGAATGCGTAGATATCCGGAGGAACACCAGTGGCGAAAGCGGCACTCTGGGGGCAACCTGACGCTGAGGCGCGAAAGCGTGGGGAGCGAACCGG	0	0	0	0	0	0	0.951355	0	0	0	0	0	0	0	0	0	0	0.987558	0	0	0.987158	0	0	0	0	0	0	0	0	0	0	0.974794	0	0	0	0	0	0	0	0	0	0	0	0	0	0.978531	0	0	0
TACGTAGGTGGCGAGCGTTGTCCGGATTTACTGGGCGTAAAGGGAGCGTAGGCGGATTTTTAAGTGAGATGTGAAATACTCGGGCTTAACCTGAGTGCTGCATTTCAAACTGGAAGTCTAGAGTGCAGGAGAGGAGAAGGGAATTCCTAGTGTAGCGGTGAAATGCGTAGAGATTAGGAAGAACACCAGTGGCGAAGGCGATTCTCTGGACTGTAACTGACGCTGAGGCTCGAAAGCGTGGGGAGCAAACAGG	0	0	0	0	0	0	0	0	0	0	0.970913	0	0	0	0	0	0	0	0	0	0	0	0	0	0.987714	0	0	0	0.984072	0	0.998079	0.981493	0	0	0	0.998889	0	0.965101	0	0.995713	0	0	0	0	0	0	0	0	0
TACGGAGGGGGCTAGCGTTGTTCGGAATTACTGGGCGTAAAGCGCGCGTAGGCGGACCAGAAAGTTGGGGGTGAAATCCCGGGGCTCAACCTCGGAACTGCCTTCAAAACTCCTGGTCTGGAGTTCGAGAGAGGTGAGTGGAATTCCGAGTGTAGAGGTGAAATTCGTAGATATTCGGAGGAACACCAGTGGCGAAGGCGGCTCACTGGCTCGATACTGACGCTGAGGTGCGAAAGCGTGGGGAGCAAACAGG	0	0	0	0	0	0	0	0.984879	0	0	0.999626	0.962471	0	0.962471	0	0	0	0	0	0	0	0	0.976059	0	0	0.999958	0	0	0.987606	0	0.962471	0	0	0	0.997777	0	0	0.999999	1	0.978088	0	0.997844	0.999244	0	0	0.953424	0	0.991988	0
TACGTAGGGTGCAAGCGTTGTCCGGATTTATTGGGTTTAAAGGGTGCGTAGGCGGTTTGTTAAGTTAGTGGTGAAAACGTCCCGCTCAACGGGATATCCGCCATTGATACTGACAGGCTTGAGTATGTTCGAGGAAGTTGGAATGCGTGGTGTAGCGGTGAAATGCATAGATATCACGCAGAACGCCGATTGCGAAGGCAGACTTCTAGGACACAACTGACGCTGATGCACGAAAGCGTGGGGAGCGAACAGG	0	0	0	0	0	0	0	0	0	0	0.989654	0	0	0	0	0	0	0	0	0	0	0	0	0	0	0.989176	0	0	0.998801	0	0	0	0	0	0.983364	0	0	0.960364	0.992482	0	0.972349	0.963245	0.985667	0	0	0	0	0	0
TACGTAGGTGACAAGCGTTATCCGGAATTACTGGGCGTAAAGCGCACGCAGGCGGCGCATTAAGTCTGGCGTGAAATCTCCCGGCTTAACTGGGAGGGGTCGTTGGAAACTGATGTGCTTGAGGCGGTGAGAGGGGTGTAGAATTCCCGGTGTAGTGGTGGAATGCGTAGATATCGGGAGGAATACCAGTGGCGAAAGCGGCACCCTGGCACTAGCCTGACGCTCATGTGCGAAGGCGTGGGGAGCGAACGGG	0	0	0	0	0	0	0	0.995982	0	0	0.999053	0	0	0	0	0	0	0	0	0	0	0	0	0	0	0.998823	0	0	0.999928	0	0.98661	0.970137	0.976061	0.957754	0.988711	0.957754	0	0.998823	0.999334	0	0	0.995659	0.999927	0	0	0.98401	0	0	0
GACGGAGGGGGCTAGCGTTGTTCGGAATGACTGGGCGTAAAGGGCGCGTAGGCGGTTTTTTAAGTGAGGCGTGAAAGCCCTGGGCTTAACCCAGGAGGTGCGTTTCATACTGTAAGACTTGAGTACGAGAGAGGAAAGTGGAATTTCTAGTGTAGAGGTGAAATTCGTAGATATTAGAAAGAACACCAGTGGCGAAGGCGGCTTTCTGGCTCGTAACTGACGCTGAGGCGCGAAAGCGTGGGGAGCAAACAGG	0	0	0	0	0	0	0	0	0	0	0	0	0	0	0	0	0	0.995587	0	0	0	0	0	0	0	0	0	0	0	0	0	0	0	0	0	0	0	0	0	0	0.997844	0	0	0	0	0	0	0.984696	0
TACAGAGGGTGCTAGCGTTGTTCGGAATTACTGGGCGTAAAGCGAACGTAGGTGGTTTAGTATGTCTAGTGTGAAAGCCCTCGGCTCAACCGAGGAAGTGCGCTAGAAACTGCTAAACTGGAGTGTAGGAGAGGATGGTAGAATTCTCAGTGTAGAGGTGAAATTCGTAGATACTGGGAGGAACACCGGTGGCGAAGGCGACCATCTGGACTATAACTGACACTGATGTTCGAAAGCGTGGGTAGCAAACAGG	0	0	0	0	0.965223	0	0.991613	0	0	0	0	0	0	0	0	0	0	0	0	0	0.982646	0	0	0.951312	0	0.989887	0	0	0	0	0	0	0	0	0	0	0	0	0.957454	0	0	0	0	0	0	0.992973	0	0	0.9936
TACGGAGGGGGCTAGCGTTGTTCGGAATTACTGGGCGTAAAGCGCACGTAGGCGGATTATTAAGTCGGGGGTGAAATCCCGGGGCTCAACCCCGGAACTGCCTTCGATACTGGTAGTCTAGAGTTCTGGAGAGGTGAGTGGAATTCCGAGTGTAGAGGTGAAATTCGTAGATATTCGGAGGAACACCAGTGGCGAAGGCGGCTCACTGGCCAGACACTGACGCTGAGGTGCGAAAGCGTGGGGAGCAAACAGG	0	0	0	0	0	0	0	0.980679	0	0	0.97743	0	0	0.95457	0	0	0	0	0	0	0	0	0	0	0	0.970224	0	0	0.999953	0	0.95457	0.991423	0	0	0.977288	0	0	0.970224	0.997168	0	0	0.996901	0.986876	0	0	0	0	0	0
AACGTAGGGATCGAGCGTTATCCGGATTTACTGGGCGTAAAGCGCGTGCAGGCGGTTTTCTAAGTCGGACGTGAAAGCTCCTGGCTCAACTGGGAGAGGCCGTTCGAAACTAGGAGACTTGAGGGTGGTAGAGGAGAGTGGAATTCCCGGTGTAGTGGTGAAATGCGTAGATATCGGGAGGAACACCAGTGGCGAAGGCGGCTCTCTGGGCCATTCCTGACGCTCAGATGCGAAAGCTAGGGGAGAGAACGGG	0	0.96164	0	0	0	0	0	0	0	0	0	0.96164	0	0	0	0	0	0	0	0	0	0.999776	0	0	0	0	0	0	0	0.999998	0	0	0	0	0	0	0	0	0	0	0	0	0	0	0.985268	0	0.951646	0	0
TACGTAGGGTGCGAGCGTTAATCGGAATTACTGGGCGTAAAGCGTGCGCAGGCGGTTCGTTAAGTTTGCGGTGAAAGCCCCGGGCTCAACCTGGGAATGGCCGTGGAAACTGGCGGGCTGGAGTGCGGCAGAGGGGGGTGGAATTCCGCGTGTAGCAGTGAAATGCGTAGAGATGCGGAGGAACACCGATGGCGAAGGCAGCCCCCTGGGCTGACACTGACGCTCAGGCACGAAAGCGTGGGGAGCAAACAGG	0	0.989288	0	0.999707	0	0	0.987765	0	0	0	0	0	0	0	0	0	0	0	0	0	0	0	0	0	0	0	0.998864	0	0	0	0	0.978531	0	0	0	0.964091	0	0	0	0	0	0	0	0	0.979467	0	0.99844	0	0
TACGGGGGGAACGAGCGTTGTTCGGATTTACTGGGCGTAAAGGGCACGCAGGCGGGGAATCAAGTCAGATGTGAAAACCCATAGCTTAACTCTGGGCCTGCATTTGATACTGTTTCTCTTGAGTACGGGAGAGGATGGCGGAATTCTTGGTGTAGCGGTGAAATGCGTAGATATCAAGAAGAACACCGGTGGCGAAGGCGGCCATCTGGCCCGATACTGACGCTCATGTGCGAAGGCAAGGGGAGCAAACAGG	0	0	0	0	0.983784	0	0.997199	0	0	0	0	0	0	0	0	0	0	0.999597	0	0	0.993121	0.989446	0	0	0	0	0.99458	0	0	0.963186	0	0	0	0	0	0	0	0	0	0	0	0	0	0	0.996501	0	0.983784	0	0.952357
TACAGAGGTGGCAAGCGTTGTTCGGAATTACTGGGCGTAAAGGGCGCGTAGGCGGCCCTATAAGTCTCGTGTGAAAGCCCTCGGCTTAACTGAGGATCTGCACGGGATACTGTAGGGCTCGAGTTCGGGAGAGGAAAGCGGAATTCCGGGTGTAGCGGTGAAATGCGTAGATATCCGGAGGAACACCAGTGGCGAAGGCGGCTTTCTGGACCGACACTGACGCTGAGGCGCGAAAGCTAGGGGAGCAAACGGG	0	0	0.958854	0.966895	0	0	0	0	0	0	0	0	0	0	0	0	0	0	0	0	0.958854	0.997461	0	0	0	0	0	0.99643	0	0	0	0	0	0	0	0	0	0	0	0	0	0	0	0	0	0.96567	0	0	0.997461
TACGGAGGGTGCAAGCGTTAATCGGAATCACTGGGCGTAAAGCGCACGTAGGCGGCACGTTAAGTCAGATGTGAAACCCCTGGGCTCAACCTGGGAATGGCATTTGATACTGACGCGCTCGAGTCTGAGAGAGGGAGGTGGAATTCCAGGTGTAGCGGTGAAATGCGTAGATATCTGGAGGAACACCGGTGGCGAAGGCGGCCCCCTGGCTCATGACTGACGCTGAGGTGCGAAAGCGTGGGGAGCAAACAGG	0	0	0.950619	0	0	0	0	0	0	0.961694	0	0	0	0	0	0	0	0	0.996936	0	0	0.952091	0	0	0	0	0	0	0	0.950289	0	0	0	0	0	0	0	0	0	0	0	0	0	0	0	0	0	0	0
GACGAACCGTCCGAACGTTATTCGGTATCACTGGGCTTAAAGAGTTCGTAGGCGGCCCGACAGGTGAGGTGTGAAATCCCTCGGCTCAACCGAGGAACTGCGCTTCAAACCGTCAGGCTTGAGGGAGACAGAGGTAGGCGGAACAGATGGTGGAGCGGTGAAATGCGTTGATATCATCTGGAACACCGGTGGCGAAAGCGGCCTACTGGGTCTTTTCTGACGCTGAGGAACGAAAGCTAGGGTAGCGAACGGG	0	0	0	0	0	0	0	0.980679	0	0	0.994613	0	0	0	0	0	0	0	0.977288	0	0.956967	0	0.970235	0.980679	0	0.999913	0	0.95372	0	0	0	0	0	0	0.977288	0	0.980679	0.999913	0.986582	0	0	0.97061	0.998841	0	0	0.999414	0	0.997344	0.967351
TACGAAGGGAGCTAGCGTTGTTCGGAATGACTGGGCGTAAAGGGCGTGTAGGTGGTACTATAAGCAAGATGTGAAATCCCTGGGCTTAACCTAGGAATGGCATTTTGGACTGTAGGACTCAGTGTGCGAGAGGGGAAAGTGGAATGGCGAGTGGAGCAGTGAAATGCGTTGATATTCGTTGGAACACCAGAGGCGAAGGCGACTTTCTGGCTCGTTACAGACACTAAGGCGCGAAAGCGTGGGGAGCAAACAGG	0	0	0	0.99617	0	0	0	0	0	0	0	0	0	0	0	0	0	0	0	0	0	0.956519	0	0	0	0	0.988711	0	0	0	0	0	0	0	0	0	0	0	0	0	0	0	0	0	0	0	0	0	0
TACGGAGGGGGCTAGCGTTGTTCGGAATGACTGGGCGTAAAGGGCGCGTAGGCGGTTTGGTAAGTTAGGCGTGAAAGCCCTGGGCTTAACCCGGGAATTGCGCTTGATACTGCTGAACTTGGGTCCGGGAGAGGATGGCGGAATTCCCAGTGTAGAGGTGAAATTCGTAGATATTGGGAAGAACACCAGTGGCGTAGGCGGCCATCTGGCCCGGCACCGACGCTGAGGCGCGAAAGCGTGGGGAGCAAACAGG	0	0	0	0.999562	0.972874	0	0.994129	0	0	0	0	0	0	0	0	0	0	0.987558	0	0	0	0	0	0	0	0	0.99891	0	0	0	0	0	0	0	0	0	0	0	0	0	0	0	0	0	0.991423	0	0	0	0
TACGAAGGGTGCAAGCGTTATTCGGAATCACTGGGCGTAAAGGGTGCGTAGACGGTATGTTAAGTTTGTTGTTAAAGACTCTAGCCTAACTGGAGGGTTGCGATGAAAACTGGCGTACTAGAGGATGAGAGAGAGAAGTGGAATTCCTGGAGTAGCGGTAAAATGCGTGGATCTCAGGAGGAACACCAATGGCGAAGGCAGCTTCTTGGCTCATTTCTGACGTTGAGGCACGAAAGCGTGGGGAGCGAACAGG	0	0	0	0.999244	0.965223	0	0.991613	0	0	0	0	0	0	0	0	0	0	0.981548	0	0	0.982646	0.962557	0	0	0	0	0.998243	0	0	0	0	0.996086	0	0	0	0	0.951312	0	0	0	0.999244	0	0	0	0.986876	0.992973	0.965223	0	0
TACAGAGGGTGCGAGCGTTAATCGGAATTACTGGGCGTAAAGCGCACGTAGGCGGCTTCGTAAGTCGGGTGTGAAATCCCCGGGCTCAACCTGGGAACTGCATTCGAGACTGCGATGCTTGAGTATGGGAGAGGACAGCGGAATTCCGGGTGTAGCGGTGAAATGCGTAGATATCCGGAGGAACATCAGTGGCGAAGGCGGCTGTCTGGCCCAATACTGACGCTCAGGTGCGAAAGCGTGGGGAGCAAACAGG	0	0.993278	0	0	0	0	0	0	0	0	0	0	0	0	0	0	0	0.996877	0	0	0	0.986936	0	0	0	0	0.984023	0.97778	0	0	0	0	0	0	0	0	0.981249	0	0	0	0.999189	0	0	0	0	0.955906	0	0	0.953364
TACGTAGGTCTCGAGCGTTATCCGGAGTTACTGGGCGTAAAGGGTCCGTAGCCGGATCTATAAGTCTGTTTTCAAATTCTTTCGCTCAACGAAAGGCAGGGAATAGATACTGTAGATCTAGAGGTTTTTAGAGGTTAGTGGAATTCCCAGTGGAGCGGTGAAATGCGTTGATATTGGGAGGAACGCCGAAAGCGAAAGCAGCTAACTATAATTCACCTGACGGTCAGGGACGAAAGCTTGGGGAGCAAACGGG	0	0	0	0.999994	0.963136	0	0.968661	0	0	0	0	0	0	0	0	0	0	0.999484	0	0	0.985774	0	0	0	0	0	0.975944	0	0	0	0	0	0	0	0	0	0	0	0	0	0	0	0	0	0.984646	0	0.963136	0	0
TACGGAGGGTGCAAGCGTTATCCGGAATCACTGGGTTTAAAGGGTGCGTAGGCGGCGCAGTAAGTCAGGGGTGAAAGGCTCCCGCTCAACGGGAGGACTGCCTTTGATACTGCTGTGCTTGAATCAGGTTGAGGGCAGCGGAATGTGGCATGTAGCGGTGAAATGCATAGATATGCCATAGAACACCGATTGCGAAGGCAGCTGCCTGGGCCTGGATTGACGCTGAGGCACGAAAGCGTGGGGAGCGAACAGG	0	0	0	0.999562	0.972874	0	0.994129	0	0	0	0	0	0	0	0	0	0	0.99891	0	0	0.987158	0.974974	0	0	0	0	0.99891	0	0	0	0	0.974794	0	0	0	0	0	0	0	0	0	0	0	0	0.999305	0.978531	0.972874	0	0
TACGTAGGGGGCAAGCGTTATCCGGAATTACTGGGTGTAAAGGGTGCGTAGGTGGTATGGCAAGTCAGAAGTGAAAACCCAGGGCTTAACTCTGGGACTGCTTTTGAAACTGTCAGACTGGAGTGCAGGAGAGGTAAGCGGAATTCCTAGTGTAGCGGTGAAATGCGTAGATATTAGGAGGAACATCAGTGGCGAAGGCGGCTTACTGGACTGAAACTGACACTGAGGCACGAAAGCGTGGGGAGCAAACAGG	0	0	0	0	0	0.969616	0	0	0	0	0	0	0	0	0	0	0	0	0	0	0	0	0.958602	0	0	0.965037	0	0	0.994541	0	0.991486	0.984826	0	0	0	0.969616	0.976125	0.965037	0.999902	0	0	0.997917	0.974457	0	0	0.978318	0	0	0
GACGAAGGTGGCAAGCGTTGTTCGGATTCACTGGGCATAAAGGGCGCGTAGGCGGTTCCGAAAGTGGCCTGTGAAATCCCCCGGCTCAACCGGGGAAGTGCGGGCCAAACTTCGGGGCTTGAGGCTGGGAGGGGAGACTGGAACTCTCGGTGGAGCGGTGAAATGCGTAGATATCGAGAGGAACACCGGTGGCGAAGGCGAGTCTCTGGTCCAGCTCTGACGCTGAGGCGCGAAAGCGTGGGTAGCAAACAGG	0	0	0	0.99643	0	0	0.97671	0	0	0	0	0	0	0	0	0	0	0.993121	0	0	0.958854	0.997461	0	0	0	0	0.993121	0.966895	0	0	0	0	0	0	0	0	0	0	0	0	0	0	0	0	0.956967	0	0	0	0.997461
TACGTAGGGTGCAAGCGTTATTCGGATTTACTGGGCGTAAAGCGCATGTAGGTGGTTTAGTAAGTTTGATGTGAAATCCCTGGACTCAATTCAGGAACCGCATCGAATACTGCTTTACTCGAGTGTAGGAGGGGAGAACGGAATTTCTGGTGTAGAGGTGAAATTCGTAGATATCAGAAGGAACAACAGTGGCGAAGGCGGTTCTCTAGACTATAACTGACACTGAGATGCGACAGCGTGGGGAGCAAACAGG	0	0	0	0	0	0	0	0	0	0	0	0	0	0	0	0	0	0	0	0	0	0	0	0.993026	0	0.982261	0	0	0	0	0	0	0	0	0	0	0	0.99609	0.951216	0	0	0	0	0	0	0	0	0.999835	0
TACGGAGGGGGTGAGTGTTACTCATCAAAACTGGGCGTAAAGGGCATGTAGGCGGCTTATTATGTGAAAATAAAAGTCTAAAGAACAACTTTATATAATTATTTTTCAGACGAATAAGCTTTGAGTATAGTAGAGGTGTGTTGCACTTTCAGTGGAGAGGTAAAATACGTAAATATTGTAAAGACAATCAATAGGTGAAAACGACTAGCCATACTATTACTGACGCTGAAGGGCAAGAGCATGGGTATCAAACAGG	0	0	0	0	0	0	0	0	0	0	0	0.95457	0	0	0	0	0	0	0	0.95457	0	0	0	0	0	0	0	0	0	0	0	0	0	0	0	0	0	0	0	0	0.95372	0	0	0	0	0	0	0	0
TACAGAGGTCCCAAGCGTTGTTCGGATTCACTGGGCGTAAAGGGTGCGTAGGTGGCGGTCTAAGTCGGGTGTGAAATCTCCGGGCTCAACCCGGAGGGTGCGCTCGAAACTGGATCGCTCGAGGATGGGAGGGGAGACTGGAATTCTCGGTGTAGCAGTGAAATGCGTAGATATCGAGAGGAACACCGGTGGCGAAGGCGAGTCTCTGGACCATTCCTGACACTGAGGCACGAAAGCCGGGGGAGCAAACAGG	0	0	0	0	0.972874	0	0.994129	0	0	0	0	0	0	0	0	0	0	0.99891	0	0	0.987158	0	0	0	0	0	0.99891	0.965379	0	0	0	0	0	0	0	0	0	0	0	0	0	0	0	0	0.952777	0.996068	0.972874	0	0.974974
TACGTAGGGTGCAAGCGTTAATCGGAATTACTGGGCGTAAAGCGTGCGCAGGCGGTGATGTAAGACAGAGGTGAAATCCCCGGGCTCAACCTGGGAACTGCCTTTGTGACTGCATCGCTGGAGTGCGGCAGAGGGGGATGGAATTCCGCGTGTAGCAGTGAAATGCGTAGATATGCGGAGGAACACCGATGGCGAAGGCAATCCCCTGGGCCTGCACTGACGCTCATGCACGAAAGCGTGGGGAGCAAACAGG	0	0	0	0.997844	0	0	0	0	0	0	0	0	0	0	0	0	0	0.995587	0	0	0.968946	0	0	0	0	0	0	0	0	0	0	0.991277	0	0	0	0	0	0	0	0	0.997844	0	0	0	0	0.999805	0	0	0
TACGAAGGACCCGAGCGTTATCCGGATTTATTGGGTTTAAAGGGTGCGTAGGCGGATTAGTAAGTCAGTGGTGAAAGCCCGTCGCTTAACGGCGGAACTGCCATTGATACTGCTAGTCTTGAGTATGGTTGAGGTGGGCGGAATGTGTCATGTAGCGGTGAAATGCTTAGATATGACACAGAACACCAATTGCGAAGGCAGCTCGCTAAGCCATAACTGACGCTGAGGCACGAAAGCGTGGGGAGCAAACAGG	0	0.991486	0	0.991988	0	0.969616	0	0	0	0	0	0.991486	0	0.991486	0	0	0	0	0	0	0	0.99929	0	0	0	0	0	0	0	0.995596	0	0	0	0	0	0	0	0	0	0	0	0	0	0	0.986145	0	0.99888	0	0
GACAGAGGGTGCGAACGTTGCTCGGAATTACTGGGCGTAAAGCGCGTGTAGGCGGACAAGAAAGTCGGATGTGAAAGTCCTGGGCTCAACCTAGGAAGTGCACCCGAAACTGATTGTCTAGAGTGATGGAGAGGAGAGCGGAATTCCTGGTGTAGAGGTGAAATTCGTAGATATCAGGAGGAACATCGGTGGCGAAGGCGGCTCTCTGGACGTAAACTGACGCTGAGACGCGAAAGCGTGGGTAGCAAACAGG	0.950512	0	0	0.972349	0.970964	0	0.996481	0	0	0	0	0.983364	0	0	0	0.950512	0	0	0	0	0.989482	0	0	0	0	0	0.997066	0	0	0	0	0	0	0	0	0	0	0	0	0	0	0	0	0	0.989777	0.998801	0.970964	0	0
GACGTAGGGTGCAAGCGTTGTCCGGATTTACTGGGCGTAAAGAGCGCGTAGGCGGTCTGTTAAGTGTGAAGTGAAATCTCCAGGGCTCAACCCGGAAACTGCTTCGCATACTGGCAGACTAGAGGGATGCAGAGGTAAGTGGAATTCCTGGTGTAGCGGTGACATGCATTGATATCAGGAGGAACACCCATGGCGAAGGCAGCTTACTGGGCATCATCTGACGCTGAGGCGCGAAAGCGTGGGGAGCAAACAGG	0.982135	0.959608	0	0	0	0	0	0	0	0	0	0	0	0	0	0	0	0.970127	0	0.959608	0	0.978468	0	0	0	0	0.970127	0	0	0	0	0	0	0.982135	0	0	0	0	0	0	0.998146	0	0	0	0	0	0	0	0
TACGAGGGGAGCTAGCGTTGTTCGGAATTACTGGGCGTAAAGGGCGTGTAGGCGGTACCATAAGTCAGATGTGAAAGCCCTAGGCTTAACCTAGGAGGTGCATTTGATACTGTGGAACTAGAGATCGAGAGAGGAAAGTGGAATTACGAGTGTAGAGGTGAAATTCGTAGATATTCGTAAGAACACCAGTGGCGAAGGCGACTTTCTGGCTCGATACTGACGCTAAGGCGCGAAAGCGTGGGGAGCAAACAGG	0	0	0	0.997844	0	0	0.983301	0	0	0	0	0	0	0	0	0	0	0.995587	0.96106	0	0.968946	0.998515	0	0	0	0	0	0.97804	0	0	0	0	0	0	0	0	0	0	0	0	0	0	0	0	0.97061	0	0	0	0.998515
GACGGAGGAAGCAAGCGTTATCCGGAGTGACTGGGCGTAAAGAGATGCGTAGGCGGTATATTAAGCGGACAGTGAAATCTTGAGGCTCAACCTTGAGGCTACTGTCTGAACTAATATACTAGAGCCCGATAGGGGAAGCTGGAATTCCTAGTGTAGGAGTGAAATCCGTAGATATTAGGAGGAACACCAATGGCGAAGGCAGGCTTCTGGATCGGTGCTGACGCTCAGGCTCGAAAGCGTGGGGAGCGAACGGG	0	0	0.966895	0	0	0	0	0.984879	0	0	0.999997	0	0	0	0	0	0	0	0.999859	0	0	0	0	0	0	0.999958	0	0	0.999978	0	0	0	0	0	0.984389	0	0	0.99617	0.999828	0	0	0.97804	0.999244	0	0	0	0	0.967447	0
TACGAAGGGGGCTAGCGTTGTTCGGAATTACTGGGCGTAAAGCGCACGTAGGCGGATATTTAAGTTAGGGGTGAAATCCCGGGGCTCAACCCCGGAACTGCCTCTGATACTGGGTATCTCGAGTCCGAGAGAGGTGAGTGGAATTCCGAGTGTAGAGGTGAAATTCGTAGATATTCGGAGGAACACCAGTGGCGAAGGCGGCTCACTGGCTCGATACTGACGCTGAGGTGCGAAAGCGTGGGGAGCAAACAGG	0	0	0	0	0	0	0	0.988239	0	0	0.978177	0	0	0	0	0	0	0	0	0	0	0	0	0	0	0.956519	0	0	0.998751	0	0.969142	0	0.950795	0	0.99861	0	0	0.988557	0.999463	0.997512	0	0.983761	0	0	0	0	0	0	0
AACGTAGGAGGCGAGCGTTATCCGGAGTTACTGGGCGTAAAGCGCGCGCAGGCGGTTCGTTAAGTGGGGCGTGAAAGCCCCGCGCTAAACGCGGGGAGGACGAACCATACTGATGGACTGGAGTGGAGCAGAGGGACATGGAATTCCGGGTGTAGCGGTGAAATGTGCAGATATCCGGAGGAACACCAGAGGTGAAAACGGTGTCCTGGGCTCACACTGACGCTGAGGCGCGAAAGCGTGGGGAGCGAACGGG	0	0	0	0	0.963745	0	0	0	0	0	0	0	0	0	0	0	0	0	0	0	0	0	0	0	0	0	0	0	0	0	0	0	0	0	0	0	0	0	0	0	0	0	0	0	0	0	0	0	0
TACAGAGAGTGCAAACGTTGTTCGGAATTACTGGGCTTAAAGAGCACGTAGGCGGCATCGTAAGTGTCTGGTGAAATCCCACGGCTCACCCGTGGAACTGCCCGGCATACTGCGATGCTAGAGTGTGGTAGGGGAGAGCGGAACTCCAGGTGGAGCGGTGAAATGCGTAGATATCTGGAGGAACACCGGTGGCGAAGGCGGCTCTCTGGTCCACAACTGACGCTGAGGTGCGAAAGCTAGGGTAGCGAACGGG	0	0.95457	0	0.998663	0.987579	0	0.998093	0	0	0	0	0.95457	0	0.95457	0	0	0	0.996501	0	0	0.956967	0	0	0	0	0	0.996501	0	0	0	0	0	0	0	0	0	0	0	0	0	0	0	0	0	0.999862	0	0.987579	0	0
TACAGAGGTCTCAAGCGTTGTTCGGAATTACTGGGCGTAAAGGGTGCGTAGGCTGCGCGGCAAGTCAGATGTGGAATCCATGGGCTCAACCCGTGAATTGCATCCGATACTTCCGTGCTCGAGAACTGGAGAGGGGTTTGGAATTCTCGGTGTAGCAGTGAAATGCGTAGATATCGAGAGGAACACCAACGGCGAAGGCAAAACCCTGGACAGTCTCTGACGCTGATGCACGAAGGCCAAGGGAGCAAACGGG	0	0	0	0.991988	0.99888	0	0.998933	0	0	0	0	0.991486	0	0	0	0	0	0	0	0	0	0	0.958602	0	0	0	0.999998	0	0	0	0	0	0	0	0	0	0	0	0	0	0	0	0	0	0.986145	0	0	0	0
TACGGAGGGTGCAAGCGTTATCCGGATTTACTGGGTATAAAGGGTGCGTAGGCGGTCGCATAAGTCAGTGGTTAAAGGCGGTAGCTTAACTATTAGTATGCCATTGATACTGTGCGACTTGAATACAGTCGAGGTGGGCGGAATGTAACGTGTAGCGGTGAAATGCTTAGATATGTTACAGAACACCGATTGCGAAGGCAGCTTGCCAGACTGTTATTGACGCTGAGGCACGAAAGCGTGGGGATCAAACAGG	0.950512	0	0	0.999097	0	0	0.976784	0	0	0	0	0.983364	0	0	0	0.950512	0	0.999986	0	0	0	0	0	0	0	0	0.983364	0	0	0	0	0	0	0	0	0	0	0	0	0	0	0	0	0	0.957709	0	0	0	0
TACGGAGGGTGCAAGCGTTACTCGGAATTATTGGGCGTAAAGCGCGCGTAGGCGGCTTGGTAAGTTTGATGTGAAAGCCCCGGGCTCAATCCGGGAAGTGCATTGAATACTGCCAGGCTGGAGTACAGGAGAGGAAGGCGGAATTCCAGGTGTAGAGGTGAAATTCGTAGATATCTGGAGGAACAACAGAGGCGAAGGCGGCCTTCTGGACTGTCACTGACGCTGAGGCGCGAAAGCGTGGGGAGCAAACAGG	0	0	0.999826	0	0	0	0	0.981249	0	0	1	0	0.951225	0	0	0	0	0	0.999596	0	0	0	0	0	0	0.99436	0	0	0.986857	0	0	0	0	0	0	0	0	0.977686	0	0.986936	0	0	0.999985	0	0	0	0	0.99257	0
CACGTAGGCACCAAGCGTTGTCCGGATTTATTGGGCGTAAAGAGCTCGTAGGCGGTTCGGTAAGTCGGGTGTGAAAACTTTGGGCTCAACCCAAAGCGTGCACTCGATACTGCCGTGACTAGAGTTCGGTAGGGGAGTGGGGAATTCCTAGTGTAGCGGTGAAATGCGCAGATATTAGGAGGAACACCGGTGGCGAAGGCGCCACTCTGGGCCGAAACTGACGCTGAGGAGCGAAAGCGTGGGTAGCAAACAGG	0	0	0	0	0	0	0	0	0	0	0	0	0	0	0	0	0	0	0	0	0	0.974974	0	0	0	0	0	0	0	0	0	0	0	0	0	0	0.961049	0	0	0	0.965379	0	0.964774	0	0	0	0	0	0
TACGGAGGGTGCAAGCGTTATCCGGATTTACTGGGTTTAAAGGGTCCGTAGGTGGTGGGGTAAGTCAGTGGTGAAATACCGATGCTCAACATCGGCTGTGCCATTGATACTGCCTTACTTGAGTGCATATGACGTTGGCGGAATGTGACGTGTAGCGGTGAAATGCGTAGATATGTCACAGAACACCGATTGCGAAGGCAGCTGGCGAAAATGTAACTGACACTGAGGGACGAAAGCGTGGGGAGCAAACAGG	0	0	0	0	0.972874	0	0.994129	0	0	0	0	0	0	0	0	0	0	0.99891	0	0	0.987158	0	0	0	0	0	0.987558	0	0	0	0	0.974794	0	0	0	0	0	0	0	0	0	0	0	0	0.999305	0	0	0	0
TACGAAGGTCCCAAGCGTTATCCGGATTTATTGGGTTTAAAGGGTGCGTAGGCGGGCTATTAAGTCAGTGGTGAAAGCTCTCAGCTTAACTGGGAAACTGCCATTGATACTGATAGTCTTGAGTATGATTGAAGTGGGCGGAATGTGTCATGTAGCGGTGAAATGCTTAGATATGACACAGAACACCGATTGCGAAGGCAGCTCACTAAGCCATAACTGACGCTGATGCACGAAAGCGTGGGGAGCAAACAGG	0	0	0.97671	0	0	0	0	0	0	0	0.998318	0	0	0	0	0	0	0	0.997199	0	0.97671	0	0	0	0	0.99985	0	0.998715	0	0	0	0	0	0	0.973011	0	0	0.997602	0.979545	0	0	0	0.991613	0	0	0.999906	0	0.958256	0.999143
TACGGAGGGGGCAAGCGTTGTTCGGAATCACTGGGTGTAAAGGGTGCGTAGGCGGTTTGATAAGTCTGATGTGAAATCCCTTGGCTCAACTGAGGAATTGCATTGGAAACTATCAAGCTGGAGTATCGGAGAAGAGAGCGGAATTTCTGGTGTAGCGGTGAAATGCGTAGATACCAGGAGGAACACCGGTGGCGAAAGCGGCTCTCTGGCCGAATACTGACGCTAAGGCACGAAAGCGTGGGGAGCAAACGGG	0	0	0	0	0	0	0	0	0	0	0	0	0	0	0	0	0	0	0	0	0	0.999926	0	0	0	0	0	0	0	0	0	0	0	0	0	0	0	0	0.951216	0	0.990434	0	0	0	0	0	0	0.998734	0
TACAGAGAGTGCAAACGTTGTTCGGAATCACTGGGCTTAAAGAGCACGTAGGCGGCGCTACAAGTGTCGGGTGAAATCCCACGGCTCACCCGTGGAACTGCCCGGCAGACTGTGGTGCTCGAGTGTGGTAGGGGAGAGCGGAACTCCAGGTGGAGCGGTGAAATGCGTAGATATCTGGAGGAACACCGGTGGCGAAGGCGGCTCTCTGGTCCACAACTGACGCTGAGGTGCGAAAGCTAGGGGAGCAAACGGG	0	0	0	0	0	0	0	0	0	0	0.99702	0	0	0	0	0	0	0	0	0	0	0.961442	0	0	0	0.998865	0	0	0.999206	0	0	0	0	0	0.989386	0	0	0.986655	0.999971	0.961442	0.950858	0.958078	0.97534	0	0	0	0	0	0
TACGTAGGGTGCAAGCGTTAATCGGAATTACTGGGCGTAAAGCGTGCGCAGGCGGCGCTGTAAGACAGATGTGAAATCCCCGGGCTTAACCTGGGAACTGCATTTGTGACTGCAGGGCTAGAGTGTGTCAGAGGGGGGTGGAATTCCACGTGTAGCAGTGAAATGCGTAGAGATGTGGAGGAACACCGACGGCGAAGGCAGCCCCCTGGGATAACACTGACGCTCATGCACGAAAGCGTGGGGAGCAAACAGG	0	0	0	0	0	0	0	0	0	0	0	0	0	0	0	0	0	0	0.96106	0	0	0	0	0	0	0	0.96106	0	0.97924	0	0	0	0	0	0	0	0	0	0	0	0	0	0	0	0	0.97924	0	0	0
TACGGAGGGTGCAAGCGTTACTCGGAATTACTGGGCGTAAAGCGCGTGTAGGTGGTTTTGTAAGTCTGGTGTGAAATCCCGGGGCTCAACCCCGGAAGTGCATTGGATACTGCAAGACTAGAGTGCAGGAGAGGATGGCGGAATTCCAGGTGTAGAGGTGAAATTCGTAGATATCTGGAGGAACATCGGAGGCGAAGGCGGCCATCTGGACTGCAACTGACACTGAGACGCGAAAGCGTGGGGAGCAAACAGG	0	0	0	0	0.971606	0	0.987977	0	0	0	0	0.996839	0	0.966867	0.968864	0	0.985198	0	0	0.996839	0.960351	0.985968	0	0	0	0	0.979239	0	0	0.998583	0	0	0	0	0	0	0	0.981322	0.956926	0	0	0	0	0	0	0.964506	0	0	0
CACGTAGGAGGCGAGCGTTATCCGGATTTACTGGGCGTAAAGCGCGTGCAGGCGGTTTGGTTAGTTGGATGTGAAATCTCCTGGCTCAACTGGGAGAGGTCGTTCAATACTGCCAGACTAGAGGACGGTAGAGGAAGGTAGAATTCCCGGTGTAGTGGTGAAATGCGTAGATATCGGGAGGAATACCAGTGGCGAAGGCGGCCTTCTGGGCCGTTCCTGACGCTCAGACGCGAAAGCGTGGGTAGCGAACGGG	0	0.95457	0	0.999922	0	0	0	0	0	0	0	0.95457	0	0.95457	0	0	0	0.996501	0	0.95457	0.956967	0.993346	0	0	0	0	0.977288	0	0	0	0	0.999305	0	0	0	0	0	0	0	0	0.95372	0	0	0	0.984646	0	0.987579	0	0
TACGGGGGGGACAAGTGTTATTCGGCGTAATTGGGCGTAAAGGGCATACAGGTTGGTTGACAAGTGCTAATTATATAGTAAGGCTAAACCTTACATTAAGGATTTAGTAGACTGTCAACCTTGGGTATAGAAGAAGTAAACGGTACTATTAGTGCAGAAGTGAAGAGTGTATACTAATAAGACTACCGAAGGCGAAGGCAGTTTACTAGTTTATACTGACGCTTACGTGCAAAAGTATGGGGAGCGAACAGG	0	0	0	0	0	0	0	0	0	0	0	0	0	0	0	0.957754	0	0	0	0.98661	0	0	0	0.995982	0	0	0	0	0	0	0	0.970137	0	0	0.953955	0.957754	0	0.993603	0	0	0	0	0.989887	0	0	0	0	0	0
TACAGAGGGTGCAAGCGTTGTTCGGAATTACTGGGCGTAAAGCGTGCGTAGTCGGTATTGAGAGTCGCGGGTGAAATCCCAGGGCTTAACCCTGGAACTGCCTGCGAGACCTCAGTACTAGAGTGTGAGAGGGGATAGTGGAATACCCAGTGTAGCGGTGAAATGCGTAGAGATTGGGTGGAACACCGGTGGCGAAGGCGGCTATCTGGCTCACAACTGACGATCAGGCACGAAAGCGTGGGGAGCAAACAGG	0	0	0	0	0.951643	0	0	0.979939	0	0	0	0.986221	0	0.986221	0	0	0	0	0	0	0	0.99106	0	0	0	0	0	0	0	0	0	0	0	0	0.996239	0	0.979939	0.968943	0.988951	0	0	0	0	0	0	0.983467	0.951643	0	0
TACAGAGAGTGCGAACGTTGTTCGGAATTACTGGGCTTAAAGCGCGCGTAGGCGGCGATACAAGTGTCGGGTGAAATCCCACGGCTCACCCGTGGAACTGCCAGGCAAACTGTATTGCTCGAGTGTGGTAGGGGAGAGCGGAACTCCTGGTGGAGCGGTGAAATGCGTAGATATCAGGAGGAACACCGGTGGCGAAGGCGGCTCTCTGGTCCACAACTGACGCTGAGGCGCGAAAGCTAGGGTAGCGAACGGG	0	0	0	0	0	0	0.951355	0	0	0	0	0	0	0	0	0	0	0	0	0	0	0	0	0	0	0.994119	0.987558	0.965379	0	0	0	0	0	0	0	0	0	0	0.994942	0	0.965379	0	0	0	0	0.978531	0.972874	0	0.974974
TACGTAGGTCGCAAGCGTTATCCGGATTTACTGGGCGTAAAGCGTCCGCAGCTGGTTTGGTAAGTTCGCTTTTAAATATCCTGGCTCAACCAGGAAAAGGGAGCGAATACTGTCATACTAGAGTTAGATAGGGGGTAGTAGAATTTCAGGTGGAGGGGTGAAATCCGTTGATATCTGAAGGAATACCAAAAGCGAAGGCAGCTACCTATATCTATACTGACGGTCATGGACGAAAGTCTGGGTAGCGAACGGG	0	0	0	0	0	0	0	0	0	0	0	0	0	0	0	0	0	0	0.999597	0	0	0	0	0	0	0	0	0.997777	0	0	0	0	0	0	0	0	0	0	0	0	0	0	0	0	0	0	0	0	0.99861
TACAGAGGTCTCAAGCGTTGTTCGGAATCACTGGGCGTAAAGGGTGCGTAGGCCGCGAAGCAAGTCAGATGTGAAATCCCGGGGCTCAACCTCGGAATTGCATCCGATACTGCATCGCTTGAGGACTGGAGAGGAGTCTGGAATTCATGGTGGAGCAGTGAAATGCGTAGATATCATGAGGAACACTAGTGGCGTAGGCGAGACTCTGGACAGTTCCTGACGCTGAGGCACGAAGGCCAGGGGAGCAAACGGG	0	0	0	0.99643	0	0	0	0	0	0	0	0	0	0	0	0	0	0.993121	0	0	0.958854	0	0	0	0	0	0	0	0	0	0	0	0	0	0	0	0	0	0	0	0	0	0	0	0.956967	0	0	0	0
TACGAAGGGTGCAAGCGTTATCCGGATTCATTGGGTTTAAAGGGTGCGTAGGCGGGGTGGTAAGTCAGTGGTGAAATCCTGCGGCTCAACCGTAGAATTGCCATTGATACTGCCATTCTTGAGTAGGCTCGACGTGGGCGGAATGTGCCGTGTAGCGGTGAAATGCTTAGATATGGCACAGAACACCGATAGTGAAGACAGCTCACGAGGGCCAAACTGACGCTGAGGCACGAAAGCGTGGGGATCGAACAGG	0	0	0	0.965379	0	0	0.951355	0	0	0	0	0	0	0	0	0	0	0	0	0	0.987158	0	0	0	0	0	0	0	0	0	0	0.997417	0	0	0	0	0	0	0.976734	0	0.965379	0	0	0	0	0.978531	0.972874	0	0
TACGTAGGGGGCAAGCGTTATCCGGATTTACTGGGTGTAAAGGGAGCGTAGACGGAATGGCAAGTCTGATGTGAAAGGCCGGGGCTCAACCCCGGGACTGCATTGGAAACTGTCAATCTAGAGTACCGGAGGGGTAAGTGGAATTCCTAGTGTAGCGGTGAAATGCGTAGATATTAGGAGGAACACCAGTGGCGAAGGCGGCTTACTGGACGGTAACTGACGTTGAGGCTCGAAAGCGTGGGGAGCAAACAGG	0	0	0	0	0	0	0	0	0	0	0.970015	0	0	0	0	0	0	0	0	0	0	0	0	0	0	0	0	0	0.999481	0	0.993278	0.955834	0	0	0	0.974413	0	0	0.973366	0.986936	0.994948	0	0.996769	0	0	0	0	0	0
TACGTAGGGTGCGAGCGTTAATCGGAATTACTGGGCGTAAAGCGTGCGCAGGCGGTCATGCAAGACAGATGTGAAATCCCCGGGCTCAACCTGGGAACTGCATTTGTGACTGCATGACTGGAGTGTGGCAGAGGGGGATGGAATTCCGCGTGTAGCAGTGAAATGCGTAGATATGCGGAGGAACACCGATGGCGAAGGCAATCCCCTGGGCCTGCACTGACGCTCATGCACGAAAGCGTGGGGAGCAAACAGG	0	0	0	0	0.977329	0.957754	0.997602	0	0	0	0	0	0	0	0	0.957754	0	0.999822	0	0.98661	0.999412	0	0	0	0	0	0.998155	0	0	0	0	0	0	0	0	0	0	0	0	0	0.99617	0	0	0	0.970224	0.999994	0	0	0
GACGAACCGTACGAACGTTATTCGGAATTACTGGGCTTAAAGGGTTTGTAGGCGGCCTTGTAAGTCAGGTGTGAAAGCCCTCGGCTCAACCGAGGAATAGCGCTTGATACTGCAAGGCTTGAGGGAGACAGGGGTAAGCGGAACTGATGGTGGAGCGGTGAAATGCGTTGATATCATCAGGAACACCGGTGGCGAAAGCGGCTTACTGGGTCTCTTCTGACGCTGAGGAACGAAAGCTAGGGTAGCGAACGGG	0	0	0	0	0	0	0	0	0	0	0.994886	0	0.980988	0	0	0	0	0	0.974643	0	0	0	0	0.974198	0	0.985081	0	0	0	0	0	0	0.963534	0	0.974643	0	0.974198	0.9964	0.978071	0.985692	0	0.961662	0.998225	0	0	0	0	0.999318	0
TACGTAGGGTGCGAGCGTTGTCCGGAATTACTGGGCGTAAAGAGCTCGTAGGCGGTTTGTCGCGTCGTCTGTGAAATTCTGCAACTCAATTGCAGGCGTGCAGGCGATACGGGCAGACTTGAGTACTACAGGGGAGACTGGAATTCCTGGTGTAGCGGTGAAATGCGCAGATATCAGGAGGAACACCGGTGGCGAAGGCGGGTCTCTGGGTAGTAACTGACGCTGAGGAGCGAAAGCGTGGGGAGCGAACAGG	0	0	0	0	0	0	0	0	0	0	0	0	0	0	0	0	0	0	0	0	0	0	0	0	0	0.986655	0.989386	0	0	0	0	0.981258	0	0	0.989386	0	0	0.998865	0.999971	0.961442	0	0.958078	0.97534	0	0	0	0	0.956307	0
TACGAAGGGGGCTAGCGTTGTTCGGAATTACTGGGCGTAAAGCGCACGTAGGCGGATTGTTAAGTCAGAGGTGAAATCCCGGAGCTCAACTTCGGAACTGCCTTTGATACTGGCAATCTAGAGTCCGGAAGAGGTTAGTGGAATTCCCAGTGTAGAGGTGAAATTCGTAGATATTGGGAAGAACACCAGTGGCGAAGGCGGCTAACTGGTCCGGTACTGACGCTGAGGTGCGAAAGCGTGGGGAGCAAACAGG	0	0	0	0	0	0	0	0.968998	0	0	0.994838	0	0	0	0	0	0	0	0	0	0	0	0.95469	0	0	0.999647	0	0	0.98712	0	0	0	0	0	0.991728	0	0.968998	0.999647	0.999973	0.997645	0.999749	0.99377	0.997364	0	0	0	0	0.99865	0
AACGTAGGAGACAAACGTTATCCGGAGTTACTGGGCGTAAAGGGCGTGTAGGTGGTTTCGTAAGTCTGGCGTGAAATATCTCGGCTTAACCGAGGCAGGTCGTCGGATACTGCGAGACTAGAGGACGGTAGAGGCGTGTGGAATTCCGGGTGTAGTGGTGAAATGCGTAGAGATCCGGAGGAACACCAGTGGCGAAGGCGACACGCTGGGCCGTACCTGACACTGAGGCGCGATAGCATGGGGAGCAAACAGG	0	0	0.990565	0	0	0	0	0	0	0	0	0	0	0	0	0	0	0.991728	0	0	0	0	0	0.968998	0	0	0	0.999749	0	0	0	0	0	0	0	0	0	0	0	0	0	0	0	0	0	0	0	0	0.99985
TACGGGCGGGGCGAGCGTTGTTCGGATTCATTGGGTGTAAAGGGTGCGAAGGCGGTCGTCTAAGTCGAAGGTGAAATGTCTACGGCTCAACCGAGGCATTGCCTCCGATACTGGACGACTTGAGTGCGGAAGGGGAGCGTGGAATTCCTGGTGTAGCGGTGAAATGCGTAGATATCAGGAGGAACACCGGTGGCGAAGGCGACGCTCTGGTCCGTAACTGACGCTCATGCACGAAAGCCAGGGGAGCGAACGGG	0.950512	0.983364	0	0.999921	0.997058	0	0.999764	0	0	0	0	0	0	0.983364	0	0.950512	0	0.997066	0	0	0.989482	0	0	0	0	0	0.997066	0	0	0	0	0.991352	0	0	0	0	0	0	0	0	0	0	0	0	0.998352	0.974049	0.997058	0	0
TACGGAGGGTGCAAGCGTTATCCGGAATCACTGGGTTTAAAGGGTGCGTAGGCGGCTTAGTAAGTCAGGAGTGAAAGCCTGCGGCTTAACCGTAGAATTGCTTTTGATACTGCTGAGCTTGAATTAGGTTGAGGTTGGCGGAATGTGACATGTAGCGGTGAAATGCATAGATATGTCATAGAACACCAATTGCGAAGGCAGCTGACTAGACCTTAATTGACGCTGAGGCACGAAAGCGTGGGGAGCGAACAGG	0	0.97945	0	0	0	0	0	0.993026	0	0	0	0.97945	0	0	0	0	0	0	0	0.97945	0	0.999926	0	0	0	0.99609	0.995421	0	0	0.987953	0	0	0	0	0.995421	0	0	0	0.999919	0.973555	0.999994	0	0.979982	0	0	0.959269	0.996015	0.993171	0
TACGGGGGGGGCAAGCGTTGTTCGGAATTACTGGGCGTAAAGCGCGCGTAGGCGGCTTTTCAAGTCAGACGTGAAAGCCCCAGGCTTAACCTGGGAACTGCGTTTGATACTGTTAAGCTAGAGTGTGGAAGAGGCTACTGGAATTCCGTGTGTAGCGGTGAAATGCGTAGATATACGGAGGAACACCAGCGGCGAAGGCGGGTAGCTGGGCCAACACTGACGCTGAGGCGCGAAAGCTAGGGGAGCAAACGGG	0.950512	0.983364	0	0.999097	0.997058	0.950512	0.999764	0	0	0	0	0.983364	0	0	0	0.950512	0.950512	0	0	0.983364	0.989482	0.999519	0	0	0	0	0.999694	0	0	0	0	0	0	0	0	0	0.953173	0	0	0	0.972349	0	0	0	0	0.974049	0.997058	0	0
TACGGAGGGTGCGAGCGTTATCCGGAATTACTGGGTTTAAAGGGTGCGTAGGCGGCTTGGTAAGTCAGGAGTGAAAGTTTGCGGCTCAACCGTAAAATTGCTTTTGATACTGCCAGGCTAGAATCAGGATGAGGTCAGCGGAATGTGGCATGTAGCGGTGAAATGCATAGATATGCCATAGAACACCAATTGCGAAGGCAGCTGGCTAGACCTGGATTGACGCTGAGGCACGAAAGCGTGGGGAGCGAACAGG	0	0	0	0	0	0	0	0	0	0	0	0	0	0	0	0	0	0	0	0	0	0.999776	0	0	0	0	0	0	0	0	0	0	0	0	0	0	0	0	0	0	0	0	0	0	0	0	0	0	0
GACGAACCGTCCAAACGTTATTCGGAATCACTGGGCTTAAAGGGTGCGTAGGCGGCGCGGAAAGTTGGGTGTGAAATCCCTCGGCTCAACCGAGGAACTGCGCCCAAAACTACCGTGCTCGAGGGAGATAGAGGTGAGCGGAACTTAGGGTGGAGCGGTGAAATGCGTTGATATCCTAAGGAACACCGGTGGCGAAAGCGGCTCACTGGATCTTTTCTGACGCTGAGGCACGAAAGCTAGGGTAGCGAACGGG	0	0	0	0	0	0	0	0	0	0	0	0	0	0	0	0	0	0	0	0	0	0.956519	0	0	0	0	0.988711	0	0	0	0	0	0	0.957754	0	0	0.995982	0	0	0	0	0	0	0	0	0	0	0	0
TACGGAGGGTGCAAGCGTTGTTCGGAATTATTGGGCGTAAAGCGCGTGTAGGCGGCTTGATAAGTCTGGTGTGAAAGCCCGGGGCTTAACCCCGGAAGTGCACTGGATACTATCTAGCTAGAGGGTCGGAGAGGGAAGCGGAATTCTTGGTGTAGGGGTGAAATCCGTAGATATCAAGAGGAACACCGATGGCGAAGGCAGCTTCCTGGCCGACTTCTGACGCTGAGACGCGAAAGCGTGGGTAGCAAACAGG	0	0	0	0	0	0	0	0	0	0	0	0.983364	0	0	0	0	0	0	0	0	0	0	0	0	0	0	0	0	0	0.990535	0.983364	0	0	0	0	0.950512	0	0	0.999753	0	0	0.963245	0	0	0	0.974049	0.970964	0	0
TACGGGGGGAGCGAACGTTGTTCGGAATCACTGGGCGTAAAGGGCGTGCAGGCGGCTCGGTAAGTGGAAGGTGAAATGCCCTGGCTCAACCAGGGAACTGCCTTCCAGACTGCCGAGCTTGAGTGCGGGAGAGGATGGGAGAATTCCCGGTGTAGCGGTGGAATGCATTGATATCGGGAGGAATACCAGTGGCGAAGGCGCCCATCTGGCCCGACACTGACGCTCAGGCGCGAAAGCTAGGGGAGCAAACAGG	0	0	0	0	0	0	0	0	0	0.963675	0	0	0	0	0	0	0	0	0	0	0	0.999991	0	0.988755	0	0	0	0	0	0.978381	0	0	0	0	0	0	0	0	0	0	0	0	0	0	0	0	0	0.997849	0
TACGGAGGGTGCAAGCGTTGTTCGGAATTATTGGGCGTAAAGGGCGTGTAGGTGGCATCCCAAGTCTGGTGTGAAATCCCACGGCTCAACCGTGGAACTGCATTGGAAACTGGGACGCTCGAGGGTTGGAGGGGGTCGCGGAATTCCCGGTGTAGAGGTGAAATTCGTAGATATCGGGAGGAACACCAGTGGCGAAGGCGGCGACCTGGCCAATCACTGACACTGAGACGCGAAAGCGTGGGGAGCAAACAGG	0	0	0	0	0.963745	0.982135	0	0	0	0.963675	0	0.995902	0	0.995902	0	0	0	0	0.992909	0	0	0.978468	0.978381	0	0	0	0.998815	0	0	0.978381	0	0	0	0	0	0	0	0	0	0	0	0	0	0.963675	0	0	0.994313	0	0
TACGTAGGGGGCAAGCGTTGTCCGGATTTACTGGGTGTAAAGGGCGCGCAGGCGGGATAACAAGTCAGAGGTGAAATCCTACAGCTTAACTGTAGAACTGCCTTTGATACTGTTATTCTTGAGTTCGGAAGAGAGAGACGGAATTCCAGGTGTAGTGGTGAAATACGTAGATATCTGGAAGAACACCAGTTGCGAAGGCGGTCTCTTGGTCCGATACTGACGCTGAGGCGCGAAAGCGTGGGGAGCAAACAGG	0	0	0	0.994158	0	0	0.967752	0	0	0	0	0	0	0	0	0	0	0.989386	0	0	0	0.995716	0	0	0	0	0.989386	0	0	0	0	0.981258	0	0	0	0	0	0	0	0	0	0	0	0	0.992096	0.990013	0	0	0
TACGGAGGGTGCGAGCGTTATCCGGAATTACTGGGTTTAAAGGGTGCGTAGGCGGCTTTGTAAGTCAGGAGTGAAAGTTTGCGGCTCAACCGTAAAATTGCTTTTGATACTGCAGAGCTAGAATCAGGATGAGGTCAGCGGAATGTGGCATGTAGCGGTGAAATGCATAGATATGCCATAGAACACCAATTGCGAAGGCAGCTGGCTAGACCTGGATTGACGCTGAGGCACGAAAGCGTGGGGAGCGAACAGG	0	0.994731	0	0.985204	0	0.978562	0	0	0	0	0	0.95113	0	0.95113	0	0	0	0	0	0.994731	0	0.998425	0	0	0	0	0	0	0	0	0.95113	0.992821	0	0	0.989234	0.978562	0	0	0.996518	0	0.985204	0	0	0	0	0.971799	0.999441	0	0
GACGTAGGAAGCAAGCGTTGTCCGGAATTACTGGGCGTAAAGAGCTCGTAGGCGGGATCGTAAGTCTTAGAGTAAATCTCACGGCTCAACCGTGGGGCCTTCTGAGATACTGCGATTCTTGAGGATGTCAGAGGAAAGTGGAATTCCCGGTGTAGCGGTGAAATGCGTAGATATCGGGAGGAACACCAGTGGCGAAGGCGACTTTCTGGGACATTCCTGACGCTGAGGAGCGAAAGCGTGGGGAGCAAACGGG	0	0	0	0.978088	0	0	0	0	0	0	0	0	0	0	0	0	0	0	0	0	0	0	0	0	0	0	0	0	0	0	0	0	0	0	0	0	0	0	0	0.997512	0	0	0	0	0	0	0	0	0
TACGGAGGGTGCAAGCGTTAATCGGAATTACTGGGCGTAAAGCGCACGCAGGCGGTTTGTTAAGTCAGATGTGAAATCCCCGGGCTCAACCTGGGAACTGCATCTGATACTGGCAAGCTTGAGTCTCGTAGAGGGGGGTAGAATTCCAGGTGTAGCGGTGAAATGCGTAGAGATCTGGAGGAATACCGGTGGCGAAGGCGGCCCCCTGGACAAAGACTGACGCTCAGGTGCGAAAGCGTGGGGAGCAAACAGG	0	0	0	0.999244	0	0	0	0	0	0	0	0	0	0	0	0	0	0.981548	0	0	0	0.962557	0	0	0	0	0	0.999244	0	0	0	0	0	0	0	0	0	0	0	0	0	0	0	0	0	0	0	0	0.999513
TACGGAGGGGGCTAGCGTTGTTCGGAATTACTGGGCGTAAAGCGCACGTAGGCGGACCGGAAAGTTGGAGGTGAAATCCCAGGGCTCAACCTTGGAACTGCCTTCAAAACTATCGGTCTGGAGTTCGAGAGAGGTGAGTGGAATTCCGAGTGTAGAGGTGAAATTCGTAGATATTCGGAGGAACACCAGTGGCGAAGGCGGCTCACTGGCTCGATACTGACGCTGAGGTGCGAAAGCGTGGGGAGCAAACAGG	0	0	0	0	0	0	0	0.968998	0	0	0	0	0	0	0	0	0	0	0	0	0	0	0	0	0	0.996664	0	0	0.98712	0	0	0	0	0	0.999333	0	0.968998	0.981394	0.999973	0.98359	0.996367	0.99377	0.974359	0	0	0	0	0	0
TACGTAGGGTGCGAGCGTTAATCGGAATTACTGGGCGTAAAGCGTGCGCAGGCGGTTTTGTAAGACAGGTGTGAAATCCCCGGGCTTAACCTGGGAACTGCGCTTGTGACTGCAAGACTTGAGTGCGGCAGAGGGGGGTGGAATTCCACGTGTAGCAGTGAAATGCGTAGAGATGTGGAGGAACACCGATGGCGAAGGCAGCCCCCTGGGTCGACACTGACGCTCATGCACGAAAGCGTGGGGAGCAAACAGG	0	0	0	0.984879	0	0	0	0	0	0	0	0	0	0	0	0	0	0.975457	0.975457	0	0	0.988239	0	0	0	0	0	0.984879	0	0	0	0.961049	0	0	0	0	0	0	0	0	0	0	0	0	0	0	0	0	0.988239
TACGTAGGGTGCAAGCGTTATCCGGAATCATTGGGCGTAAAGCGTTCGTAGGTGGTTTGGAAAGTTTGCGGTTAAATCTGGTCGCTCAACGATCAAATCGCTGCAAAAACTCCCAAGCTAGAGATTGGCAGAGGCAACTGGAATTCCACATGTAGGGGTAAAATCCGTTGATATGTGGAGGAACACCAAAAGCGAAGGCAGGTTGCTGGGCCATTTCTGACACTGAGGAACGAAAGCGTGGGGAGCAAACAGG	0	0	0	0.999562	0.972874	0	0.994129	0	0	0	0	0	0	0	0	0	0	0.99891	0	0	0.987158	0	0	0	0	0	0.99891	0	0	0	0	0	0	0	0	0	0	0	0	0	0	0	0	0	0.991423	0	0.972874	0	0
TACGGAGGGTGCAAGCGTTGCTCGGAATTATTGGGCGTAAAGCGTATGTAGGCGGTCTTCTAAGTCTGATGTGAAATCCCGGGGCTTAACTCCGGAACTGCATTGGATACTGGAAGGCTAGAGAATGGTAGAGGATGGTGGAATTCCTGGTGTAGGGGTGAAATCCGTAGATATCAGGAGGAACATCAGTGGCGAAGGCGGCCATCTGGACCATGTCTGACGCTGAGATACGAAAGCGTGGGGAGCAAACAGG	0	0	0	0	0.965223	0	0.991613	0.951312	0	0	0	0	0	0	0	0	0	0.998243	0	0	0.982646	0.999513	0	0	0	0	0.998243	0.990778	0	0	0	0	0	0	0	0	0.951312	0	0	0	0.990778	0	0	0	0.986876	0	0	0	0.999513
TACAGAGGGTGCAAGCGTTGTCCGGAATTACTGGGCGTAAAGGGCGCGTAGGCGGTCCAATAAGTAGGGGGTGAAATCTCACGGCTCAACCGGGAGGCTGCCTTCTAGACTGTTGGACTTGAGCACGGTAGAGGCAGATGGAATTCCCGGTGTAGCGGTGGAATGCGTAGAGATCGGGAAGAACACCAGTGGCGAAGGCGGTCTGCTGGGCCGTTGCTGACGCTGAGGCGCGACAGCGTGGGGAGCAAACAGG	0	0	0	0.999999	0	0	0	0	0	0	0	0	0	0	0	0	0	0.966988	0	0	0	0.970135	0	0	0	0	0	0	0	0.994275	0	0.978531	0	0	0	0	0	0	0	0	0.987606	0	0	0	0	0	0	0	0
TACAGAGAGTGCAAGCGTTAATCGGAATTATTGGGCGTAAAGGGTGTGTAGGTGGTTAAAATAGTTAAATGTGAAATCCCAAAGCTTAACTTTGGAACTGCGTTTAATACTTTTTGACTAGAGTATTGTAGGGGAAAGTAGAATTTTCGGTGTAGCGGTGAAATGCGTAGATATCGAAAGGAATACCAGAGGCGAAGGCGACTTTCTGGGCAAATACTGACACTGAAACACGAAAGCGTGGGGAGCAAACAGG	0.982135	0.995902	0	0.999978	0.999612	0	0.99972	0	0	0	0	0.959608	0	0.995902	0	0.982135	0	0.999992	0	0	0.989175	0.978468	0	0	0	0	0.998815	0	0	0	0	0	0	0	0	0	0	0	0	0	0	0	0	0	0.999443	0	0.994313	0	0
AACGTAGGGGGCGAGCGTTATCCGGAATCACTGGGCGTAAAGGGCGTCTAGGCGGCACGCCAAGTCTTGCGTGAAAGCTCCTGGCTCAACTAGGAGAGTGCGTGGGAAACTGGCGAGCTTGAGACGTGGAGGGGTGCACGGAATTCCCGGTGGAGTGGTGGAATGCGTTGAGATCGGGAGGAACACCAGAAGCGAAGGCGGTGCACTGGCCACGGACTGACGCTGAAGCGCGACAGCGTGGGGAGCGAACGGG	0.964091	0.989288	0	0.999978	0.99844	0	0.999906	0	0	0	0	0.989288	0	0.989288	0	0.964091	0	0.998864	0	0	0	0	0	0	0	0	0.998864	0	0	0	0	0	0	0	0	0	0	0	0	0	0	0	0	0	0.999414	0	0.982458	0	0
TACGAAGGGGGCTAGCGTTGCTCGGAATTACTGGGCGTAAAGGGCGCGTAGGCGGCGATCTCAGTCAGGCGTGAAAGCCCCGGGCTCAACCTGGGAACTGCGCTTGAGACGGGGTTGCTTGAGGACGGGAGAGGGTGGTGGAATTCCCAGTGTAGAGGTGAAATTCGTAGATATTGGGAAGAACACCGGTGGCGAAGGCGGCCACCTGGCCCGTTACTGACGCTGAGGCGCGAAAGCGTGGGGAGCAAACAGG	0	0	0	0.997777	0.983784	0	0.997199	0	0	0	0	0	0	0	0	0	0	0	0	0	0	0.952357	0	0	0	0	0.999597	0	0	0	0	0.987558	0	0	0	0	0	0	0	0	0	0	0	0	0	0.992489	0.983784	0	0
TACGAAGGGGGCTAGCGTTGTTCGGAATCACTGGGCGTAAAGCGCACGTAGGCGGACTTTTAAGTCAGAGGTGAAAGCCTGGAGCTCAACTCCAGAACTGCCTTTGATACTGGGAGTCTCGAGTTCGGAAGAGGTTGGTGGAACTGCGAGTGTAGAGGTGAAATTCGTAGATATTCGCAAGAACACCAGTGGCGAAGGCGGCCAACTGGTCCGATACTGACGCTGAGGTGCGAAAGCGTGGGGAGCAAACAGG	0	0	0	0	0	0	0	0	0	0	0	0	0	0	0	0	0	0	0	0	0	0	0	0	0	0	0	0	0	0	0	0.997417	0	0	0	0	0.961049	0	0	0	0	0	0	0	0	0	0	0	0
TACAGAGGGTGCAAGCGTTGTTCGGAATCATTGGGCGTAAAGCGCGTGTAGGCGGCCATCTCAGTCTGGTGTGAAAGCCCGGGGCTTAACCCCGGAAGTGCACTGGATACTAGGTGGCTAGAGGGTATGAGGGGAGATTGGAATTCATGGTGTAGGGGTGAAATCCGTAGATATCATGAGGAACATCAGTGGCGAAGGCGAATCTCTGGCATATTTCTGACGCTGAGACGCGAAAGCGTGGGGAGCAAACAGG	0.969616	0	0	0.999839	0.99888	0.969616	0.998933	0	0	0	0	0.991486	0	0	0	0.969616	0	0	0	0	0.973784	0	0.958602	0	0	0	0.995104	0	0	0	0	0.999741	0	0	0	0	0	0	0	0	0	0	0	0	0	0.994541	0.99888	0	0
CACGTAGGCACCAAGCGTTGTCCGGATTTATTGGGCGTAAAGAGCTCGTAGGCGGTTCAGTAAGTCGGGTGTGAAAACTCTGGGCTTAACCCAGAGACGCCACCCGATACTGCTGTGACTAGAGTGCGGTAGGGGAGTGGGGAATTCCTGGTGTAGCGGTGAAATGCGCAGATATCAGGAGGAACACCGGTGGCGAAGGCGCCACTCTGGGCCGTAACTGACGCTGAGGAGCGAAAGCGTGGGTAGCAAACAGG	0	0	0	0.99055	0	0	0.955659	0	0	0	0	0	0	0	0	0	0	0.983784	0	0	0	0	0	0	0	0	0.983784	0	0.982458	0	0	0.972874	0	0	0	0	0	0	0	0	0	0	0	0	0.987579	0.982458	0	0	0
TACGTAGGGTCCAAGCGTTATCCGGAATTACTGGGCGTAAAGCGTCTGTAGGCGGCTTAATAAGTCGAGTGCGAAATCTTGCGGCTCAACCGTATAGACTGTACTCGAAACTATTTCGCTAGAGGTAGGTAGAGGCAAGTGGAATTTCTGGTGTAGGAGTGACATCCGTAGATATCAGAAGGAACACCAATGGCGAAGGCAGCTTGCTGGGCCTTACCTGACGCTCAGAGACGAAAGCGTGGGGAGCGAACGGG	0	0	0	0.999749	0.978963	0	0.995926	0	0	0	0	0	0	0	0	0	0	0.991728	0	0	0.990565	0.997645	0	0	0	0	0.999333	0	0	0	0	0	0	0	0	0	0	0	0	0	0	0	0	0	0.966974	0	0.978963	0	0.98359
TACGAAGGGTGCAAGCGTTATCCGGATTCATTGGGTTTAAAGGGTGCGTAGGCGGAGTGTTAAGTCAGTGGTGAAATCCTGCAGCTCAACTGTAGACTTGCCATTGATACTGACGCTCTTGAGTGCGCTTGAAGTGGGCGGAATGTGCCGTGTAGCGGTGAAATGCTTAGATATGGCACAGAACACCAATTGCGAAGGCAGCTCACTAAGGCGATACTGACGCTGAGGCACGAAAGCGTGGGGATCGAACAGG	0	0	0	0	0.965223	0	0.991613	0	0	0	0	0	0	0	0	0	0	0.981548	0	0	0	0.962557	0	0	0	0	0.998243	0	0	0	0	0	0	0	0	0	0.951312	0	0	0	0.990778	0	0	0	0.986876	0	0.965223	0	0
GACGAACCACCCAAACGTTATTCGGAATTACTGGGCTTAAAGAGTGCGTAGGCGGCCTGGAAAGTAAGGTGTGAAATCCCACAGCTCAACTGTGGAACTGCGCTTTAAACTTCCCGGCTAGAGGGATATAGAGGTGAGCAGAACAGATGGTGGAGCGGTGAAATGCGTTGATATCATCTGGAATACCGGAGGCGAAGGCGGCTCACTGGGTATCTTCTGACGCTGAGGTACGAAAGCCAGGGTAGCGAACGGG	0	0	0	0.999562	0	0	0.951355	0	0	0	0	0	0	0	0	0	0	0	0	0	0	0	0	0	0	0	0.987558	0	0	0	0	0	0	0	0	0	0	0	0	0	0	0	0	0	0	0	0.972874	0	0
TACAGAGGTGGCGAGCGTTGTTCGGATTTACTGGGCGTAAAGGGTGCGTAGGCGGTTCTGCGTGTCGGATGTGAAATCTCACTGAAAACGGTGAAACGGCATTCGAAACTGCAGGGCTAGAGTGCAGGAGAGGATGGCGGAATTCTCGGTGTAGCGGTGAAATGCGTTGATATCGAGAGGAACGCCGGTGGCGAAGGCGGCCATCTGGACTGCAACTGACGCTGAGGCACGAAAGCTAGGGGAGCAAACAGG	0	0	0	0	0	0	0	0	0	0	0	0	0	0	0	0	0	0	0	0	0	0	0	0	0	0	0	0.989801	0	0	0	0	0	0	0	0	0	0.970224	0	0	0	0	0	0	0	0	0	0	0.993346
TACGGGGGGGGCAAGCGTTGTTCGGAATTACTGGGCGTAAAGGGCGCGTAGGCGGCTCTTCAAGTCAGCCGTGAAATCTCCAGGCTTAACCTGGAAGGGTCGGTTGATACTGTCGAGCTAGAGTGTAGAAGAGGCAACTAGAATTCCGTGTGTAGCGGTGAAATGCGTAGATATACGGAGGAATACCTGCGGCGAAGGCGGGTTGCTGGGCTAACACTGACGCTGAGGCGCGAAAGCTAGGGTAGCAAACGGG	0	0	0	0	0	0	0	0.951312	0	0	0	0	0	0	0	0	0	0	0	0	0	0	0	0	0	0	0	0	0	0	0	0	0	0	0.981548	0	0	0.953313	0	0	0	0	0.994244	0	0	0	0	0.974457	0.962557
AACGTAGGGTGCAAGCGTTGTCCGGAATTACTGGGTGTAAAGGGAGCGCAGGCGGACCGGCAAGTTGGAAGTGAAAACTATGGGCTCAACCCATAAATTGCTTTCAAAACTGCTGGCCTTGAGTAGTGCAGAGGTAGGTGGAATTCCCGGTGTAGCGGTGGAATGCGTAGATATCGGGAGGAACACCAGTGGCGAAGGCGGTCTACTGGGCACCAACTGACGCTGAGGCTCGAAAGCATGGGTAGCAAACAGG	0	0	0	0	0	0	0	0	0	0	0	0	0	0	0	0	0	0	0	0	0	0	0	0	0	0	0	0.960139	0	0	0	0	0	0	0	0	0	0	0	0	0	0	0	0	0	0	0	0	0
TACGTAGGGTGCAAGCGTTAATCGGAATTACTGGGCGTAAAGCGTGCGCAGGCGGTTATGCAAGACAGATGTGAAATCCCCGGGCTCAACCTGGGAACTGCATTTGTGACTGCATGACTTGAGTACGGTAGAGGGGGATGGAATTCCGCGTGTAGCAGTGAAATGCGTAGATATGCGGAGGAACACCGATGGCGAAGGCAATCCCCTGGACCTGTACTGACGCTCATGCACGAAAGCGTGGGGAGCAAACAGG	0	0	0	0	0	0	0	0	0	0	0.956998	0	0	0	0	0	0	0	0	0	0	0	0	0	0	0.999965	0	0	0.999575	0	0	0.974794	0	0	0.99891	0	0	0.970137	0.999925	0	0.965379	0	0.996086	0	0	0.978531	0	0	0
TACGTAGGGCGCAAGCGTTGTCCGGATTTATTGGGCGTAAAGGGCTCGTAGGCGGTCTGTCACGTCGGATGTGAAAACTCGGAGCTCAACTCCGGGCCTGCATTCGATACGGGCAGACTAGAGTTCGGTAGGGGAGACTGGAACTCCTGGTGTAGCGGTGGAATGCGCAGATATCAGGAAGAACACCGATGGCGAAGGCAGGTCTCTGGGCCGATACTGACGCTGAGGAGCGAAAGCGTGGGGAGCGAACAGG	0	0	0	0	0	0	0	0	0	0	0	0	0	0	0	0	0	0	0	0.996839	0	0	0	0	0	0	0	0	0	0	0	0	0	0	0.999297	0	0	0.995336	0	0.951679	0.998924	0	0	0	0	0	0	0.979382	0
TACGGAGGATCCAAGCGTTATCCGGATTTACTGGGCGTAAAGAGTTGCGTAGGCGGTTTACCAAGCAAGGCATGAAATAGTGTGGCTCAACCATACTGCTATGTTTTGAACTGGTAGACTAGAGGATGAGAGAGGTTATTGGAATTCCAAGTGTAGGAGTGAAATCCGTAGATATTTGGAGGAACACCGATGGCGTAGGCAGATAACTGGCTCATTCCTGACGCTCAGGCACGAAAGCGTGGGTAGCAAACGGG	0	0	0	0	0	0	0	0	0	0	0.999905	0	0	0	0	0	0	0	0.975457	0	0	0	0	0	0	0.995982	0	0.984879	0.996987	0	0	0	0	0	0	0	0	0.995982	0	0	0	0	0.951312	0	0	0	0	0.997759	0
TACAGAGGGTGCAAGCGTTGCTCGGAATCATTGGGCGTAAAGCGCGTGTAGGCGGTCTTCTAAGTCTGGTGTGAAAGCCCGGGGCTCAACCCCGGAAGTGCACTGGATACTGGAAGACTAGAGGACGAGAGGGGAGATTGGAATTCCTGGTGTAGGGGTGAAATCCGTAGATATCAGGAGGAACATCAGTGGCGAAGGCGAATCTCTGGCTCGTATCTGACGCTGAGACGCGAAAGCGTGGGGAGCAAACAGG	0	0	0.968946	0	0	0	0	0	0	0	0.996048	0	0	0	0	0	0	0	0.995587	0	0.968946	0	0	0	0	0.9997	0	0.997844	0	0	0	0	0	0	0.96106	0	0	0.995659	0.99166	0	0	0	0.987885	0	0	0.999805	0	0	0.998515
GACGGAGGGGGCAAGCGTTGTCCGGACTTACTGGGCGTAAAGGGCCCGTAGGCGGCCTGGTGCGTCGGTGCTGAAAGCGCCCCGCTTAACGGGGTGAGGCGTGCCGATACGACCAGGCTCGAGGCAGGCAGAGGGTGGCGGAATTCCGGGTGTAGTGGTGAAATGCGTAGAGATCCGGAGGAACGCCTGTGGCGCAAGCGGCCACCTGGGCCTGACCTGACGCTGAGGGGCGAAAGCGTGGGGAGCGAACCGG	0	0	0	0	0	0	0	0	0	0	0.95727	0	0	0	0	0	0	0	0	0	0	0	0	0	0	0.983029	0	0	0	0	0	0	0	0	0	0	0	0.983029	0	0	0	0	0.991613	0	0	0	0	0.991306	0
TACGGAGGGAGCTAGCGTTGTTCGGAATTACTGGGCGTAAAGCGCACGTAGGCGGCTACTCAAGTCAGAGGTGAAAGCCCGGGGCTCAACCCCGGAACTGCCTTTGAAACTAGGTAGCTAGAATCTTGGAGAGGCGAGTGGAATTCCGAGTGTAGAGGTGAAATTCGTAGATATTCGGAAGAACACCAGTGGCGAAGGCGACTCGCTGGACAAGTATTGACGCTGAGGTGCGAAAGCGTGGGGAGCAAACAGG	0	0	0	0	0	0	0	0.961049	0	0	0.999978	0	0	0	0	0	0	0	0	0	0	0	0	0.961049	0	0.999315	0	0	0.996068	0	0	0	0	0	0	0	0	0.999965	0.999235	0.974974	0	0.991277	0.996086	0	0	0	0	0.984826	0
TACGGAGGGTGCAAGCGTTATCCGGATTTACTGGGTTTAAAGGGTGCGCAGGCGGTAAAGTAAGTCAGTGGTGAAAGCTCACAGCTCAACTGTGAAACTGCCATTGATACTGCTATACTTGAGTTTGGGAGAGGTAGGCGGAATACATCATGTAGCGGTGAAATGCATAGATATGATGTAGAACACCGATTGCGAAGGCAGCTTACTAAACCAACACTGACGCTCATGCACGAAAGCGTGGGTAGCGAACAGG	0	0	0.993121	0	0.983784	0	0.997199	0	0	0	0	0	0	0	0	0	0	0	0	0	0.993121	0	0	0	0	0.953955	0	0.999859	0.992489	0	0	0.987558	0	0	0.967489	0	0	0	0.974643	0	0	0	0	0	0	0.998864	0	0	0.999919
GACGTACCACCCAAACGTTATTCGGAATCACTGGGCTTAAAGAGTCCGTAGGCGGCTCGGTAAGTTGGATGTGAAATACCTCGGCTCAACCGAGGAACTGCATTCAAAACTACCGAGCTTGAGAGAGACAGAGGTAAGCGGAACTGATGGTGGAGCGGTGAAATGCGTTGATATCATCAGGAACACCGGTGGCGAAAGCGGCTTACTGGGTCTCTTCTGACGCTGAGGAACGAAAGCTAGGGGAGCGAACGGG	0	0.997583	0	0	0	0	0	0	0	0	0	0.973037	0	0.973037	0	0	0	0	0	0	0	0.966807	0	0	0	0	0.98591	0	0	0	0	0	0	0	0	0	0	0	0	0	0	0	0	0.973443	0.970298	0	0.978017	0	0
AACGGAGGGTGCAAGCGTTGTTCGGAATTACTGGGCGTAAAGCGCGTGCAGGTGGTCTTTTAAGTTTCGTGTGAAATCCCATGGCTTAACCATGGAACGGCGCGGAAAACTGAAAGACTTGAATACGGGAGAAGAGGGCGGAATTCCCAGTGTAGAGGTGAAATTCGTAGATATTGGGAGGAACACCGGCGGCGAAAGCGGCTCTCTAGACCGATATTGACGCTCATACGCGAGAGCGTGGGTAGCAAACAGG	0	0.989288	0	0.999999	0.99844	0	0.998389	0	0	0	0	0.989288	0	0	0	0	0	0	0	0	0	0	0	0	0	0	0.999996	0	0	0	0	0	0	0	0	0	0	0	0	0	0	0	0	0	0.999953	0	0.982458	0	0
TACGGAGGGTGCAAGCGTTGTTCGGAATTATTGGGCGTAAAGCGCGTGTAGGCGGCCATAAAAGTCTGGTGTGAAAGCCCGGGGCTTAACCCCGGAAGTGCACTGGATACTATATGGCTAGAGGGTAAGAGAGGAAAGCGGAATTCCTGGTGTAGGGGTGAAATCCGTAGATATCAGGAGGAACACCGATGGCGAAGGCAGCTTTCTGGCTTACATCTGACGCTGAGACGCGAAAGCGTGGGTAGCAAACAGG	0	0	0	0	0	0	0	0	0	0	0.998318	0	0	0	0	0	0	0	0	0	0	0	0	0	0	0.997602	0	0	0	0	0	0	0	0	0	0	0	0.983029	0.979545	0.98972	0	0	0.991613	0	0	0	0	0.999942	0
TACGAGGGGAGCTAGCGTTGTTCGGAATTACTGGGCGTAAAGGGCGTGTAGGCGGTACCATAAGTCAGATGTGAAAGCCCTAGGCTTAACCTAGGAATTGCATTTGATACTGTGGAACTAGAGATCGAGAGAGGTAAGTGGAATTACGAGTGTAGAGGTGAAATTCGTAGATATTCGTAAGAACACCAGTGGCGAAGGCGACTTACTGGCTCGATACTGACGCTAAGGCGCGAAAGCGTGGGGAGCAAACAGG	0	0	0	0	0	0	0	0	0	0	0	0	0	0	0	0	0	0	0	0	0	0.952357	0	0	0	0	0.967489	0	0	0.963186	0	0	0	0	0	0	0	0.988711	0.974643	0	0	0	0	0	0	0	0	0	0
TACGTATGGTGCAAGCGTTATCCGGATTTACTGGGTGTAAAGGGAGCGCAGGCGGTGCGGCAAGTCTGATGTGAAAGCCCGGGGCTCAACCCCGGTACTGCATTGGAAACTGTCGTACTAGAGTGTCGGAGGGGTAAGCGGAATTCCTAGTGTAGCGGTGAAATGCGTAGATATTAGGAGGAACACCAGTGGCGAAGGCGGCTTACTGGACGGTAACTGACGTTGAGGCTCGAAAGCGTGGGGAGCAAACAGG	0	0	0	0	0	0	0	0	0	0	0	0	0	0	0	0	0.994772	0	0	0	0	0	0	0	0	0.98086	0	0	0.966831	0	0	0	0.975428	0	0.95772	0	0	0	0.980247	0	0.95922	0	0.977683	0.986712	0	0	0	0	0
GACAGAGGGTGCAAACGTTGTTCGGAATTACTGGGCATAAAGCGCACGTAGGTGGTCCGCTAAGTCGCGTGTGAAATCCCCCGGCTCAACCGGGGAATTGCGCGTGATACTGGCGGGCTAGAGATCGGGAGGGGTGAGTGGAACTCCAGGTGGAGCGGTGAAATGCGTAGATATCTGGAGGAACACCGGTGGCGAAAGCGACTCACTGGCCCGACACTGACACTGAGGTGCGAAAGCTAGGGTAGCAAACGGG	0	0	0	0	0	0	0	0	0	0	0	0.959608	0	0	0	0	0	0	0	0	0	0	0	0	0	0	0	0	0	0	0	0	0	0	0	0	0	0.999731	0	0	0	0	0	0	0	0	0	0.990343	0
TACGTAGGACCCAAGCGTTATCCGGAGTGACTGGGCGTAAAGAGTTGCGTAGGCGGTTATTTAAGTGAGTAGTGAAATCTGGTGGCTCAACCATCAACACATTATTCAAACTGGATAACTCGAGAATGGTAGAGGTAGCTGGAATTTCTTGTGTAGGAGTGAAATCCGTAGATATAAGAAGGAACACCAATGGCGTAGGCAGGCTACTGGACCATTTCTGACGCTGAGGCACGAAAGCGTGGGGAGCGAACCGG	0	0	0.968946	0	0	0	0.983301	0	0	0	0	0	0	0	0	0	0	0	0	0	0.968946	0	0	0	0	0	0.96106	0.997844	0.999805	0	0	0.991277	0	0	0.96106	0	0	0	0.961662	0	0	0	0	0	0	0.996972	0	0	0.998515
TACGTAGGGGTCGAGCGTTGTCCGGAGTTACTGGGCGTAAAGCGCATGCAGGCGGCTCATTACGCATGGCGTGAAAGCCCCCGGCTTAACCGGGGAGGGTCGTCGTGAACGGGTGAGCTTGAGGGTATCAGGGGCTGGTGGAATTCCCGGTGTAGTGGTGAAATGCGTAGAGATCGGGAGGAACACCTGTGGCGAAGGCGGCCAGCTGGGATACACCTGACGCTGAGATGCGAAGGCGTGGGGAGCGAACGGG	0	0	0.989482	0	0	0.950512	0	0.953173	0	0	1	0	0	0	0	0	0	0	0.999694	0	0	0	0	0.953173	0	1	0	0	1	0	0.983364	0.959136	0.971132	0	0.983364	0.950512	0	0.989176	0.999971	0	0	0.993855	0.99988	0	0	0	0	0	0
AACGTAGGAGACAAACGTTATCCGGAGTTACTGGGCGTAAAGGGCGTGTAGGTGGTTATGTAAGTCTGGCGTGAAATTTTTCGGCTTAACCGGGAAAGGTCGTCGGATACTGCAGGACTCGAGGACGGTAGAGGCGTGTGGAATTCCGGGTGTAGTGGTGAAATGCGTAGAGATCCGGAGGAACACCAGTGGCGAAGGCGACACGCTGGGCCGTACCTGACACTGATGCGCGACAGCATGGGGAGCAAACAGG	0	0	0	0	0	0	0	0	0	0	0	0	0	0	0	0	0	0	0	0	0	0	0	0	0	0.98401	0	0	0	0	0	0	0	0	0	0	0	0	0.999735	0	0	0	0	0	0	0	0	0	0
CACGTAGGAGGCAAACGTTATCCGGAATTACTGGGCGTAAAGCGCACGCAGGCGGCATCGTAAGTCCGACGTGAAAGCTCCCGGCTTAACTGGGAGAGGCCGTTGGATACTGCGAAGCTCGAGGTTGGGAGAGGAGAGTGGAATTCCCGGTGTAGTGGTGGAATGCGTAGATATCGGGAGGAACTCCAGTGGCGAAAGCGACTCTCTGGCCTACACCTGACGCTAAAGTGCGAAAGCGTGGGTAGCGAACAGG	0	0	0.997461	0	0	0	0	0	0	0	0.978177	0.969142	0	0	0	0	0	0	0.952357	0.969142	0	0.985604	0	0	0	0	0	0.995889	0	0	0	0	0	0	0	0	0	0	0	0	0	0	0	0	0	0	0	0	0.985604
TACAGAGGTCCCAAGCGTTGTTCGGATTCACTGGGCGTAAAGGGTGCGTAGGTGGTGGATTAAGTCGGGTGTGAAATCTCCGGGCTCAACCCGGAGCGTGCGCCCGAAACTGATCCGCTAGAGGATAGGAGGGGAGACTGGAATTCTCGGTGTAGCAGTGAAATGCGTAGATATCGAGAGGAACACCGGTGGCGAAGGCGAGTCTCTGGACCATTCCTGACACTGAGGCACGAAAGCCGGGGGAGCAAACAGG	0.996742	0.955394	0	0	0	0	0	0	0	0	0	0	0	0.993584	0	0	0.96209	0.99546	0	0.955394	0.976871	0.991496	0	0	0	0	0.980007	0	0	0	0	0	0	0	0.980007	0	0.95283	0	0	0	0.999907	0	0	0	0	0.988428	0	0	0
TACGAACCGTACAAACGTTATTCGGAATCACTGGGCTTAAAGGGTGCGTAGGCGGCCATGTAAGTGAGGTGTGAAATCCCTCGGCTCAACCGAGGAACTGCGCTTCATACTGCATGGCTTGAGGGAGACAGGGGTAAGCGGAACTGATGGTGGAGCGGTGAAATGCGTTGATATCATCAGGAACACCGGTGGCGAAAGCGGCTTACTGGGTCTCTTCTGACGCTGAGGTACGAAAGCTAGGGGAGCGAACGGG	0	0	0	0	0	0	0	0	0	0	0.988599	0	0	0	0	0	0	0	0.967489	0	0	0	0.963186	0	0	0.998155	0.99458	0	0.999899	0	0	0	0	0	0.99458	0	0.975457	0.988711	0.999877	0.952357	0	0.995587	0.998243	0	0	0	0	0	0
TACGTAGGTGGCGAGCGTTATCCGGAATGATTGGGCGTAAAGGGTGCGTAGGTGGCAGATCAAGTCTGGAGTAAAAGGTATGGGCTCAACCCGTACTGGCTCTGGAAACTGATCAGCTAGAGAACAGAAGAGGACGGCGGAACTCCATGTGTAGCGGTAAAATGCGTAGATATATGGAAGAACACCGGTGGCGAAGGCGGCCGTCTGGTCTGGATTCTGACACTGAAGCACGAAAGCGTGGGGAGCAAATAGG	0.950512	0	0	0	0	0.950512	0	0	0	0	0	0	0	0.983364	0	0	0	0	0	0	0	0	0	0	0	0.960364	0	0	0	0	0	0.991352	0	0	0	0	0.953173	0.997819	0.998431	0	0	0.963245	0	0	0	0.999844	0	0	0
GACGAACCGTGCGAACGTTATTCGGAATCATTGGGCTTAAAGAGCGCGTAGGCGGCGTCGTAAGTTAGAGGTGAAATCCCATCGGCTCAACCGTGGAACTGCCCCTAATACTGCGATGCTTGAGGGAGGTAGGGGCATGTGGAACTTCCAGTGGAGCGGTGAAATGTGTTGAGATTGGAAGGAACGCCAGTGGCGAAAGCGACGTGCTGGATCTCTTCTGACGCTGAGGCGCGAAAGCTAGGGTAGCGAACGGG	0	0	0	0	0	0	0	0.984879	0	0	0.999997	0	0	0	0	0	0	0	0.997777	0	0	0	0	0.984879	0	0.999958	0	0	0.999707	0	0.962471	0	0	0	0.984389	0	0	0.999999	0.998733	0.978088	0	0.997844	0.999244	0	0	0	0	0.998604	0
TACGTAGGTGGCAAGCGTTATCCGGAATTACTGGGCGTAAAGCGCACGCAGGCGGCTGTCCAAGTCTGACGTGAAAGCTCCTGGCTTAACTGGGAGAGGTCGTTGGAAACTAGATGGCTTGAGGTGAGGAGAGGGGTGTAGAATTCCCGGTGTAGTGGTGGAATGCGTAGATATCGGGAGGAATACCAGTGGCGAAAGCGGCACCCTGGCCTTGGCCTGACGCTCAGGTGCGAAAGCGTGGGGAGCGAACGGG	0	0	0	0	0	0.974413	0	0	0	0	0	0	0.951225	0	0.951225	0	0	0	0	0	0	0	0	0	0	0	0	0	0.986857	0	0.993278	0.998334	0	0	0	0.974413	0	0	0	0	0.999189	0	0	0	0	0	0	0	0
GACAGAGGATGCAAACGTTGCTCGGAATTACTGGGCGTAAAGCGCGCGCAGGCGGTCCCGTAAGTCGGGTGTGAAAGCCCCGGGCTCAACCCGGGAAGTGCACTCGATACTGCGAGACTGGAGTACTGGAGAGGAGAGCGGAATTCTCGGTGTAGAGGTGAAATTCGTAGATATCGGGAGGAACACCAGCGGCGAAGGCGGCTCTCTGGACAGATACTGACGCTGAGGCGCGAAAGCGTGGGAAGCAAACAGG	0	0	0	0	0.965223	0	0.991613	0	0	0	0	0	0	0	0	0	0	0.998243	0	0	0.982646	0.9936	0	0	0	0	0.981548	0	0	0	0	0	0	0	0	0	0	0	0	0	0	0	0	0	0	0	0.965223	0	0.962557
TACAGAGGGTGCAAACGTTGTTCGGAATTACTGGGCATAAAGCGCGCGTAGGCGGCGATGTAAGTGTAGGGTGAAATCCCACGGCTTACCCGTGTGAATTGCCCCGCATACTGCATTGCTCGAGTGTGGTAGGGGAGAGCGGAACTCCTGGTGGAGCGGTGAAATGCGTAGATATCAGGAGGAACACCGGTGGCGAAGGCGGCTCTCTGGTCCACTACTGACGCTGAAGTGCGAAAGCTAGGGTAGCGAACGGG	0	0	0	0	0	0	0	0.975457	0	0	0.997718	0	0	0	0	0	0	0	0	0	0	0	0	0	0	0.998155	0.967489	0	0.998864	0.963186	0	0.987558	0	0	0.99458	0	0.975457	0.998155	1	0	0	0.995587	0.981548	0	0	0	0	0	0
TACAGAGGGTGCAAGCGTTATTCGGAATTATTGGGCATAAAGCGCATGTAGGTGGTTTAATAAGTCTGATGTGAAAGCCCCGGACTCAATTCGGGAAGTGCATTGGATACTGTTAGGCTAGAGTATGGGAGAGGTGAGCGGAATTCCAGGTGTAGAGGTGAAATTCGTAGATATCTGGAGGAACAACAGAGGCGAAGGCGGCTCACTGGACCATTACTGACACTGAGATGCGAAAGCGTGGGGAGCAAACAGG	0	0	0	0.984389	0	0	0	0	0	0	0	0	0	0	0	0	0	0	0	0	0	0.99861	0	0	0	0	0.999597	0	0	0	0	0	0	0	0	0	0	0	0	0	0	0	0	0	0.977288	0	0.983784	0	0
TACAGAGGGTGCAAGCGTTAATCGGAATTACTGGGCGTAAAGCGCGCGTAGGCCGTTGGGTAAGTCGGATGTGAAATCCCCGGGCTTAACCTGGGAATTGCATTCGATACTGCCTGACTAGAGTGTGGAAGAGGGAAGCGGAATTTCCGGTGTAGCGGTGAAATGCGTAGATATCGGAAGGAACACCAGTGGCGAAGGCGGCTTCCTGGTCCAACACTGACGCTGAGGCGCGAAAGCGTGGGGAGCGAACAGG	0	0.983364	0	0	0	0	0	0	0	0	0	0.983364	0	0	0	0	0	0	0	0	0	0.982396	0	0	0	0	0.983364	0	0	0	0	0	0	0.950512	0	0	0	0	0.972254	0	0	0	0	0	0.999843	0	0.970964	0	0
TACGAAGGGGGCTAGCGTTGTTCGGATTTACTGGGCGTAAAGCGCACGTAGGCGGATCGTTAAGTCGGGGGTGAAATCCTGGAGCTCAACTCCAGAACTGCCTTCGATACTGGCGATCTCGAGTCCGGAAGAGGTGAGTGGAACTCCTAGTGTAGAGGTGGAATTCGTAGATATTAGGAAGAACACCAGTGGCGAAGGCGGCTCACTGGTCCGGTACTGACGCTGAGGTGCGAAAGCGTGGGGAGCAAACAGG	0	0	0	0	0	0	0	0	0	0	0	0	0	0	0	0	0	0	0	0	0	0	0	0	0	0.997848	0	0	0.982458	0	0	0	0	0	0	0	0	0	0	0	0	0	0.965223	0	0	0	0	0	0
TACGGAGGGAGCTAGCGTTGTTCGGAATTACTGGGCGTAAAGCGCACGTAGGCGGCGACTCAAGTCAGAGGTGAAAGCCCGGGGCTCAACCCCGGAACTGCCTTTGAAACTAGGTTGCTAGAATCTTGGAGAGGTCAGTGGAATTCCGAGTGTAGAGGTGAAATTCGTAGATATTCGGAAGAACACCAGTGGCGAAGGCGACTGACTGGACAAGTATTGACGCTGAGGTGCGAAAGCGTGGGGAGCAAACAGG	0	0	0	0	0	0	0	0	0	0	0.999989	0	0	0	0	0	0	0	0.989386	0	0	0	0	0	0	0.998865	0	0	0.990013	0	0	0	0	0	0	0	0	0.998865	0.999369	0	0	0.958078	0.97534	0	0	0	0	0	0
TACAGAGGGTGCAAGCGTTGCTCGGAATTATTGGGCGTAAAGGGCAGGTAGGTGGTCTCGTTTGTCGCGGGTGAAATCCCTGAGCTTAACTCAGGAAGTGCCCTCGAAACGGCGAGACTAGAGTTCTGGAGAGGGTCGTGGAATTCCCGGTGTAGCGGTGAAATGCGTAGAGATCGGGAGGAACACCAGAGGCGAAAGCGGCGACCTGGACAGATACTGACACTCAACTGCGAAAGCGTGGGGAGCAAACAGG	0	0	0.99643	0	0	0	0	0.984879	0	0	0.997602	0	0	0	0	0	0	0	0.984389	0	0	0	0	0	0	0	0	0	0	0	0	0	0	0	0	0	0	0	0	0	0	0	0	0	0	0	0	0	0
TACGAATGGAGCGAGCGTTGTTCGGAATCACTGGGCGTAAAGGGTGCGCAGGCGGTCATGAAAGTCAGAAGTGAAATCCCAGGGCTTAACCCTGGAATGGCTTTTGAAACTCCATGACTAGAGTATTGGAGAGGTTGGCGGAATTCCGAGTGTAGAGGTGAAATTCGCAGATATTCGGAGGAACACCAATGGCGTAGGCAGCCAACTGGACAATTACTGACGCTCATGCACGAAAGCGTGGGGATCAAACAGG	0	0	0	0	0	0	0	0	0	0	0	0	0	0	0	0	0	0.99976	0	0	0.956967	0	0	0.980679	0	0	0	0.95372	0	0	0	0	0	0	0	0	0	0	0	0	0	0	0	0	0	0	0	0.986145	0.967351
TACAGAGGGTGCGAGCGTTAATCGGAATTACTGGGCGTAAAGCGCACGTAGTCGGCTTGTCAAGTCGGGTGTGAAATCCCCGGGCTCAACCTGGGAACTGCATCCGAAACTGACTTGCTAGAGTATGGGAGAGGGAAGCGGAATTTCTGGTGTAGCAGTGAAATGCGTAGATATCAGAAGGAACATCAGTGGCGAAGGCGGCTTCCTGGACCAATACTGACGATCAGGTGCGAAAGCGTGGGGAGCAAACAGG	0	0.95457	0	0.95372	0	0	0	0	0	0	0	0.95457	0	0.95457	0	0	0	0.977288	0	0.95457	0.956967	0.999194	0	0	0	0	0.996501	0	0	0.970235	0	0	0	0	0	0	0	0	0	0	0.95372	0	0	0	0	0.979467	0.987579	0	0
TACGGAGGTTCCAAGCGTTGTTCGGAATTACTGGGCGTAAAGGGAGCGCAGGCGGACAGGTCAGTTTAAAGTGGAATCCCAGGGCTCAACCCTGGACGTGCTTTGGATACTGCCTGTCTTGAGTTCGTGAGAGGAAAGTGGAATTCAGGGTGTAGCGGTGAAATGCTTAGATATCCTGAGGAACACCAGTGGCGAAAGCGACTTTCTGGCACGAAACTGACGCTGAGGCTCGAAAGCATGGGTAGCGAACGGG	0	0	0.990565	0	0	0	0	0.968998	0	0	0.999905	0	0	0	0	0	0	0	0.991728	0	0	0	0	0.968998	0	0.981394	0	0.999749	0	0	0	0.982181	0	0	0	0	0	0.996664	0	0	0	0	0.997364	0	0	0	0	0	0.99985
TACGTAGGGTCCAAGCGTTATTCGGAATTACTGGGCGTAAAGCGTACGTAGGCGGTCAGATAAGTTGGATGTGAAATCCTGTGGCTCAACCACATGGACTGTGTCCAAAACTATTTGACTAGAGCATAGTAGAGGCAAGTGGAATTTGCGGTGTAGGAGTGACATCCGTAGATATCGCAAGGAACACCAATGGCGAAGGCAGCTTGCTGGGCTATTGCTGACGCTCAGGTACGAAAGCGTGGGGAGCGAACGGG	0	0	0	0	0.99888	0.969616	0.999942	0	0	0	0	0	0	0	0	0.969616	0.969616	0	0	0	0.996028	0	0	0	0	0	0.999315	0.967447	0.978318	0	0	0.997417	0	0	0	0	0	0	0.952896	0	0	0	0	0	0	0.998965	0	0	0
TACGGGGGGGGCAAGCGTTGTTCGGAATTACTGGGCGTAAAGGGTTCGTAGGTGGTCAACTAAGTCATACGTGAAATCCCTCAGCTTAACTGGGGAACTGCGTCTGATACTGGTTGACTTGAGTGCAGGAGAGGAACGCGGAATTCCAGGTGTAGCGGTGAAATGCGTAGATATCTGGAGGAACACCGGTGGCGAAGGCGGCGTTCTGGACTGTAACTGACACTGAGGAACGAAAGCCAGGGGAGCAAACGGG	0	0	0	0	0	0	0	0	0	0	0.988966	0	0	0	0	0	0	0	0.987558	0	0	0	0	0	0	0	0	0	0.978531	0	0	0	0	0	0	0	0	0	0	0	0	0	0.964774	0	0	0	0	0	0
TACGGGGGGAGCAAGCGTTGTTCGGAATCACTGGGCGTAAAGGGCGTGTAGGCGGTCAAGTAAGTGGGATGTGAAATGCCCCGGCTCACCCGGGGACCTGCATCCCAAACTGCTTGGCTTGAGTATGGGAGAGGATGAGGGAATTCCTGGTGTAGCGGTGAAATGCGTAGATATCAGGAGGAACACCGGTGGCGAAGGCGCTCATCTGGCCCAATACTGACGCTGAGGCGCGAAAGCTAGGGGAGCAAACGGG	0	0	0.966895	0.967839	0	0	0	0	0	0	0	0	0	0	0	0	0	0.997777	0.984389	0	0.966895	0.995889	0	0	0	0	0	0.999958	0	0	0	0	0	0	0	0	0	0	0	0	0	0	0	0	0	0	0	0	0.999977
TACGGAGGGTGCAAGCGTTATCCGGATTCATTGGGTTTAAAGGGTGCGTAGGCGGGGTGGTAAGTCAGTGGTGAAATCCTGCAGCTCAACTGTAGAATTGCCATTGATACTGCCATTCTTGAGTGCGCTTGAAGTAGGCGGAATGTGCCGTGTAGCGGTGAAATGCTTAGATATGGCACAGAACACCAATTGCGAAGGCAGCTTACTAAGGCGATACTGACACTGAGGCACGAAAGCGTGGGGATCGAACAGG	0	0	0.966989	0	0	0	0	0	0	0	0	0	0.978315	0	0	0	0	0	0	0	0	0	0	0	0	0	0	0.976666	0	0	0	0	0	0	0.998425	0	0	0	0	0	0	0	0	0	0	0	0	0	0.964623
TACGAATGTGGCAAGCGTTGTTCGGAATCACTGGGCGTAAAGAATGCGTAGGCGGCTTGACAAGTCAGGAGTGAAATCCCAAGGCTCAACCTTGGAACTGCTTTTGAAACTGTCTTGCTAGAGTCCCGGAGGGGTTGGCGGAATTCCGAGTGTAGAGGTGAAATTCGCAGATATTCGGAGGAACACCAGTGGCGTAGGCGGCCAACTGGACGGGAACTGACGCTGAGGCATGAAAGTGTGGGGAGCAAACAGG	0	0.962471	0	0	0	0	0	0	0	0	0	0.962471	0	0.962471	0	0	0	0.984389	0	0.962471	0	0.999977	0	0	0	0	0.984389	0.967839	0	0	0	0	0	0	0	0	0	0	0	0	0	0	0	0	0.998663	0.987606	0.99055	0	0
GACGAACCGTCCAAACGTTATTCGGAATCACTGGGCTTAAAGGGCGCGTAGGCGGGCGAGCAAGTCTATGGTGAAATACCCCGGCTTAACCGGGGAACTGCCGTGGATACTGCTTGTCTCGAGGAGGGTAGGGGCATCTGGAACAGCCGGTGGAGCGGTGAAATGCGTTGATATCGGCTGGAACTCCGGTGGCGAAGGCGAGATGCTGGACCCTTTCTGACGCTGAGGCGCGAAAGCCAGGGGAGCGAACGGG	0	0	0.993121	0	0	0	0	0.975457	0	0	0.999998	0	0	0	0	0	0	0	0.967489	0	0	0	0	0.975457	0	0.998155	0	0.999859	0.998864	0	0	0.987558	0	0	0.967489	0	0	0.998155	0	0	0	0.96106	0.998243	0	0	0.966988	0	0	0.99861
TACGTAGGGAGCGAGCGTTGTCCGGATTTATTGGGCGTAAAGGGCTTGTAGGTGGCTTGTCGCGTCTGCCGTGAAATTCCGCAGCTTAACTGTGGTAGTGCGGTGGGTACGGGCAGGCTTGAGTGTGGTAGGGGAGACTGGAATTCCTGGTGTAGCGGTGGAATGCGCAGATATCAGGAGGAACACCGGTGGCGAAGGCGGGTCTCTGGGCCATTACTGACGCTGAGGAGCGAAAGCGTGGGGAGCGAACAGG	0	0	0	0	0	0	0	0	0	0	0.99702	0	0	0	0	0	0	0	0	0	0	0	0	0	0	0.998865	0	0	0.999206	0	0	0	0	0	0	0	0	0.986655	0	0.961442	0.950858	0.958078	0.97534	0	0	0	0	0.956307	0
TACGTAGGTGGCAAGCGTTGTCCGGATTTATTGGGTTTAAAGGGTGCGTAGGTGGTTTATTAAGTCAGTGGTGAAAGCTGGTTGCTCAACAATCAAGTTGCCATTGATACTGATAGACTTGAGAGAAGTGGAGGTTCATGGAATGGATGGTGTAGCGGTGAAATGCATAGATATCATCCAGAACGTCGATTGCGAAGGCAGTGGGCTGTACTTTTTCTGACACTGAGGCACGAAAGCGTGGGGATCAAACAGG	0	0	0	0	0	0.957754	0	0.995982	0	0	0.999053	0	0	0	0	0	0	0	0.953955	0	0	0	0	0.995982	0	0.999999	0	0	0	0.992613	0	0	0	0.957754	0	0	0	0.998823	0.999908	0	0	0	0.998704	0	0	0	0	0.999998	0
TACGAAGGGGGCTAGCGTTGTTCGGAATTACTGGGCGTAAAGCGCACGTAGGCGGATATTTAAGTCAGGGGTGAAATCCCGGGGCTCAACCCCGGAACTGCCTTTGATACTGGGTATCTCGAGTCCGAGAGAGGTGAGTGGAATTCCGAGTGTAGAGGTGAAATTCGTAGATATTCGGAGGAACACCAGTGGCGAAGGCGGCTCACTGGCTCGATACTGACGCTGAGGTGCGAAAGCGTGGGGAGCAAACAGG	0	0	0	0	0	0	0	0	0	0	0	0	0	0	0	0	0	0	0	0	0	0	0	0	0	0	0	0	0	0	0	0.994129	0	0	0	0	0	0	0	0	0	0	0	0	0	0	0	0	0
CACGTACTGTGCGAACGTTATTCGGAATCACTGGGCTTAAAGGGTGCGTAGGCGGCGATTCAAGTCAGATGTGAAATGCCTGAGCTCAACTGAGGCATTGCGTTTGAAACTGAATTGCTAGAGTATTTCAGGGGTGTGCGGAACTGCCAGTGGAGCGGTGAAATGTGTTGATATTGGCAGGAACACCGGAGGCGAAAGCGGCACACTGGGGAATAACTGACGCTGAGGCACGAAAGCCAGGGTAGCGAACGGG	0	0	0	0	0	0.991896	0	0.996445	0	0	0.998978	0	0.980988	0	0	0	0	0	0	0	0	0	0	0.974198	0	1	0	0	0.999735	0	0	0	0.996624	0	0.993992	0	0	0.985081	0.999977	0	0	0.961662	0.999803	0	0	0	0	0.999318	0
TACGAACTGTGCGAACGTTATTCGGAATCACTGGGCTTAAAGGGTGCGTAGGCGGCGGCTCAAGTCAGGTGTGAAATCCCCCGGCTCAACCGGGGAACTGCGCTTGATACTAGGTCGCTCGAGTGAGGCAGGGGTGTATGGAACTTCCGGTGGAGCGGTGAAATGTGTAGAGATCGGAAGGAACGCCGGCGGCGAAAGCGGTACACTGGGCCTTGTCTGACGCTGAGGCACGAAAGCTAGGGAAGTGAACGGG	0	0	0	0	0	0	0	0	0	0	0	0	0	0	0	0	0	0	0	0	0	0	0	0	0	0	0	0	0	0.980847	0	0	0	0	0	0	0	0	0	0	0	0	0	0	0.993346	0	0	0	0
TACGGAGGGGGCTAGCGTTGTTCGGAATTACTGGGCGTAAAGCGCACGTAGGCGGATTATTAAGTCGGGGGTGAAATCCCGGGGCTCAACCCCGGAACTGCCTTCGATACTGGTAGTCTAGAGTTCTGGAGAGGTGAGTGGAATTCCGAGTGTAGAGGTGAAATTCGTAGATATTCGGAGGAACACCAGTGGCGAAGGCGGCTCACTGGCTCGATACTGACGCTGAGGTGCGAAAGCGTGGGGAGCAAACAGG	0	0	0	0	0	0	0	0	0	0	0	0	0	0	0.986258	0	0	0	0	0	0	0	0	0	0.950466	0	0	0	0.995288	0	0.977446	0.975054	0.989852	0	0	0	0	0	0	0	0.967158	0.994954	0	0	0	0	0	0	0
TACGTAGGGTGCAAGCGTTATCCGGAATTATTGGGCGTAAAGGGCTCGTAGGCGGTTCGTCGCGTCCGGTGTGAAAGTCCATCGCTTAACGGTGGATCTGCGCCGGGTACGGGCGGGCTGGAGTGCGGTAGGGGAGACTGGAATTCCCGGTGTAACGGTGGAATGTGTAGATATCGGGAAGAACACCAATGGCGAAGGCAGGTCTCTGGGCCGTCACTGACGCTGAGGAGCGAAAGCGTGGGGAGCGAACAGG	0	0	0	0	0	0	0	0	0	0	0	0	0	0	0	0	0	0	0	0	0	0	0.958602	0	0	0.965037	0	0	0.998965	0	0.991486	0.984826	0.983795	0	0.976796	0.969616	0.976125	0.990335	0.999318	0	0.967447	0.997917	0	0	0	0.994541	0	0	0
TACGTAGGGTGCGAGCGTTAATCGGAATTACTGGGCGTAAAGCGTGCGCAGGCGGTTCTATAAGACAGATGTGAAATCCCCGGGCTTAACCTGGGAACTGCGTTTGTGACTGTAGGACTCGAGTGTGGCAGAGGGGGGTGGAATTCCACGTGTAGCAGTGAAATGCGTAGAGATGTGGAGGAACACCGATGGCGAAGGCAGCCCCCTGGGTCAACACTGACGCTCATGCACGAAAGCGTGGGGAGCAAACAGG	0	0	0	0	0	0	0	0	0	0	0	0	0	0	0	0	0	0	0.993121	0	0	0.974771	0	0	0	0	0	0.966895	0	0	0	0	0	0	0	0	0	0	0	0.974771	0	0.968946	0	0	0	0	0	0	0.974771
TACGAATGGAGCGAGCGTTGTTCGGAATCACTGGGCGTAAAGCGTACGCAGGCGGTCATGAAAGTCAGGAGTGAAATCCCAGGGCTTAACCCTGGAATGGCTCTTGAAACTCCATGACTAGAGTACTGGAGAGGTTGGCGGAATTCCGAGTGTAGAGGTGAAATTCGCAGATATTCGGAGGAACACCAATGGCGTAGGCAGCCAACTGGACAGTAACTGACGCTCATGTACGAAAGCGTGGGGATCAAACAGG	0	0	0	0	0	0	0	0	0	0	0	0	0	0	0	0	0	0	0	0	0	0.996083	0	0	0	0	0	0	0	0	0	0	0	0	0	0	0	0	0	0	0	0	0	0	0.991423	0	0.972874	0	0
GACGAACCGTCCAAACGTTATTCGGAATCACTGGGCTTAAAGGGTGCGTAGGCGGCGCGGCAAGTTGGGTGTGAAATACCTCGGCTCAACCGAGGAACTGCGCCCAAAACTGCCGTGCTCGAGGAAGATAGAGGTGAGCGGAACTTAGGGTGGAGCGGTGAAATGCGTTGATATCCTAAGGAACACCGGTGGCGAAAGCGGCTCACTGGATCTCTTCTGACGCTGAGGCACGAAAGCTAGGGTAGCGAACGGG	0	0	0	0	0	0	0	0	0	0	0	0.962471	0	0	0	0	0	0	0	0.962471	0	0	0	0	0	0	0	0	0	0	0	0.999562	0	0	0	0	0	0	0	0	0	0	0	0	0	0.953424	0	0	0
TACGTAGGTGACAAGCGTTATCCGGAATTACTGGGCGTAAAGCGCACGCAGGCGGTAAGATAAGTCTGATGTGAAACCTTCTGGCTTAACCAGAAGACGTCGTTGGATACTGTTTTACTTGAGGCGATGAGAGGAATGCGGAATTCTCGGTGTAATGGTGGAATATGTAGATATCGAGAGGAACATCTGAGGCGAAAGCGGCATTCTAGCATTAGCCTGACGCTCATGTGCGAAAGCGTGGGGAGCAAACGGG	0	0	0	0	0	0	0	0	0	0	0.99952	0	0	0	0	0	0	0	0	0	0	0	0	0	0	0.972204	0	0	0	0	0	0	0	0	0	0	0	0.995659	0	0.998515	0.97804	0	0.987885	0	0	0	0	0.984696	0
TACGAAGGGGGCTAGCGTTGTTCGGATTTACTGGGCGTAAAGCGCGTGTAGGCGGACTGGAAAGTTGGGGGTGAAATCCCGAGGCTCAACCTCGGAACTGCCTCCAAAACTTCCAGTCTGGACTCAAGCAGAGGCAAGTGGAATTGCGAGTGTAGAGGTGAAATTCGTAGATATTCGCAGGAACACCAGTGGCGAAGGCGACTTGCTGGGCTTGTAGTGACGCTGAGACGCGAAAGCGTGGGGAGCAAACAGG	0	0	0	0	0	0	0	0	0	0	0.989804	0	0	0	0	0	0	0	0	0	0	0	0	0	0	0	0	0	0	0	0	0	0	0	0	0	0	0	0	0	0	0	0	0	0	0	0	0.991306	0
TACGGGGGGGGCAAGCGTTACTCTTCGTTACTGGGTGTAAAGCGTAGTAAGGTGGTTTAATAAGTTTTTAGTGAAATCTTAAAATTTTGTTTTAAAAATATTAATAAATACTGTTAAACTTAGAGTATATTAGAAAATAGTTGTATGCTTAGTGTAGGGTTAGAATCCGTAAATATTAAGAAGACATTCAATAGGTGAAAACTACTATTTATAATATTACTGACACTGATATACAAAAGCGTGAGGAGCAAACAGG	0	0	0	0	0	0	0	0.998349	0	0	0.991508	0.993278	0	0	0.951225	0	0	0	0	0	0	0	0	0	0	0	0	0	0.955906	0.96639	0.993278	0.955834	0	0	0	0.974413	0	0	0.973366	0.953364	0	0	0	0	0	0.986857	0	0	0
TACGAAGGGGGCTAGCGTTGTTCGGAATTACTGGGCGTAAAGCGCACGTAGGCGGATATTTAAGTCAGGGGTGAAATCCCGGAGCTCAACTCCGGAACTGCCTTTGATACTGGGTATCTGGAGTATGGAAGAGGTGAGTGGAATTCCGAGTGTAGAGGTGAAATTCGTAGATATTCGGAGGAACACCAGTGGCGAAGGCGGCTCACTGGTCCATTACTGACGCTGAGGTGCGAAAGCGTGGGGAGCAAACAGG	0	0	0	0.99055	0	0	0.955659	0	0	0	0	0	0	0	0	0	0	0	0	0	0	0	0	0	0	0	0.983784	0	0	0	0	0	0	0	0	0	0	0	0	0	0	0	0	0	0.987579	0.982458	0	0	0
TACGTAGGGAGCAAGCGTTATCCGGATTTATTGGGTGTAAAGGGTGCGTAGACGGGAAATTAAGTTAGTTGTGAAATCCCTCGGCTTAACTGAGGAACTGCAACTAAAACTGATTTTCTTGAGTGCTGGAGAGGAAAGTGGAATTCCTAGTGTAGCGGTGAAATGCGTAGATATTAGGAGGAACACCAGTGGCGAAGGCGACTTTCTGGACAGTAACTGACGTTGAGGCACGAAAGTGTGGGGAGCAAACAGG	0	0	0	0	0	0	0	0	0	0	0.989804	0	0	0	0	0	0	0	0.973011	0	0	0.98972	0	0	0	0	0	0	0.987765	0	0	0	0	0	0	0	0	0	0.996065	0.999143	0.985657	0	0.991613	0	0	0	0	0	0
TACAGAGGGTGCAAGCGTTAATCGGAATTACTGGGCGTAAAGCGTGCGTAGGCGGATGCTTAAGTCAGATGTGAAAGCCCTGGGCTTAACCTAGGAATTGCATCTGATACTGGACATCTAGAGTATGGTAGAGGATAGTGGAATTTCAGGTGTAGCGGTGAAATGCGTAGATATCTGAAGGAACACCAGTGGCGAAGGCGACTGTCTGGGCCAATACTGACGCTGAGGTACGAAAGCATGGGTAGCGAACAGG	0	0	0	0	0	0	0	0	0	0	0	0	0	0	0	0	0	0.984389	0	0	0	0	0	0	0	0	0	0.967839	0	0	0	0	0	0	0	0	0	0.981276	0	0	0	0	0	0	0	0	0	0.967447	0.978088
TACAGAGAGTGCAAACGTTGTTCGGAATTACTGGGCTTAAAGCGCACGTAGGCGGCGTCGTAAGTGTCGGGTGAAATCCCACGGCTCACCCGTGGAACTGCCCGGCAGACTGCGATGCTAGAGTGTGGTAGGGGAGAGCGGAACTCCTGGTGGAGCGGTGAAATGCGTAGATATCAGGAGGAACACCGGTGGCGAAGGCGGCTCTCTGGTCCACAACTGACGCTGAGGTGCGAAAGCTAGGGGAGCAAACGGG	0	0	0	0	0	0	0	0	0	0	0	0	0	0	0	0	0	0.997777	0	0	0	0	0	0.984879	0	0	0	0	0	0	0	0	0	0	0	0	0	0.981276	0	0	0	0	0	0	0	0	0	0.991988	0
AACGTAGGAGGCGAGCGTTATCCGGAATCACTGGGCGTAAAGGGCGTCTAGGCGGCACGACAAGCGAGGTGTGAAAGCTTCTGGCTCAACCAGGAGAGTGCGCTTCGGACTGTCGAGCTTGGAGGGCAGGTGAAGGGGGTGGAATTCCCGGTGGAGTGGTGGAATGCGTAGAGATCGGGAGGAACACCAGTGGCGAAAGCGGCCCCCTGGCCTGTTGCTGACGCTGAAGCGCGAAAGCGTGGGGAGCAAACGGG	0	0.993278	0	0.999189	0	0	0	0	0	0	0	0	0	0	0.951225	0	0	0	0	0	0	0	0	0	0	0	0	0	0	0	0.993278	0.955834	0	0	0	0.974413	0	0	0	0	0.97778	0	0	0.951225	0	0	0	0	0
TACAGAGGGTGCAAGCGTTAATCGGAATTACTGGGCGTAAAGCGCGCGTAGGCGGTTTGTTAAGTCGGATGTGAAATCCCCGGGCTCAACCTGGGCACGGCATCCGATACTGGCTGACTAGAGTGTGGGAGAGGAAGGTAGAATTCCAGGTGTAGCGGTGAAATGCGTAGAGATCTGGAGGAATACCGATGGCGAAGGCAGCCTTCTGGCCTAACACTGACGCTGAGGTGCGAAAGCATGGGGAGCAAACAGG	0	0	0.958854	0.99643	0	0	0	0	0	0	0	0	0	0	0	0	0	0.993121	0	0	0	0	0	0	0	0	0	0.99643	0	0	0	0	0	0	0	0	0	0	0	0	0	0	0	0	0	0	0	0	0.997461
TACGGAGGATCCAAGCGTTATCCGGATTTATTGGGTTTAAAGGGAGCGTAGGTTGACATATAAGTCAGCTGTGAAAGTTTACGGCTCAACCGTGAAATTGCAGTTGATACTGTATGTCTTGAGTGTACAAGAGGTGGGCGGAATTCGTGGTGTAGCGGTGAAATGCTTAGATATCACGAAGAACTCCAATTGCGAAGGCAGCTCACTGGGGTACAACTGACACTGAGGCTCGAAAGTGTGGGTATCAAACAGG	0	0	0	0.960052	0	0	0	0	0	0	0	0.97945	0	0.97945	0	0	0	0	0	0	0	0.999148	0	0	0	0	0.975944	0	0	0.987953	0	0	0	0	0	0	0	0	0	0	0	0	0	0	0	0.98883	0.963136	0	0
TACGTAGGGAGCGAGCGTTGTCCGGAATTATTGGGCGTAAAGCGCGTGTAGGCGGCCCGCCAAGTCTGGTGTGAAATCTTTCGGCTTAACCGGAAGCGGTCACTGGATACTGGCGGGCTTGAGTCCGGAAGAGGAGAGTGGAATTCCTGGTGTAGCGGTGGAATGCGCAGATATCAGGAGGAACACCAATGGCGAAGGCAGCTCTCTGGTACGTGACTGACGCTAAGACGCGAAAGCGTGGGGAGCAAACAGG	0	0	0.987158	0	0	0	0	0.961049	0	0	0.999978	0	0	0	0	0	0	0	0.987558	0	0	0	0	0.961049	0	0.994119	0	0	0.978531	0	0	0	0	0	0	0	0	0.970137	0.976734	0	0	0	0	0	0	0	0	0.997417	0
TACGAAGGGGGCTAGCGTTGCTCGGAATCACTGGGCGTAAAGCGCACGTAGGTGGGTCGTTAAGTCAGGGGTGAAATCCCGGAGCTCAACTCCGGAACTGCCTTTGATACTGGCGACCTTCGAGTCCGGGAGAGGTGAGTGGAATTGCGAGTGTAGAGGTGAAATTCGTAGATATTCGCAAGAACACCAGTGGCGAAGGCGGCTCACTGGCCCGGTACTGACACTGAGGTGCGAAAGCGTGGGGAGCAAACAGG	0	0	0	0	0	0	0	0	0	0	0	0	0	0	0	0	0	0	0	0	0	0	0	0	0	0.994119	0	0	0	0	0	0	0	0	0	0	0	0.994119	0.999925	0.974974	0.994164	0.991277	0.964774	0	0	0	0	0.997417	0
CACGTAGGCACCAAGCGTTGTCCGGATTTATTGGGCGTAAAGAGCTCGTAGGCGGTTCGGTAAGTCGGGTGTGAAAACTTGGGGCTTAACCCCAAGCCTGCATCCGATACTGCTGTGACTAGAGTTCGGTAGGGGAGCGGGGAATTCCTAGTGTAGCGGTGAAATGCGCAGATATTAGGAGGAACACCGGTGGCGAAGGCGCCGCTCTGGGCCGATACTGACGCTGAGGAGCGAAAGCGTGGGTAGCAAACAGG	0	0	0	0	0	0	0	0	0	0	0	0	0	0	0	0	0	0	0	0	0	0	0	0	0	0	0	0	0	0	0	0	0	0	0	0	0	0.953313	0	0.962557	0	0	0	0	0	0	0	0	0
TACAGAGGGTGCAAGCGTTAATCGGAATTACTGGGCGTAAAGCGCGCGTAGGCGGTTGTGTAAGTTGGATGTGAAATCCCCGGGCTTAACCTGGGCACTGCATTCAAAACTGCACGGCTAGAGTATGGGAGAGGAAGGTAGAATTCCAGGTGTAGCGGTGAAATGCGTAGAGATCTGGAGGAATACCGATGGCGAAGGCAGCCTTCTGGCCTAACACTGACGCTGAGGTGCGAAAGCATGGGGAGCAAACAGG	0	0	0	0.98537	0.953588	0	0.958236	0	0	0	0	0.974753	0	0	0	0	0	0.999954	0.965844	0	0.980959	0.998527	0	0	0	0	0	0.98537	0	0.984765	0	0	0	0	0	0	0	0	0	0	0	0	0	0	0	0	0	0	0.998527
AACGTAGGAGGCAAGCGTTATCCGGATTTACTGGGCGTAAAGCGCACGCAGGCGGTCGTGCAAGTCGGACGTGAAAGCTCCTGGCTCAACTGGGAGAGGTCGTTCGAAACTGCACGGCTTGAGGTTGGAAGAGGAGAGCGGAATTCCCGGTGTAGTGGTGGAATGCGTAGATATCGGGAGGAACACCAGTGGCGAAAGCGGCTCTCTGGTCCACACCTGACGCTCAGGTGCGAAAGCGTGGGTAGCGAACGGG	0	0.95457	0	0	0	0	0	0	0	0	0	0.95457	0	0.95457	0	0	0	0	0	0.95457	0	0.993346	0.970235	0	0	0	0	0	0	0.970235	0	0	0	0	0	0	0	0	0.997168	0	0.989801	0	0	0	0.984646	0	0.987579	0.999663	0
AACGTAGGAGGCAAGCGTTATCCGGAGTTACTGGGCGTAAAGCGCGCGCAGGCGGTGCGTTAAGTGTATTGTCAAAGACACAGGCTCAACCTGGGGCAGGCAACACAGACTGACGGACTGGAGGCAGCTAGAGGGACGTGGAATTCGGGGTGTAGCGGTGAAATGTGTAGAGATCCCGAGGAACACCAGCGGTGAAGACGGCGTCCTGGGGCTGACCTGACGCTGAGGCGCGAAGGCGTGGGGAGCGAACGGG	0	0.95113	0	0	0	0	0	0	0	0	0	0	0	0	0	0	0	0.957967	0	0	0	0	0.972931	0	0	0	0.957967	0	0	0	0	0	0	0	0	0	0.998795	0	0	0	0.985204	0	0	0	0	0.971799	0.992341	0	0
CACGTAGGAGGCGAACGTTATCCGGATTTACTGGGCGTAAAGCGCGTGTAGGTGGTTCTGTAAGTAGGGCGTGAAAGCTCCTGGCTCAACTGGGAGAGGCCGTTCTAAACTACAGAACTAGAGGATGGTAGAGGGAGGTGGAATTCCAGGTGTAGCGGTGGAATGCGCAGATATCTGGAGGAACACCAGTGGCGAAGGCGGCCTCCTGGACCATTCCTGACACTCAGACGCGAAAGCTAGGGTAGCAAACGGG	0	0	0	0	0	0	0	0	0	0	0	0	0	0	0	0	0	0	0	0	0	0.961442	0	0	0	0	0	0	0	0	0	0	0	0	0	0	0	0	0	0	0	0	0	0	0	0	0	0.99945	0
GACGTAGGATGCAAGCGTTGTCCGGATTTATTGGGCGTAAAGAGTTCGTAGGCGGTTATTTAAGTCTGGTGTTAAATACTGTGGCCCAACCACAGAACTGCATTGGATACTGGATGACTTGAGTGCGGTAGAGGCGAGTGGAATTCCCAGTGTAGCGGTGAAATGCGTAGATATTGGGAAGAACACCAGTGGCGTAAGCGACTCGCTGGCCCGTAACTGACGCTGAGGAACGAAAGCCAGGGGAGCGAATGGG	0	0	0	0	0	0	0	0	0	0	0	0	0	0	0	0	0	0	0.975944	0	0	0.973555	0	0	0	0	0	0.990434	0	0	0	0	0	0	0.995421	0	0	0	0	0	0	0	0.979982	0	0	0.98883	0	0	0.994184
TACGAGTACCCCGAGCGTTATCCGGATTTATTGGGCGTAAAGCGTGCGTAGACGGTTTATCGCATCTCTTGTTAAATCCCAAGGCTCAACCTTGGGGCCGCGGGAGATATGGATAAACTAGAGGCTGGAAGAGGTAAGCGGAATTGCTGGTGTAGGGGTTAAATCCGTTAATATCAGCAGGAACACCAAATGCGAAGGCAGCTTACTGGAACAGTTCTGACGTTCAGGCACGAAAGCGTGGGGAGCGAATGGG	0	0	0.993121	0	0	0	0	0.975457	0	0	0.988599	0	0	0	0	0	0	0	0.967489	0	0	0	0.963186	0.975457	0	0.988711	0	0	0	0	0	0	0	0	0	0	0	0.953955	0.974643	0	0	0	0	0	0	0	0	0.976796	0.952357
[truncated: 651 more rows]
[truncated: 1,444 more columns]

## Sheet: Bray-Curtis Dis SU-WWTP
	SU.1-1	SU.1-2	SU.1-3	SU.2-1	SU.2-2	SU.2-3	SU.3-1	SU.3-2	SU.3-3	SU.4-1	SU.4-2	SU.4-3	SU.5-1	SU.5-2	SU.5-3	SU.6-1	SU.6-2	SU.6-3	SU.7-1	SU.7-2	SU.7-3	SU.8-1	SU.8-2	SU.8-3	SU.9-1	SU.9-2	SU.9-3	SU.10-1	SU.10-2	SU.10-3	SU.11-1	SU.11-2	SU.11-3	SU.12-1	SU.12-2	SU.12-3	SU.13-1	SU.13-2	SU.13-3	SU.14-1	SU.14-2	SU.14-3	SU.15-1	SU.15-2	SU.15-3	SU.17-1	SU.17-2	SU.17-3	SU.18-1
[truncated: 69 more rows]
[truncated: 20 more columns]

[truncated: 1 more sheets: Co-oc Probability SU-WWTP]
