# Supplementary material for: Niche differentiation drives microbial community assembly and succession in full-scale activated sludge bioreactors
Source: NPJ Biofilms Microbiomes. 2022 Apr 11;8:23. doi: 10.1038/s41522-022-00291-2 (PMC9001656; doi:10.1038/s41522-022-00291-2)
Supplement: Supplementary file 3 — Supplementary data 2 [file 41522_2022_291_MOESM3_ESM.xlsx]

## Sheet:  
SUPPLEMENTARY DATA 2. Detailed information about sample characteristics, operational and environmental parameters, and time-point network properties
Sample					Operational parameters and environmental characteristics							Influent							Effluent						Removal rates			Time-point network properties			Module completeness
Sample_ID	WWTP	Season	Month	Sampling year	Reactor volume (m3)	Temperature (ºC)	pH	MLSS (mg/l)	MLVSS (mg/l)	MCRT (days)	HRT (hours)	Flow_In (m3/d)	BOD_In (mg/l)	COD_In (mg/l)	NH4-N_In (mg/l)	TN_In (mg/l)	TP_In (mg/l)	SS_In (mg/l)	BOD_Ef (mg/l)	COD_Ef (mg/l)	NH4-N_Ef (mg/l)	TN_Ef (mg/l)	TP_Ef (mg/l)	SS_Ef (mg/l)	BOD_R	TN_R	TP_R	Modularity	Clustering coefficient	Co-exclusion proportion	Module #1 Abundance	Module #2 Abundance	Module #3 Abundance
FF.1	FF-WWTP	Spring	April	First	11440	20.5	7	4000	3132	29.5	15.84	15366	150	500	60	70	8	126	1.5	40	2.9	10.1	0.8	1	0.99	0.855714	0.9	0.232705	0.48916	0.00772747	0.452765	0.547235
FF.1	FF-WWTP	Spring	April	First	11440	20.5	7	4000	3132	29.5	15.84	15366	150	500	60	70	8	126	1.5	40	2.9	10.1	0.8	1	0.99	0.855714	0.9	0.206211	0.499808	0.00670283	0.380035	0.619965
FF.1	FF-WWTP	Spring	April	First	11440	20.5	7	4000	3132	29.5	15.84	15366	150	500	60	70	8	126	1.5	40	2.9	10.1	0.8	1	0.99	0.855714	0.9	0.192763	0.502666	0.00736945	0.360417	0.639583
FF.2	FF-WWTP	Spring	May	First	11440	23	7.8	5650	4633	22	15.12	17507	150	420	57	71	8.5	140	1	30	0.45	9	1	1	0.993333	0.885714	0.882353	0.212577	0.476113	0.00842375	0.403756	0.596244
FF.2	FF-WWTP	Spring	May	First	11440	23	7.8	5650	4633	22	15.12	17507	150	420	57	71	8.5	140	1	30	0.45	9	1	1	0.993333	0.885714	0.882353	0.221661	0.464702	0.00877522	0.446341	0.553659
FF.2	FF-WWTP	Spring	May	First	11440	23	7.8	5650	4633	22	15.12	17507	150	420	57	71	8.5	140	1	30	0.45	9	1	1	0.993333	0.885714	0.882353	0.264526	0.460273	0.0096413	0.484375	0.515625
FF.3	FF-WWTP	Summer	June	First	11440	25.7	7.3	5780	4363.9	21.3	15.84	17079	189	491	65.2	75.1	9.5	138	2	35	0.5	10.2	0.8	1	0.989418	0.927143	0.915789	0.276177	0.462587	0.0102678	0.492754	0.507246
FF.3	FF-WWTP	Summer	June	First	11440	25.7	7.3	5780	4363.9	21.3	15.84	17079	189	491	65.2	75.1	9.5	138	2	35	0.5	10.2	0.8	1	0.989418	0.927143	0.915789	0.282497	0.448827	0.0104711	0.557377	0.442623
FF.3	FF-WWTP	Summer	June	First	11440	25.7	7.3	5780	4363.9	21.3	15.84	17079	189	491	65.2	75.1	9.5	138	2	35	0.5	10.2	0.8	1	0.989418	0.927143	0.915789	0.268547	0.474677	0.010786	0.571839	0.428161
FF.4	FF-WWTP	Summer	July	First	11440	27	6.7	5580	4185	20.1	14.64	22246	259	337	40.1	57.3	6.6	78	1	19	0.7	7.5	1.1	1	0.996139	0.711429	0.833333	0.170157	0.500577	0.00864205	0.762264	0.237736
FF.4	FF-WWTP	Summer	July	First	11440	27	6.7	5580	4185	20.1	14.64	22246	259	337	40.1	57.3	6.6	78	1	19	0.7	7.5	1.1	1	0.996139	0.711429	0.833333	0.191174	0.515473	0.0096675	0.748111	0.251889
FF.4	FF-WWTP	Summer	July	First	11440	27	6.7	5580	4185	20.1	14.64	22246	259	337	40.1	57.3	6.6	78	1	19	0.7	7.5	1.1	1	0.996139	0.711429	0.833333	0.192681	0.487776	0.00835039	0.727273	0.272727
FF.5	FF-WWTP	Fall	September	First	11440	26	7.3	6230	4547.9	22.7	15.36	19294	NA	379	55.7	64.5	7.4	86	NA	25	1.5	8.7	0.8	1	NA	0.797143	0.891892	0.183579	0.519076	0.00661763	0.761708	0.238292
FF.5	FF-WWTP	Fall	September	First	11440	26	7.3	6230	4547.9	22.7	15.36	19294	NA	379	55.7	64.5	7.4	86	NA	25	1.5	8.7	0.8	1	NA	0.797143	0.891892	0.121521	0.522476	0.00642872	0.790347	0.209653
FF.5	FF-WWTP	Fall	September	First	11440	26	7.3	6230	4547.9	22.7	15.36	19294	NA	379	55.7	64.5	7.4	86	NA	25	1.5	8.7	0.8	1	NA	0.797143	0.891892	0.149154	0.522029	0.00639006	0.775568	0.224432
FF.6	FF-WWTP	Fall	October	First	11440	25	7.5	5785	4338.75	21.9	15.36	17083	201	464	62.6	66.8	9.2	138	1	32	0.5	9.3	1	1	0.995025	0.821429	0.891304	0.231879	0.519411	0.00702216	0.693166	0.306834
FF.6	FF-WWTP	Fall	October	First	11440	25	7.5	5785	4338.75	21.9	15.36	17083	201	464	62.6	66.8	9.2	138	1	32	0.5	9.3	1	1	0.995025	0.821429	0.891304	0.165857	0.513417	0.00613104	0.754342	0.245658
FF.6	FF-WWTP	Fall	October	First	11440	25	7.5	5785	4338.75	21.9	15.36	17083	201	464	62.6	66.8	9.2	138	1	32	0.5	9.3	1	1	0.995025	0.821429	0.891304	0.187233	0.513909	0.00653967	0.736289	0.263711
FF.7	FF-WWTP	Fall	November	First	11440	21.5	7.4	5400	4050	22	15.84	17481	175	471	61	75.5	8.7	112	1	30	1.3	13.8	1.1	1	0.994286	0.881429	0.873563	0.21089	0.519799	0.00656369	0.714697	0.285303
FF.7	FF-WWTP	Fall	November	First	11440	21.5	7.4	5400	4050	22	15.84	17481	175	471	61	75.5	8.7	112	1	30	1.3	13.8	1.1	1	0.994286	0.881429	0.873563	0.189041	0.514994	0.00690853	0.727891	0.272109
FF.7	FF-WWTP	Fall	November	First	11440	21.5	7.4	5400	4050	22	15.84	17481	175	471	61	75.5	8.7	112	1	30	1.3	13.8	1.1	1	0.994286	0.881429	0.873563	0.212972	0.515039	0.00686876	0.725806	0.274194
FF.8	FF-WWTP	Winter	December	First	11440	19.5	7	6300	NA	24.6	15.6	17755	170	540	72	89	10	140	1	25	2	9.5	0.8	1	0.994118	1.13571	0.92	0.238732	0.503442	0.00924224	0.612164	0.387836
FF.8	FF-WWTP	Winter	December	First	11440	19.5	7	6300	NA	24.6	15.6	17755	170	540	72	89	10	140	1	25	2	9.5	0.8	1	0.994118	1.13571	0.92	0.2337	0.506049	0.009572	0.653631	0.346369
FF.8	FF-WWTP	Winter	December	First	11440	19.5	7	6300	NA	24.6	15.6	17755	170	540	72	89	10	140	1	25	2	9.5	0.8	1	0.994118	1.13571	0.92	0.182277	0.512773	0.00805387	0.69313	0.30687
FF.9	FF-WWTP	Winter	January	First	11440	19	7.5	6450	4921.35	18.7	15.36	18229	140	375	51.7	59.7	8	124	2	46	1.6	7.7	0.5	1	0.985714	0.742857	0.9375	0.205005	0.501394	0.00817163	0.436451	0.563549
FF.9	FF-WWTP	Winter	January	First	11440	19	7.5	6450	4921.35	18.7	15.36	18229	140	375	51.7	59.7	8	124	2	46	1.6	7.7	0.5	1	0.985714	0.742857	0.9375	0.226072	0.486845	0.00789133	0.476271	0.523729
FF.9	FF-WWTP	Winter	January	First	11440	19	7.5	6450	4921.35	18.7	15.36	18229	140	375	51.7	59.7	8	124	2	46	1.6	7.7	0.5	1	0.985714	0.742857	0.9375	0.194067	0.49914	0.00858932	0.522989	0.477011
FF.10	FF-WWTP	Winter	February	First	11440	18	7.6	4370	NA	18.7	18.24	18451	147	435	58.8	68.2	8.6	156	1	15	3.3	10.2	0.8	1	0.993197	0.828571	0.906977	0.167504	0.550995	0.00464805	0.290657	0.709343
FF.10	FF-WWTP	Winter	February	First	11440	18	7.6	4370	NA	18.7	18.24	18451	147	435	58.8	68.2	8.6	156	1	15	3.3	10.2	0.8	1	0.993197	0.828571	0.906977	0.228345	0.493073	0.00834326	0.475427	0.524573
FF.10	FF-WWTP	Winter	February	First	11440	18	7.6	4370	NA	18.7	18.24	18451	147	435	58.8	68.2	8.6	156	1	15	3.3	10.2	0.8	1	0.993197	0.828571	0.906977	0.19581	0.499581	0.00760001	0.435591	0.564409
FF.11	FF-WWTP	Spring	March	First	11440	19	7.3	3680	2833.6	19.4	13.44	19041	212	551	56	67.2	5.2	212	1	31	2.7	9	0.6	1	0.995283	0.831429	0.884615	0.219422	0.492858	0.00730261	0.400735	0.599265
FF.11	FF-WWTP	Spring	March	First	11440	19	7.3	3680	2833.6	19.4	13.44	19041	212	551	56	67.2	5.2	212	1	31	2.7	9	0.6	1	0.995283	0.831429	0.884615	0.201978	0.503138	0.00636019	0.372204	0.627796
FF.11	FF-WWTP	Spring	March	First	11440	19	7.3	3680	2833.6	19.4	13.44	19041	212	551	56	67.2	5.2	212	1	31	2.7	9	0.6	1	0.995283	0.831429	0.884615	0.175866	0.513306	0.00598288	0.334669	0.665331
FF.12	FF-WWTP	Spring	April	Second	11440	19.5	7.2	5430	4208.25	22.3	13.92	17983	121	417	42.1	52.5	7.3	134	1	25	3	8.8	0.8	1	0.991736	0.624286	0.890411	0.1542	0.511713	0.00569976	0.329609	0.670391
FF.12	FF-WWTP	Spring	April	Second	11440	19.5	7.2	5430	4208.25	22.3	13.92	17983	121	417	42.1	52.5	7.3	134	1	25	3	8.8	0.8	1	0.991736	0.624286	0.890411	0.142873	0.537161	0.00534186	0.294382	0.705618
FF.12	FF-WWTP	Spring	April	Second	11440	19.5	7.2	5430	4208.25	22.3	13.92	17983	121	417	42.1	52.5	7.3	134	1	25	3	8.8	0.8	1	0.991736	0.624286	0.890411	0.180335	0.51529	0.00603906	0.328996	0.671004
FF.13	FF-WWTP	Spring	May	Second	11440	23.5	7.7	4305	3392.34	15.9	12.24	20977	240	559	65.1	94.5	10	178	1	15	7.3	18.8	0.5	1	0.995833	1.08143	0.95	0.237826	0.486374	0.0085042	0.416667	0.583333
FF.13	FF-WWTP	Spring	May	Second	11440	23.5	7.7	4305	3392.34	15.9	12.24	20977	240	559	65.1	94.5	10	178	1	15	7.3	18.8	0.5	1	0.995833	1.08143	0.95	0.243741	0.488133	0.010267	0.453689	0.546311
FF.13	FF-WWTP	Spring	May	Second	11440	23.5	7.7	4305	3392.34	15.9	12.24	20977	240	559	65.1	94.5	10	178	1	15	7.3	18.8	0.5	1	0.995833	1.08143	0.95	0.245138	0.492562	0.0100375	0.449005	0.550995
FF.14	FF-WWTP	Summer	June	Second	11440	26.4	7.8	6283	5038.97	14	12	23101	206	706	55.3	79.5	8.8	222	1	15	0.5	11.3	1.1	1	0.995146	0.974286	0.875	0.224673	0.506317	0.00972789	0.639222	0.360778
FF.14	FF-WWTP	Summer	June	Second	11440	26.4	7.8	6283	5038.97	14	12	23101	206	706	55.3	79.5	8.8	222	1	15	0.5	11.3	1.1	1	0.995146	0.974286	0.875	0.221588	0.505988	0.0100305	0.635862	0.364138
FF.14	FF-WWTP	Summer	June	Second	11440	26.4	7.8	6283	5038.97	14	12	23101	206	706	55.3	79.5	8.8	222	1	15	0.5	11.3	1.1	1	0.995146	0.974286	0.875	0.216835	0.509175	0.00981539	0.650817	0.349183
FF.15	FF-WWTP	Summer	July	Second	11440	27.6	7.5	2615	2275.05	13.1	12.48	20298	223	552	52.5	70.5	9.5	168	2	15	0.7	10.2	0.9	1	0.991031	0.861429	0.905263	0.179723	0.521244	0.00941469	0.71639	0.28361
FF.15	FF-WWTP	Summer	July	Second	11440	27.6	7.5	2615	2275.05	13.1	12.48	20298	223	552	52.5	70.5	9.5	168	2	15	0.7	10.2	0.9	1	0.991031	0.861429	0.905263	0.172719	0.536061	0.0102843	0.745868	0.254132
FF.15	FF-WWTP	Summer	July	Second	11440	27.6	7.5	2615	2275.05	13.1	12.48	20298	223	552	52.5	70.5	9.5	168	2	15	0.7	10.2	0.9	1	0.991031	0.861429	0.905263	0.151145	0.543592	0.00807441	0.739606	0.260394
FF.16	FF-WWTP	Fall	September	Second	11440	26.8	6.7	6870	5454.78	21.1	11.76	22522	250	486	57.9	71.2	8.1	146	1	31	3	11	0.5	1	0.996	0.86	0.938272	0.110465	0.582364	0.0067503	0.790997	0.209003
FF.16	FF-WWTP	Fall	September	Second	11440	26.8	6.7	6870	5454.78	21.1	11.76	22522	250	486	57.9	71.2	8.1	146	1	31	3	11	0.5	1	0.996	0.86	0.938272	0.18199	0.541794	0.00692631	0.761628	0.238372
FF.16	FF-WWTP	Fall	September	Second	11440	26.8	6.7	6870	5454.78	21.1	11.76	22522	250	486	57.9	71.2	8.1	146	1	31	3	11	0.5	1	0.996	0.86	0.938272	0.0935307	0.556704	0.00645329	0.786164	0.213836
FF.17	FF-WWTP	Fall	October	Second	11440	24.1	6.8	5735	4289.78	13.3	10.32	21206	243	694	64.3	80.1	11	274	1	33	0.3	4.6	0.6	1	0.995885	1.07857	0.945455	0.226568	0.542509	0.0071976	0.702166	0.297834
FF.17	FF-WWTP	Fall	October	Second	11440	24.1	6.8	5735	4289.78	13.3	10.32	21206	243	694	64.3	80.1	11	274	1	33	0.3	4.6	0.6	1	0.995885	1.07857	0.945455	0.179418	0.537019	0.00662058	0.744538	0.255462
FF.17	FF-WWTP	Fall	October	Second	11440	24.1	6.8	5735	4289.78	13.3	10.32	21206	243	694	64.3	80.1	11	274	1	33	0.3	4.6	0.6	1	0.995885	1.07857	0.945455	0.144473	0.547416	0.00638988	0.767901	0.232099
FF.18	FF-WWTP	Fall	November	Second	11440	20.5	7.4	5498	4063.02	16.9	10.8	25413	173	508	36.4	55.1	8.9	292	2	15	0.1	8.9	1.1	1	0.988439	0.66	0.876404	0.218957	0.536095	0.00806484	0.654746	0.345254
FF.18	FF-WWTP	Fall	November	Second	11440	20.5	7.4	5498	4063.02	16.9	10.8	25413	173	508	36.4	55.1	8.9	292	2	15	0.1	8.9	1.1	1	0.988439	0.66	0.876404	0.245325	0.531583	0.00804023	0.628816	0.371184
FF.18	FF-WWTP	Fall	November	Second	11440	20.5	7.4	5498	4063.02	16.9	10.8	25413	173	508	36.4	55.1	8.9	292	2	15	0.1	8.9	1.1	1	0.988439	0.66	0.876404	0.223413	0.525387	0.00763592	0.635251	0.364749
FF.19	FF-WWTP	Winter	December	Second	11440	19.9	7.5	4843	3792.07	24.5	14.4	18907	199	553	59.1	87	8.5	198	1	37	0.7	12.5	2.9	1	0.994975	1.06429	0.658824	0.254615	0.513541	0.00720381	0.579218	0.420782
FF.19	FF-WWTP	Winter	December	Second	11440	19.9	7.5	4843	3792.07	24.5	14.4	18907	199	553	59.1	87	8.5	198	1	37	0.7	12.5	2.9	1	0.994975	1.06429	0.658824	0.24658	0.510329	0.00763958	0.590349	0.409651
FF.19	FF-WWTP	Winter	December	Second	11440	19.9	7.5	4843	3792.07	24.5	14.4	18907	199	553	59.1	87	8.5	198	1	37	0.7	12.5	2.9	1	0.994975	1.06429	0.658824	0.225507	0.544694	0.00680921	0.592179	0.407821
FF.20	FF-WWTP	Winter	January	Second	11440	18.5	7.5	6640	5132.72	12	11.28	21220	220	470	50.7	71.6	7.6	166	1	27	0.5	15	0.8	1	0.995455	0.808571	0.894737	0.217512	0.529646	0.0069743	0.480874	0.519126
FF.20	FF-WWTP	Winter	January	Second	11440	18.5	7.5	6640	5132.72	12	11.28	21220	220	470	50.7	71.6	7.6	166	1	27	0.5	15	0.8	1	0.995455	0.808571	0.894737	0.183143	0.539194	0.00613814	0.496599	0.503401
FF.20	FF-WWTP	Winter	January	Second	11440	18.5	7.5	6640	5132.72	12	11.28	21220	220	470	50.7	71.6	7.6	166	1	27	0.5	15	0.8	1	0.995455	0.808571	0.894737	0.224923	0.528682	0.00665247	0.490637	0.509363
FF.21	FF-WWTP	Winter	February	Second	11440	18.7	7.4	5750	4485	24	15.84	17797	123	484	47.1	62.5	8.8	188	1	15	1.6	9.4	1	1	0.99187	0.758571	0.886364	0.218617	0.551615	0.00568583	0.386667	0.613333
FF.21	FF-WWTP	Winter	February	Second	11440	18.7	7.4	5750	4485	24	15.84	17797	123	484	47.1	62.5	8.8	188	1	15	1.6	9.4	1	1	0.99187	0.758571	0.886364	0.225093	0.530654	0.00605837	0.435946	0.564054
FF.21	FF-WWTP	Winter	February	Second	11440	18.7	7.4	5750	4485	24	15.84	17797	123	484	47.1	62.5	8.8	188	1	15	1.6	9.4	1	1	0.99187	0.758571	0.886364	0.183416	0.549774	0.00732639	0.340517	0.659483
FF.22	FF-WWTP	Spring	March	Second	11440	20.1	7.5	7190	5572.25	10.3	9.12	14213	163	468	62.2	72	5.5	138	2	15	3.8	12.6	1.6	1	0.98773	0.848571	0.709091	0.210661	0.525616	0.00662392	0.453659	0.546341
FF.22	FF-WWTP	Spring	March	Second	11440	20.1	7.5	7190	5572.25	10.3	9.12	14213	163	468	62.2	72	5.5	138	2	15	3.8	12.6	1.6	1	0.98773	0.848571	0.709091	0.202768	0.517099	0.00641822	0.456522	0.543478
FF.22	FF-WWTP	Spring	March	Second	11440	20.1	7.5	7190	5572.25	10.3	9.12	14213	163	468	62.2	72	5.5	138	2	15	3.8	12.6	1.6	1	0.98773	0.848571	0.709091	0.215438	0.526537	0.00575396	0.42025	0.57975
SU.1	SU-WWTP	Spring	March	First	4101	12.8	6.5	3375	2245	110.423	35.9222	1918.14	118.245	361.58	31.6	37	7	200.5	2.2375	7.895	0.45	9	1.055	2.75	0.981077	0.4	0.849286	0.0387556	0.679445	0.00218457	0.0105541	0.12533	0.864116
SU.1	SU-WWTP	Spring	March	First	4101	12.8	6.5	3375	2245	110.423	35.9222	1918.14	118.245	361.58	31.6	37	7	200.5	2.2375	7.895	0.45	9	1.055	2.75	0.981077	0.4	0.849286	0.0135456	0.678227	0.0017985	0.0110193	0.126722	0.862259
SU.1	SU-WWTP	Spring	March	First	4101	12.8	6.5	3375	2245	110.423	35.9222	1918.14	118.245	361.58	31.6	37	7	200.5	2.2375	7.895	0.45	9	1.055	2.75	0.981077	0.4	0.849286	0.0267818	0.678857	0.00239583	0.0141753	0.134021	0.851804
SU.2	SU-WWTP	Spring	April	First	4101	16.7	6.77	4270	2935	110.423	33.7057	2044.29	247.5	511.785	39.3	78	9.93	349.167	3.5875	23.84	0.1	11.3	1.98	2	0.985505	0.952857	0.800604	0.0297856	0.672438	0.00263917	0.0115741	0.150463	0.837963
SU.2	SU-WWTP	Spring	April	First	4101	16.7	6.77	4270	2935	110.423	33.7057	2044.29	247.5	511.785	39.3	78	9.93	349.167	3.5875	23.84	0.1	11.3	1.98	2	0.985505	0.952857	0.800604	0.0982972	0.617373	0.00543184	0.0517241	0.271364	0.676912
SU.2	SU-WWTP	Spring	April	First	4101	16.7	6.77	4270	2935	110.423	33.7057	2044.29	247.5	511.785	39.3	78	9.93	349.167	3.5875	23.84	0.1	11.3	1.98	2	0.985505	0.952857	0.800604	0.0939352	0.666989	0.00393733	0.0250597	0.152745	0.822196
SU.3	SU-WWTP	Spring	May	First	4101	17.9	6.72	4520	2930	114.84	32.2261	2138.14	225	745.6	43.5	53	7.29	406.042	2.45	38.4	0.1	10.1	2.115	2.5	0.989111	0.612857	0.709877	0.0523464	0.720469	0.00225069	0.014218	0.132701	0.853081
SU.3	SU-WWTP	Spring	May	First	4101	17.9	6.72	4520	2930	114.84	32.2261	2138.14	225	745.6	43.5	53	7.29	406.042	2.45	38.4	0.1	10.1	2.115	2.5	0.989111	0.612857	0.709877	0.0142917	0.701931	0.00226486	0.00959693	0.130518	0.859885
SU.3	SU-WWTP	Spring	May	First	4101	17.9	6.72	4520	2930	114.84	32.2261	2138.14	225	745.6	43.5	53	7.29	406.042	2.45	38.4	0.1	10.1	2.115	2.5	0.989111	0.612857	0.709877	0.0153757	0.734771	0.00213656	0.017301	0.107266	0.875433
SU.4	SU-WWTP	Summer	June	First	4101	21.7	6.65	3460	2185	47.85	34.0868	2021.43	187.5	596	35.7	51	8.1	489.889	9.535	42	0.1	10.85	1.38	4.25	0.949147	0.573571	0.82963	0.0274274	0.672826	0.00419959	0.0291616	0.18955	0.781288
SU.4	SU-WWTP	Summer	June	First	4101	21.7	6.65	3460	2185	47.85	34.0868	2021.43	187.5	596	35.7	51	8.1	489.889	9.535	42	0.1	10.85	1.38	4.25	0.949147	0.573571	0.82963	0.048176	0.648449	0.00433844	0.0345794	0.229907	0.735514
SU.4	SU-WWTP	Summer	June	First	4101	21.7	6.65	3460	2185	47.85	34.0868	2021.43	187.5	596	35.7	51	8.1	489.889	9.535	42	0.1	10.85	1.38	4.25	0.949147	0.573571	0.82963	0.0262981	0.672834	0.00345344	0.0228426	0.195431	0.781726
SU.5	SU-WWTP	Summer	July	First	4101	22.4	6.75	3675	2060	35.8875	39.819	1730.43	338.5	963.075	32.2	40	5.07	902	2.5875	15.385	0.1	10.85	1.215	2.5	0.992356	0.416429	0.760355	0.0623108	0.647888	0.0060425	0.0508647	0.277721	0.671414
SU.5	SU-WWTP	Summer	July	First	4101	22.4	6.75	3675	2060	35.8875	39.819	1730.43	338.5	963.075	32.2	40	5.07	902	2.5875	15.385	0.1	10.85	1.215	2.5	0.992356	0.416429	0.760355	0.046174	0.672452	0.00449974	0.0408719	0.283379	0.675749
SU.5	SU-WWTP	Summer	July	First	4101	22.4	6.75	3675	2060	35.8875	39.819	1730.43	338.5	963.075	32.2	40	5.07	902	2.5875	15.385	0.1	10.85	1.215	2.5	0.992356	0.416429	0.760355	0.0624256	0.65307	0.00568582	0.0489663	0.258977	0.692057
SU.6	SU-WWTP	Summer	August	First	4101	23.5	6.7	2196.5	1306.5	40.4366	47.675	1445.29	40.15	165.68	28.5	31	3.96	126	5.4625	26.32	0.1	14.05	1.84	4	0.863948	0.242143	0.535354	0.144474	0.624104	0.00737584	0.0876897	0.336425	0.575885
SU.6	SU-WWTP	Summer	August	First	4101	23.5	6.7	2196.5	1306.5	40.4366	47.675	1445.29	40.15	165.68	28.5	31	3.96	126	5.4625	26.32	0.1	14.05	1.84	4	0.863948	0.242143	0.535354	0.146671	0.626267	0.00679045	0.0861909	0.349398	0.564411
SU.6	SU-WWTP	Summer	August	First	4101	23.5	6.7	2196.5	1306.5	40.4366	47.675	1445.29	40.15	165.68	28.5	31	3.96	126	5.4625	26.32	0.1	14.05	1.84	4	0.863948	0.242143	0.535354	0.127683	0.677517	0.00551086	0.0752394	0.317373	0.607387
SU.7	SU-WWTP	Fall	September	First	4101	22.4	6.73	2620	1465	41.6087	44.9137	1534.14	176.9	505.66	47.9	76	9.6	556.389	3.975	22.64	0.15	9.4	1.675	3	0.97753	0.951429	0.825521	0.117057	0.633424	0.00692464	0.109342	0.369427	0.521231
SU.7	SU-WWTP	Fall	September	First	4101	22.4	6.73	2620	1465	41.6087	44.9137	1534.14	176.9	505.66	47.9	76	9.6	556.389	3.975	22.64	0.15	9.4	1.675	3	0.97753	0.951429	0.825521	0.12089	0.626681	0.0056444	0.0957129	0.393819	0.510469
SU.7	SU-WWTP	Fall	September	First	4101	22.4	6.73	2620	1465	41.6087	44.9137	1534.14	176.9	505.66	47.9	76	9.6	556.389	3.975	22.64	0.15	9.4	1.675	3	0.97753	0.951429	0.825521	0.137921	0.62503	0.00802141	0.112392	0.362152	0.525456
SU.8	SU-WWTP	Fall	October	First	4101	21.7	6.66	3160	1820	41.6087	33.8286	2036.86	240.5	1003.37	39.4	51	37.3	774.167	2.4875	12.155	0.1	9.15	1.075	1.25	0.989657	0.597857	0.97118	0.13567	0.615254	0.00758871	0.110384	0.389149	0.500468
SU.8	SU-WWTP	Fall	October	First	4101	21.7	6.66	3160	1820	41.6087	33.8286	2036.86	240.5	1003.37	39.4	51	37.3	774.167	2.4875	12.155	0.1	9.15	1.075	1.25	0.989657	0.597857	0.97118	0.121953	0.600829	0.00780985	0.118971	0.368167	0.512862
SU.8	SU-WWTP	Fall	October	First	4101	21.7	6.66	3160	1820	41.6087	33.8286	2036.86	240.5	1003.37	39.4	51	37.3	774.167	2.4875	12.155	0.1	9.15	1.075	1.25	0.989657	0.597857	0.97118	0.109965	0.637765	0.006204	0.138776	0.414286	0.446939
SU.9	SU-WWTP	Fall	November	First	4101	18.8	6.68	3140	1840	44.1692	45.5714	1512	182.9	337.215	54.2	70	13.06	151.714	2.0125	7.595	0.1	12.05	1.51	3.25	0.988997	0.827857	0.88438	0.145717	0.61393	0.00682243	0.12527	0.413607	0.461123
SU.9	SU-WWTP	Fall	November	First	4101	18.8	6.68	3140	1840	44.1692	45.5714	1512	182.9	337.215	54.2	70	13.06	151.714	2.0125	7.595	0.1	12.05	1.51	3.25	0.988997	0.827857	0.88438	0.126971	0.606313	0.00635343	0.120912	0.423191	0.455897
SU.9	SU-WWTP	Fall	November	First	4101	18.8	6.68	3140	1840	44.1692	45.5714	1512	182.9	337.215	54.2	70	13.06	151.714	2.0125	7.595	0.1	12.05	1.51	3.25	0.988997	0.827857	0.88438	0.138041	0.6459	0.00870599	0.140351	0.406433	0.453216
SU.10	SU-WWTP	Winter	December	First	4101	13.3	6.7	3065	1950	38.7973	39.1754	1758.86	159.56	268.15	48.6	56.2	7.08	114.5	2.4375	16.295	0.1	7.2	1.005	1.5	0.984724	0.7	0.858051	0.150452	0.598992	0.00903667	0.137081	0.38856	0.474359
SU.10	SU-WWTP	Winter	December	First	4101	13.3	6.7	3065	1950	38.7973	39.1754	1758.86	159.56	268.15	48.6	56.2	7.08	114.5	2.4375	16.295	0.1	7.2	1.005	1.5	0.984724	0.7	0.858051	0.118804	0.596389	0.00959338	0.142466	0.375342	0.482192
SU.10	SU-WWTP	Winter	December	First	4101	13.3	6.7	3065	1950	38.7973	39.1754	1758.86	159.56	268.15	48.6	56.2	7.08	114.5	2.4375	16.295	0.1	7.2	1.005	1.5	0.984724	0.7	0.858051	0.132589	0.601298	0.0101808	0.140713	0.38743	0.471857
SU.11	SU-WWTP	Winter	January	First	4101	13.29	6555	2270	1510	41.0143	43.0612	1600.14	177.05	339.625	53.2	62	7.68	186.357	2.675	15.095	0.1	8.7	1.015	3.25	0.984891	0.761429	0.867839	0.180222	0.638926	0.0124478	0.205426	0.313953	0.48062
SU.11	SU-WWTP	Winter	January	First	4101	13.29	6555	2270	1510	41.0143	43.0612	1600.14	177.05	339.625	53.2	62	7.68	186.357	2.675	15.095	0.1	8.7	1.015	3.25	0.984891	0.761429	0.867839	0.136901	0.619411	0.0112539	0.15457	0.341398	0.504032
SU.11	SU-WWTP	Winter	January	First	4101	13.29	6555	2270	1510	41.0143	43.0612	1600.14	177.05	339.625	53.2	62	7.68	186.357	2.675	15.095	0.1	8.7	1.015	3.25	0.984891	0.761429	0.867839	0.202275	0.609685	0.0123862	0.209964	0.291815	0.498221
SU.12	SU-WWTP	Winter	February	First	4101	12.64	6615	3195	2145	42.2206	44.8052	1537.86	133.75	541.79	51.2	69	9.15	275.333	1.6375	16.6	0.1	10.4	1.885	2.75	0.987757	0.837143	0.793989	0.146952	0.636408	0.011685	0.168605	0.315407	0.515988
SU.12	SU-WWTP	Winter	February	First	4101	12.64	6615	3195	2145	42.2206	44.8052	1537.86	133.75	541.79	51.2	69	9.15	275.333	1.6375	16.6	0.1	10.4	1.885	2.75	0.987757	0.837143	0.793989	0.148952	0.636915	0.0109699	0.15614	0.331579	0.512281
SU.12	SU-WWTP	Winter	February	First	4101	12.64	6615	3195	2145	42.2206	44.8052	1537.86	133.75	541.79	51.2	69	9.15	275.333	1.6375	16.6	0.1	10.4	1.885	2.75	0.987757	0.837143	0.793989	0.162131	0.616006	0.0126429	0.184906	0.325786	0.489308
SU.13	SU-WWTP	Spring	March	Second	4101	11.33	6.91	2945	1680	40.4366	19.954	3453.14	49.65	123.775	7.2	13	1.86	117.5	2.2125	15.09	0.1	8.05	0.875	2	0.955438	0.0707143	0.52957	0.16926	0.608815	0.0114978	0.156886	0.306587	0.536527
SU.13	SU-WWTP	Spring	March	Second	4101	11.33	6.91	2945	1680	40.4366	19.954	3453.14	49.65	123.775	7.2	13	1.86	117.5	2.2125	15.09	0.1	8.05	0.875	2	0.955438	0.0707143	0.52957	0.121377	0.630197	0.00888995	0.15508	0.304813	0.540107
SU.13	SU-WWTP	Spring	March	Second	4101	11.33	6.91	2945	1680	40.4366	19.954	3453.14	49.65	123.775	7.2	13	1.86	117.5	2.2125	15.09	0.1	8.05	0.875	2	0.955438	0.0707143	0.52957	0.134788	0.629507	0.0108815	0.15621	0.316261	0.527529
SU.14	SU-WWTP	Spring	April	Second	4101	12.04	6.61	3980	2300	40.4366	23.8871	2884.57	161.99	329.625	35.7	49	7.2	230	2.85	7.595	0.1	5	0.73	2.25	0.982406	0.628571	0.898611	0.146293	0.632816	0.00995811	0.142663	0.307065	0.550272
SU.14	SU-WWTP	Spring	April	Second	4101	12.04	6.61	3980	2300	40.4366	23.8871	2884.57	161.99	329.625	35.7	49	7.2	230	2.85	7.595	0.1	5	0.73	2.25	0.982406	0.628571	0.898611	0.136441	0.62156	0.00972603	0.154703	0.298267	0.54703
SU.14	SU-WWTP	Spring	April	Second	4101	12.04	6.61	3980	2300	40.4366	23.8871	2884.57	161.99	329.625	35.7	49	7.2	230	2.85	7.595	0.1	5	0.73	2.25	0.982406	0.628571	0.898611	0.145392	0.622771	0.00952584	0.135071	0.287915	0.577014
SU.15	SU-WWTP	Spring	May	Second	4101	17.1	6735	2995	1805	40.4366	37.3666	1844	371.5	1680	63.3	124	37	1169.5	2.5	15	0.13	7.295	0.59	1.5	0.993271	1.66721	0.984054	0.129407	0.62351	0.0104192	0.153571	0.308333	0.538095
SU.15	SU-WWTP	Spring	May	Second	4101	17.1	6735	2995	1805	40.4366	37.3666	1844	371.5	1680	63.3	124	37	1169.5	2.5	15	0.13	7.295	0.59	1.5	0.993271	1.66721	0.984054	0.18239	0.619833	0.0130516	0.149758	0.304348	0.545894
SU.15	SU-WWTP	Spring	May	Second	4101	17.1	6735	2995	1805	40.4366	37.3666	1844	371.5	1680	63.3	124	37	1169.5	2.5	15	0.13	7.295	0.59	1.5	0.993271	1.66721	0.984054	0.146834	0.618941	0.0116877	0.153293	0.308982	0.537725
SU.17	SU-WWTP	Summer	July	Second	4101	21.87	6.81	4840	2560	41.6087	44.3398	1554	126	283.5	43.1	48.3	6.08	163	3	19	0.1055	9.065	0.405	5	0.97619	0.5605	0.933388	0.201924	0.600367	0.0120436	0.253049	0.364329	0.382622
SU.17	SU-WWTP	Summer	July	Second	4101	21.87	6.81	4840	2560	41.6087	44.3398	1554	126	283.5	43.1	48.3	6.08	163	3	19	0.1055	9.065	0.405	5	0.97619	0.5605	0.933388	0.217752	0.597265	0.0112557	0.250799	0.35623	0.392971
SU.17	SU-WWTP	Summer	July	Second	4101	21.87	6.81	4840	2560	41.6087	44.3398	1554	126	283.5	43.1	48.3	6.08	163	3	19	0.1055	9.065	0.405	5	0.97619	0.5605	0.933388	0.214787	0.610416	0.011212	0.250364	0.356623	0.393013
SU.18	SU-WWTP	Summer	August	Second	4101	22.59	6.6	5300	2890	40.4366	47.6185	1447	53	200	NA	NA	NA	205	3	15	0.055	7.61	0.575	1.5	0.943396	NA	NA	0.226761	0.609127	0.0123409	0.276364	0.329091	0.394545
SU.18	SU-WWTP	Summer	August	Second	4101	22.59	6.6	5300	2890	40.4366	47.6185	1447	53	200	NA	NA	NA	205	3	15	0.055	7.61	0.575	1.5	0.943396	NA	NA	0.208607	0.601826	0.0117671	0.253201	0.345661	0.401138
SU.18	SU-WWTP	Summer	August	Second	4101	22.59	6.6	5300	2890	40.4366	47.6185	1447	53	200	NA	NA	NA	205	3	15	0.055	7.61	0.575	1.5	0.943396	NA	NA	0.209293	0.599282	0.0126433	0.227924	0.343675	0.428401
SU.19	SU-WWTP	Fall	September	Second	4101	21.3	6.97	4660	3380	38.7973	21.0716	3270	93.25	278	34.8	43	6.08	175.71	1.475	10.8	0.05	5.25	0.54	3	0.984182	0.539286	0.911184	0.261877	0.539242	0.012189	0.377011	0.347126	0.275862
SU.19	SU-WWTP	Fall	September	Second	4101	21.3	6.97	4660	3380	38.7973	21.0716	3270	93.25	278	34.8	43	6.08	175.71	1.475	10.8	0.05	5.25	0.54	3	0.984182	0.539286	0.911184	0.263017	0.567383	0.0109144	0.352941	0.350588	0.296471
SU.19	SU-WWTP	Fall	September	Second	4101	21.3	6.97	4660	3380	38.7973	21.0716	3270	93.25	278	34.8	43	6.08	175.71	1.475	10.8	0.05	5.25	0.54	3	0.984182	0.539286	0.911184	0.220159	0.567092	0.0108043	0.359729	0.330317	0.309955
SU.20	SU-WWTP	Fall	October	Second	4101	20.4	6.68	5950	3070	18.6429	27.3429	2520	210	473	46.1	48.3	10.3	200	2.1	8.88	0.08	7.06	0.82	1.5	0.99	0.589143	0.920388	0.250925	0.548554	0.0117426	0.349328	0.351248	0.299424
SU.20	SU-WWTP	Fall	October	Second	4101	20.4	6.68	5950	3070	18.6429	27.3429	2520	210	473	46.1	48.3	10.3	200	2.1	8.88	0.08	7.06	0.82	1.5	0.99	0.589143	0.920388	0.246906	0.5423	0.0113425	0.339048	0.36381	0.297143
SU.20	SU-WWTP	Fall	October	Second	4101	20.4	6.68	5950	3070	18.6429	27.3429	2520	210	473	46.1	48.3	10.3	200	2.1	8.88	0.08	7.06	0.82	1.5	0.99	0.589143	0.920388	0.223253	0.59598	0.0103313	0.454183	0.302789	0.243028
SU.21	SU-WWTP	Fall	November	Second	4101	19.6	6.42	5820	3180	29	45.7226	1507	139	371	36.4	48.6	5.99	200	1.8	13.5	0.06	4.31	0.36	1.5	0.98705	0.632714	0.9399	0.245507	0.520355	0.00946519	0.416185	0.32948	0.254335
SU.21	SU-WWTP	Fall	November	Second	4101	19.6	6.42	5820	3180	29	45.7226	1507	139	371	36.4	48.6	5.99	200	1.8	13.5	0.06	4.31	0.36	1.5	0.98705	0.632714	0.9399	0.226643	0.540635	0.010008	0.400602	0.358434	0.240964
SU.21	SU-WWTP	Fall	November	Second	4101	19.6	6.42	5820	3180	29	45.7226	1507	139	371	36.4	48.6	5.99	200	1.8	13.5	0.06	4.31	0.36	1.5	0.98705	0.632714	0.9399	0.172997	0.583062	0.00815576	0.509901	0.321782	0.168317
SU.22	SU-WWTP	Winter	December	Second	4101	15.8	6.22	5210	2840	27.6058	28.0668	2455	196.5	413	42.7	56.8	12	136.67	2.28	11.5	0.43	5.88	0.47	1	0.988397	0.727429	0.960833	0.241693	0.525965	0.0113061	0.295796	0.364865	0.339339
SU.22	SU-WWTP	Winter	December	Second	4101	15.8	6.22	5210	2840	27.6058	28.0668	2455	196.5	413	42.7	56.8	12	136.67	2.28	11.5	0.43	5.88	0.47	1	0.988397	0.727429	0.960833	0.258482	0.520483	0.00926309	0.384375	0.375	0.240625
SU.22	SU-WWTP	Winter	December	Second	4101	15.8	6.22	5210	2840	27.6058	28.0668	2455	196.5	413	42.7	56.8	12	136.67	2.28	11.5	0.43	5.88	0.47	1	0.988397	0.727429	0.960833	0.25717	0.524677	0.0117202	0.34689	0.37799	0.27512
SU.23	SU-WWTP	Winter	January	Second	4101	15.6	6.31	9530	6100	191.4	46.3064	1488	103.5	469	51.6	60	7.3	150	1.55	7.22	0.13	6.53	0.52	8	0.985024	0.763857	0.928767	0.267535	0.525422	0.01352	0.396552	0.333333	0.270115
SU.23	SU-WWTP	Winter	January	Second	4101	15.6	6.31	9530	6100	191.4	46.3064	1488	103.5	469	51.6	60	7.3	150	1.55	7.22	0.13	6.53	0.52	8	0.985024	0.763857	0.928767	0.186732	0.556045	0.0122228	0.234498	0.334837	0.430665
SU.23	SU-WWTP	Winter	January	Second	4101	15.6	6.31	9530	6100	191.4	46.3064	1488	103.5	469	51.6	60	7.3	150	1.55	7.22	0.13	6.53	0.52	8	0.985024	0.763857	0.928767	0.207713	0.553192	0.0120433	0.248899	0.35793	0.393172
SU.24	SU-WWTP	Winter	February	Second	4101	15.3	6.79	4560	2950	29	32.0932	2147	224	549	61.3	77.5	10.3	310	4	18	0.12	10.8	0.42	1	0.982143	0.952857	0.959223	0.271503	0.537961	0.0143473	0.328767	0.318493	0.35274
SU.24	SU-WWTP	Winter	February	Second	4101	15.3	6.79	4560	2950	29	32.0932	2147	224	549	61.3	77.5	10.3	310	4	18	0.12	10.8	0.42	1	0.982143	0.952857	0.959223	0.28862	0.526452	0.0151619	0.364583	0.329861	0.305556
SU.24	SU-WWTP	Winter	February	Second	4101	15.3	6.79	4560	2950	29	32.0932	2147	224	549	61.3	77.5	10.3	310	4	18	0.12	10.8	0.42	1	0.982143	0.952857	0.959223	0.303116	0.541262	0.0148808	0.376384	0.298893	0.324723
